# Supplementary material for: Quantitative trait loci and candidate genes for yield-related traits of upland cotton revealed by genome-wide association analysis under drought conditions
Source: BMC Genomics. 2023 Sep 7;24:531. doi: 10.1186/s12864-023-09640-7 (PMC10485960; doi:10.1186/s12864-023-09640-7)
Supplement: Supplementary file 1 — Supplementary Material 1 [file 12864_2023_9640_MOESM1_ESM.xlsx]

## Sheet: Sheet1
Table S1 Number of 189 upland cotton varieties used in this study
Number	Germplasm	Number	Germplasm	Number	Germplasm
1	Acala 1517	64	Xinluzao 24	127	Xinluzhong 23
2	C1470	65	Xinluzao 25	128	Xinluzhong 26
3	Dalingmian	66	Xinluzao 26	129	Xinluzhong 27
4	Ji668	67	Xinluzao 27	130	Xinluzhong 28
5	JI688	68	Xinluzao 29	131	Xinluzhong 3
6	JiA-1-7	69	Xinluzao 30	132	Xinluzhong 30
7	Jinmian 19	70	Xinluzao 31	133	Xinluzhong 32
8	Jinmian 21	71	Xinluzao 32	134	Xinluzhong 33
9	Jinmian 27	72	Xinluzao 33	135	Xinluzhong 34
10	Jinmian 31	73	Xinluzao 34	136	Xinluzhong 35
11	Jinnongdayuan 2	74	Xinluzao 35	137	Xinluzhong 37
12	Jinnongdayuan 3-5	75	Xinluzao 36	138	Xinluzhong 38
13	Jinnongdayuan 5	76	Xinluzao 37	139	Xinluzhong 39
14	Jinyuan 92-955	77	Xinluzao 38	140	Xinluzhong 4
15	kk1543	78	Xinluzao 39	141	Xinluzhong 40
16	KucheT94-4	79	Xinluzao 4	142	Xinluzhong 41
17	Kuke310-5100	80	Xinluzao 40	143	Xinluzhong 42
18	LIAO61107	81	Xinluzao 41	144	Xinluzhong 44
19	Liaomian 18	82	Xinluzao 42	145	Xinluzhong 45
20	Lumian 28	83	Xinluzao 45	146	Xinluzhong 46
21	MSCO-12	84	Xinluzao 46	147	Xinluzhong 47
22	shiyuan321	85	Xinluzao 47	148	Xinluzhong 49
23	Taiyuan 02-1	86	Xinluzao 48	149	Xinluzhong 5
24	Taiyuan 02-17	87	Xinluzao 49	150	Xinluzhong 50
25	Taiyuan 02-18	88	Xinluzao 5	151	Xinluzhong 52
26	Taiyuan 02-21	89	Xinluzao 50	152	Xinluzhong 53
27	Taiyuan 02-22	90	Xinluzao 51	153	Xinluzhong 54
28	Taiyuan 02-23	91	Xinluzao 52	154	Xinluzhong 55
29	Taiyuan 02-25	92	Xinluzao 53	155	Xinluzhong 56
30	Taiyuan 02-27	93	Xinluzao 54	156	Xinluzhong 57
31	Taiyuan 02-28	94	Xinluzao 57	157	Xinluzhong 58
32	Taiyuan 02-29	95	Xinluzao 58	158	Xinluzhong 59
33	Taiyuan 02-33	96	Xinluzao 59	159	Xinluzhong 6
34	Taiyuan 02-34	97	Xinluzao 6	160	Xinluzhong 60
35	Taiyuan 02-35	98	Xinluzao 60	161	Xinluzhong 61
36	Taiyuan 02-37	99	Xinluzao 61	162	Xinluzhong 62
37	Taiyuan 02-38	100	Xinluzao 62	163	Xinluzhong 63
38	Taiyuan 02-39	101	Xinluzao 63	164	Xinluzhong 64
39	Taiyuan 02-4	102	Xinluzao 64	165	Xinluzhong 65
40	Taiyuan 02-40	103	Xinluzao 65	166	Xinluzhong 66
41	Taiyuan 02-41	104	Xinluzao 66	167	Xinluzhong 67
42	Taiyuan 02-47	105	Xinluzao 7	168	Xinluzhong 68
43	Taiyuan 02-48	106	Xinluzao 71	169	Xinluzhong 69
44	Taiyuan 02-49	107	Xinluzao 72	170	Xinluzhong 7
45	Taiyuan 02-5	108	Xinluzao 74	171	Xinluzhong 70
46	Taiyuan 02-6	109	Xinluzao 78	172	Xinluzhong 71
47	Taiyuan 3	110	Xinluzao 79	173	Xinluzhong 72
48	TM-1	111	Xinluzao 8	174	Xinluzhong 76
49	Xinluza 21	112	Xinluzao 81	175	Xinluzhong 78
50	Xinluza 28	113	Xinluzao 82	176	Xinluzhong 79
51	Xinluza 3	114	Xinluzao 9	177	Xinluzhong 8
52	Xinluzao 1	115	Xinluzhong 1	178	Xinluzhong 83
53	Xinluzao 10	116	Xinluzhong 11	179	Xinluzhong 84
54	Xinluzao 12	117	Xinluzhong 12	180	Xinluzhong 85
55	Xinluzao 15	118	Xinluzhong 13	181	Xinluzhong 86
56	Xinluzao 16	119	Xinluzhong 14	182	Xinluzhong 87
57	Xinluzao 17	120	Xinluzhong 15	183	Xinluzhong 88
58	Xinluzao 18	121	Xinluzhong 16	184	Xinluzhong 9
59	Xinluzao 19	122	Xinluzhong 17	185	Yun 82-87
60	Xinluzao 2	123	Xinluzhong 18	186	Yunan 3
61	Xinluzao 20	124	Xinluzhong 20	187	Zhong07
62	Xinluzao 22	125	Xinluzhong 21	188	Zhongmiansou 49
63	Xinluzao 23	126	Xinluzhong 22

## Sheet: Sheet2
Table S2 List of primers used for qRT-PCR
Gene ID	Forward primer	Reverse primer
Gh_D09G064400	GGTAGCCTCAATGGAACGCT	TGATCAATGCCGGGAAGAGG
Gh_D10G254000	GTGATGGTTGGTATGGGCCA	CTCACGGTTAGCTTTCGGGT
Gh_D10G261000	CCCTCTCCGACGATCACAAG	CCACGTCCCATAGTCCATCG

## Sheet: Sheet3
Table S3 Analysis of variance of 8 traits under two treatments (drought stress and normal control)
Trait	Factors	Df	Sum Sq	Mean Sq	F	H2
PH_CK	Gen	187	23852	128	2.064***	0.7205
	evn	2	60659	30330	490.755***
	Gen:evn	374	44210	118	1.913***
PH_DT	Gen	187	17390	93	2.07***	0.6731
	evn	2	27710	13855	308.343***
	Gen:evn	374	42250	113	2.514***
FBN_CK	Gen	187	1765	9.4	4.100***	0.8283
	evn	2	1106	553.2	240.370***
	Gen:evn	374	1751	4.7	2.035***
FBN_DT	Gen	187	363.5	1.9	1.757***	0.6994
	evn	2	853.6	426.8	385.713***
	Gen:evn	374	704.1	1.9	1.702***
EFBN_CK	Gen	187	1400	7.5	4.13***	0.8621
	evn	2	939.1	469.6	259.062***
	Gen:evn	374	1023.3	2.7	1.509***
EFBN_DT	Gen	187	897.9	4.8	7.597***	0.8947
	evn	2	350.6	175.31	277.372***
	Gen:evn	374	516.2	1.38	2.184***
BN_CK	Gen	187	10338	55.3	1.098	0.6823
	evn	2	1032	515.9	10.249***
	Gen:evn	374	19480	52.1	1.035
BN_DT	Gen	187	756.4	4	2.65***	0.6838
	evn	2	1584.2	792.1	519.014***
	Gen:evn	374	1778.1	4.8	3.115***
EBN_CK	Gen	187	1436	7.7	1.879***	0.7345
	evn	2	1208	603.8	147.728***
	Gen:evn	374	2366	6.3	1.548***
EBN_DT	Gen	187	578.3	3.1	3.534***	0.6838
	evn	2	1047.1	523.5	598.308***
	Gen:evn	374	970.1	2.6	2.964***
SC_CK	Gen	187	86037	460.1	1.957***	0.779
	evn	2	496	248	1.055
	Gen:evn	374	102470	274	1.166*
SC_DT	Gen	187	81938	438	2.333***	0.8081
	evn	2	110139	55069	293.215***
	Gen:evn	374	81440	218	1.159*
LC_CK	Gen	187	14061	75.2	1.588***	0.7251
	evn	2	795	397.5	8.398***
	Gen:evn	374	23143	61.9	1.307**
LC_DT	Gen	187	65099	348	1.362**	0.7049
	evn	2	32480	16240	63.555***
	Gen:evn	374	115539	309	1.209*
BW_CK	Gen	187	213.6	1.1421	1.953***	0.7788
	evn	2	1.3	0.6438	1.101
	Gen:evn	374	254.7	0.681	1.164*
BW_DT	Gen	187	204.5	1.09	2.345***	0.8064
	evn	2	273.7	136.85	293.51***
	Gen:evn	374	205.7	0.55	1.18*
PH: Plant Height, FBN:Fruit branches number, EFBN: Effective fruit branches number, BN:Boll number, EBN: Effective boll number, SC: Seed cotton, LC: lint cotton, BW: Single boll weight. CK: Control, DT: Drought stress. Gen: Genotyoe, evn: environment. *** indicated P value at the 0.0001, ** indicated P value at the 0.001, * indicated P Value at the 0.05.

## Sheet: Sheet4
Table S4 Analysis of phenotypic variation of 8 traits
Trait	Environmenta	Max	Min	Mean	SD	CV(%)
PH (cm)	S-PH20-C	44.4	103.2	75.1569	12.0427	16.02
	S-PH20-D	32.2	96.6	62.5491	8.73489	13.96
	K-PH20-C	41.2	96.4	67.3946	9.77309	14.5
	K-PH20-D	30.37	81.2	50.9635	8.99832	17.66
	K-PH21-C	35.8	89.4	57.7628	8.86962	15.36
	K-PH21-D	28	77	53.6138	8.32769	15.53
	PH-C-BLUP	66.12	67.7	66.9698	0.30901	0.46
	PH-D-BLUP	53.06	58.7	55.7088	0.98343	1.77
FBN	S-FBN20-C	4.6	17.6	10.2703	2.36277	23.01
	S-FBN20-D	3.6	13	8.0202	1.4593	18.2
	K-FBN20-C	4.8	21	8.0847	1.42033	17.57
	K-FBN20-D	3.4	8.8	6.3418	1.09526	17.27
	K-FBN21-C	4.4	25.4	8.266	2.2885	27.69
	K-FBN21-D	3	10	6.0441	1.08719	17.99
	FBN-C-BLUP	7.29	10.41	8.8737	0.63171	7.12
	FBN-D-BLUP	6.73	6.85	6.802	0.01793	0.26
EFBN	S-EFBN20-C	2.4	15.2	7.5301	2.20224	29.25
	S-EFBN20-D	1.2	9.3	5.5007	1.39464	25.35
	K-EFBN20-C	2	11.1	6.8915	1.41468	20.53
	K-EFBN20-D	0	9.6	5.9729	1.25471	21.01
	K-EFBN21-C	0.6	19	5.3559	1.5287	28.54
	K-EFBN21-D	1	7.67	4.627	1.09644	23.7
	EFBN-C-BLUP	4.74	8.62	6.5925	0.70879	10.75
	EFBN-D-BLUP	3.68	6.91	5.3669	0.63745	11.88
BN	S-BN20-C	2.4	17.8	8.9953	2.79814	31.11
	S-BN20-D	1.2	11.4	6.2594	1.74202	27.83
	K-BN20-C	2.8	15.4	6.8159	2.05643	30.17
	K-BN20-D	1	12	3.4024	1.94227	57.09
	K-BN21-C	1.8	16.4	6.4484	2.09581	32.5
	K-BN21-D	1.8	15.4	5.2754	1.49892	28.41
	BN-C-BLUP	7.46	9.87	7.6577	0.1756	2.29
	BN-D-BLUP	4.45	5.98	4.9791	0.25202	5.06
EBN	S-EBN20-C	1.25	16	8.3029	2.74221	33.03
	S-EBN20-D	1	9	2.9606	1.07565	36.33
	K-EBN20-C	1.8	12.8	6.0735	1.96758	32.4
	K-EBN20-D	0	9.8	2.7777	1.58523	57.07
	K-EBN21-C	0.6	22.8	6.1441	2.21307	36.02
	K-EBN21-D	1	10.67	4.9068	1.3323	27.15
	EBN-C-BLUP	6.26	7.3	6.8402	0.19954	2.92
	EBN-D-BLUP	3.36	3.92	3.5484	0.11571	3.26
SC (g)	S-SC20-C	66.58	183.48	126.807	16.3261	12.87
	S-SC20-D	54.72	171.26	105.238	13.4355	12.77
	K-SC20-C	48.93	223.83	125.287	18.2959	14.6
	K-SC20-D	64.48	151.21	102.013	17.505	17.16
	K-SC21-C	73.48	177.68	125.551	15.9671	12.72
	K-SC21-D	83.23	161.89	124.4	15.2054	12.22
	SC-C-BLUP	114.82	134.55	125.882	3.54405	2.82
	SC-D-BLUP	98.08	123.75	110.55	4.2988	3.89
LC (g)	S-LC20-C	24.92	83.13	48.2519	7.53742	15.62
	S-LC20-D	17.16	72.4	39.5342	6.54509	16.56
	K-LC20-C	16.27	72.11	47.388	7.43428	15.69
	K-LC20-D	15.72	60.9	37.5863	8.03526	21.38
	K-LC21-C	4.56	71.09	49.4361	7.63679	15.45
	K-LC21-D	23.35	558.95	49.8177	27.5429	55.29
	LC-C-BLUP	46.47	50.26	48.3587	0.62722	1.3
	LC-D-BLUP	40.57	51.7	42.3127	0.85658	2.02
BW (g)	S-BW20-C	3.33	9.17	6.3409	0.81541	12.86
	S-BW20-D	2.74	8.56	5.2622	0.67074	12.75
	K-BW20-C	3.5	11.19	6.2624	0.91037	14.54
	K-BW20-D	3.22	7.56	5.1056	0.87588	17.16
	K-BW21-C	3.67	8.88	6.279	0.79658	12.69
	K-BW21-D	4.16	8.09	6.22	0.76027	12.22
	BW-C-BLUP	5.74	6.73	6.2941	0.17625	2.8
	BW-D-BLUP	4.91	6.18	5.5293	0.21215	3.84
a: 20,21 and BLUP are phenotypic data in 2020 and 2021 respectively, and BLUP assessment under the same environment. S: refers to Shihezi, K: refers to Kuerle, C: normal conditions, and S: drought stress
PH: plant height; FBN: fruit branches number; EFBN: effective fruit branches number; BN: boll number; EBN: and effective boll number; SC: seed cotton; LC: lint cotton; SBW: single boll weight

## Sheet: Sheet5
Table S5 QTN and QTL list for 8 traits.
Trait	Environment	Method	QTN	QTL	QTL_start	QTL_end	Chromosome	Marker Position (bp)	QTN effect	LOD score	-LOG10(P)	r2 (%)
PH	20KRL	mrMLM	GX85475	GX85475	44861028	45861028	A04	45361028	-7.4987	10.9815	11.9393	25.8773
PH	20KRL	mrMLM	GX90747	GX85395_GX90747_GX94523	7244706	79484934	A04	7800750	3.443	5.2051	6.0093	6.8138
PH	20KRL	mrMLM	GX199336	GX199336	46195649	47195649	A09	46695649	4.5113	3.3323	4.048	10.2664
PH	20KRL	mrMLM	GX223556	GX223556	41786586	42786586	A11	42286586	5.6245	3.2839	3.9967	9.3646
PH	20KRL	mrMLM	GX230485	GX230485	86331663	87331663	A11	86831663	-5.5278	3.495	4.22	5.9494
PH	20KRL	mrMLM	GX282453	GX282265_GX282453	82344056	83700878	A13	83200878	-3.9214	3.5031	4.2285	4.9715
PH	20KRL	mrMLM	GX315984	GX315984	34507115	35507115	D04	35007115	3.5402	5.0798	5.8791	9.8749
PH	20KRL	mrMLM	GX395338	GX394480_GX394829_GX394924_GX395045_GX395338_GX395558	67321010	69116957	D11	68538432	-7.2255	3.7312	4.469	4.4038
PH	20KRL	mrMLM	GX412443	GX412443	57008615	58008615	D13	57508615	-2.8471	4.1447	4.9033	6.4116
PH	20KRL	FASTmrMLM	GX150743	GX149969_GX150743	107012197	110819248	A06	110319248	-6.9466	10.4043	11.3508	27.9252
PH	20KRL	FASTmrMLM	GX161941	GX161915_GX161941	81902217	83236170	A07	82736170	3.2538	5.2486	6.0545	7.3796
PH	20KRL	FASTmrMLM	GX190463	GX190463	3441918	4441918	A09	3941918	5.6273	5.4375	6.2506	4.6035
PH	20KRL	FASTmrMLM	GX238235	GX238235	109977582	110977582	A11	110477582	-5.8526	2.7308	3.408	1.6963
PH	20KRL	FASTmrMLM	GX261161	GX261161	51217167	52217167	A13	51717167	2.2951	3.2447	3.9552	3.997
PH	20KRL	FASTmrMLM	GX315984	GX315984	34507115	35507115	D04	35007115	1.5584	2.8283	3.5122	2.7632
PH	20KRL	FASTmrMLM	GX342535	GX342535	10763359	11763359	D07	11263359	1.995	3.1995	3.9072	2.7743
PH	20KRL	FASTmrMLM	GX361177	GX361177	42330807	43330807	D08	42830807	2.7371	3.6955	4.4314	3.6422
PH	20KRL	FASTmrMLM	GX363440	GX363440	2142169	3142169	D09	2642169	4.2042	6.4858	7.3347	13.1463
PH	20KRL	FASTmrMLM	GX370834	GX370834	30089691	31089691	D09	30589691	-3	3.4883	4.2129	2.9186
PH	20KRL	FASTmrMLM	GX375049	GX375049	6678422	7678422	D10	7178422	3.9378	3.3415	4.0577	1.5193
PH	20KRL	FASTmrMLM	GX392766	GX392766	65127356	66127356	D11	65627356	1.6986	2.6378	3.3083	2.509
PH	20KRL	FASTmrMLM	GX394480	GX394480_GX394829_GX394924_GX395045_GX395338_GX395558	67321010	68321010	D11	67821010	2.5969	3.199	3.9067	3.1485
PH	20KRL	pLARmEB	GX71043	GX70356_GX71043	29304858	30304858	A03	29804858	1.9581	3.8139	4.556	3.1827
PH	20KRL	pLARmEB	GX90747	GX90747	44861028	45861028	A04	45361028	-3.9257	4.4081	5.179	10.079
PH	20KRL	pLARmEB	GX116359	GX116359	23347292	24347292	A06	23847292	1.2003	2.6524	3.324	1.2329
PH	20KRL	pLARmEB	GX154798	GX154798	11361923	12361923	A07	11861923	3.9948	4.1366	4.8948	3.3683
PH	20KRL	pLARmEB	GX161941	GX161915_GX161941	81902217	83236170	A07	82736170	2.7249	3.7873	4.5281	5.0936
PH	20KRL	pLARmEB	GX188235	GX188235	107750945	108750945	A08	108250945	2.1331	3.0506	3.7491	3.6553
PH	20KRL	pLARmEB	GX315984	GX315984	34507115	35507115	D04	35007115	2.3959	5.4479	6.2613	6.428
PH	20KRL	pLARmEB	GX319648	GX319648	-493533	506467	D05	6467	-2.2847	4.1582	4.9175	0.8665
PH	20KRL	pLARmEB	GX363438	GX363438	2142109	3142109	D09	2642109	3.6398	4.649	5.4305	9.4975
PH	20KRL	pLARmEB	GX375049	GX375049	6678422	7678422	D10	7178422	3.7389	2.9626	3.6554	1.348
PH	20KRL	pLARmEB	GX392766	GX392766	65127356	66127356	D11	65627356	2.6501	5.6816	6.5036	6.01
PH	20KRL	pLARmEB	GX395338	GX394480_GX394829_GX394924_GX395045_GX395338_GX395558	68038432	69038432	D11	68538432	-4.7235	3.6277	4.36	2.6746
PH	20KRL	pLARmEB	GX407667	GX407667	32775505	33775505	D13	33275505	2.4319	3.7795	4.5199	3.1575
PH	20KRL	pKWmEB	GX53033	GX53033	1556861	2556861	A02	2056861	1.6115	2.6031	3.2711	1.9319
PH	20KRL	pKWmEB	GX244136	GX244136	26888040	27888040	A12	27388040	-7.7252	6.4642	7.3124	36.1463
PH	20KRL	pKWmEB	GX323396	GX323396_GX323434	12948467	13974676	D05	13448467	-2.0108	2.576	3.242	5.371
PH	20KRL	pKWmEB	GX363440	GX363440	2142169	3142169	D09	2642169	3.2469	2.7633	3.4427	12.5095
PH	20KRL	pKWmEB	GX388822	GX388822	49693401	50693401	D11	50193401	3.2907	4.7866	5.574	13.0644
PH	20KRL	pKWmEB	GX392766	GX392766	65127356	66127356	D11	65627356	2.4635	2.9798	3.6737	7.0673
PH	20KRL	ISIS EM-BLASSO	GX143030	GX143030	95685650	96685650	A06	96185650	-5.5737	2.5196	3.1814	19.5831
PH	20KRL	ISIS EM-BLASSO	GX287104	GX287104	3304203	4304203	D01	3804203	-5.5196	2.8681	3.5547	23.7477
PH	20SW	mrMLM	GX88250	GX88250	24623852	25623852	A04	25123852	-1.6919	5.0017	5.7979	2.3214
PH	20SW	mrMLM	GX152317	GX152317	113809992	114809992	A06	114309992	8.3348	7.8734	8.7621	5.0988
PH	20SW	mrMLM	GX240107	GX240107	114787297	115787297	A11	115287297	2.4924	4.3438	5.1117	7.1204
PH	20SW	mrMLM	GX245727	GX245727	31464289	32464289	A12	31964289	-1.464	4.8079	5.5962	2.5033
PH	20SW	mrMLM	GX285029	GX285029	96027094	97027094	A13	96527094	3.7386	8.1667	9.063	6.4824
PH	20SW	mrMLM	GX295588	GX295588	63249126	64249126	D01	63749126	-1.6108	4.4865	5.2609	2.4829
PH	20SW	mrMLM	GX299322	GX299322	16338606	17338606	D02	16838606	9.4858	5.0694	5.8683	4.4267
PH	20SW	mrMLM	GX313999	GX313999	18160361	19160361	D04	18660361	-3.0511	3.5155	4.2416	5.9919
PH	20SW	mrMLM	GX323476	GX323669_GX323434_GX323476_GX322731_GX323476	14444099	14449252	D05	13949252	-3.7179	7.9477	8.8383	13.2275
PH	20SW	mrMLM	GX322984	GX322984	10722048	11722048	D05	11222048	-5.4938	4.673	5.4555	7.7713
PH	20SW	mrMLM	GX323131	GX323131	11484755	12484755	D05	11984755	8.9301	3.5309	4.2579	5.8531
PH	20SW	mrMLM	GX376380	GX376380	18105958	19105958	D10	18605958	4.5263	4.1081	4.865	7.031
PH	20SW	mrMLM	GX396502	GX396502	69326309	70326309	D11	69826309	2.2955	3.3875	4.1064	6.0208
PH	20SW	mrMLM	GX394924	GX394480_GX394829_GX394924_GX395045_GX395338_GX395558	67321010	69116957	D11	68325584	5.541	4.4741	5.2479	7.9053
PH	20SW	FASTmrMLM	GX88250	GX88250	24623852	25623852	A04	25123852	-1.6328	5.6662	6.4876	2.5106
PH	20SW	FASTmrMLM	GX161915	GX161915_GX161941	81902217	83236170	A07	82402217	3.6278	7.448	8.3253	8.7861
PH	20SW	FASTmrMLM	GX197507	GX197507	34788406	35788406	A09	35288406	-4.5397	6.4366	7.2839	8.213
PH	20SW	FASTmrMLM	GX204896	GX204896	1774570	2774570	A10	2274570	3.2961	7.4157	8.2921	11.7994
PH	20SW	FASTmrMLM	GX245767	GX245767	31520791	32520791	A12	32020791	-1.5982	2.7768	3.4572	3.0645
PH	20SW	FASTmrMLM	GX285029	GX285029	96027094	97027094	A13	96527094	3.4655	9.1801	10.1006	6.4681
PH	20SW	FASTmrMLM	GX323131	GX323131	11484755	12484755	D05	11984755	6.9669	3.6374	4.3702	4.137
PH	20SW	FASTmrMLM	GX323476	GX323669_GX323434_GX323476_GX322731_GX323476	14444099	14449252	D05	13949252	-1.9395	2.6737	3.3468	4.1801
PH	20SW	FASTmrMLM	GX365807	GX365807	10586466	11586466	D09	11086466	-2.9275	3.232	3.9417	1.4373
PH	20SW	FASTmrMLM	GX394829	GX394480_GX394829_GX394924_GX395045_GX395338_GX395558	67321010	69116957	D11	67941591	-3.1803	3.0691	3.7688	4.5154
PH	20SW	FASTmrMLM	GX394924	GX394480_GX394829_GX394924_GX395045_GX395338_GX395558	67321010	69116957	D11	68325584	4.6224	4.4951	5.2699	6.3888
PH	20SW	FASTmrMLM	GX396502	GX396502	69326309	70326309	D11	69826309	1.8347	3.4042	4.124	4.4663
PH	20SW	FASTmrEMMA	GX323476	GX323669_GX323434_GX323476_GX322731_GX323476	14444099	14449252	D05	13949252	-8.1972	4.6262	5.4067	8.3134
PH	20SW	pLARmEB	GX68526	GX68526	28577550	15036965	A03	14536965	1.4712	3.2812	3.9938	1.3201
PH	20SW	pLARmEB	GX85395	GX85395_GX90747_GX94523	7244706	79484934	A04	7744706	-2.1205	4.8757	5.6668	3.5905
PH	20SW	pLARmEB	GX96499	GX96499	23558364	24558364	A05	24058364	1.6437	3.1448	3.8492	2.4995
PH	20SW	pLARmEB	GX160835	GX160835	73409379	74409379	A07	73909379	-3.0574	8.7841	9.6954	8.3266
PH	20SW	pLARmEB	GX161915	GX161915_GX161941	81902217	83236170	A07	82402217	1.8723	2.8835	3.5711	1.6634
PH	20SW	pLARmEB	GX197507	GX197507	34788406	35788406	A09	35288406	-4.6439	7.7973	8.684	6.1089
PH	20SW	pLARmEB	GX204896	GX204896	1774570	2774570	A10	2274570	1.9683	3.8587	4.6032	2.991
PH	20SW	pLARmEB	GX239449	GX239449	113255230	114255230	A11	113755230	-2.4459	4.7746	5.5615	4.0044
PH	20SW	pLARmEB	GX245264	GX245264	29133950	30133950	A12	29633950	-3.0215	4.8965	5.6884	3.9225
PH	20SW	pLARmEB	GX245767	GX245767	31520791	32520791	A12	32020791	-2.4672	5.5344	6.351	5.191
PH	20SW	pLARmEB	GX301070	GX301070_GX301239	22711263	23735012	D02	23211263	6.9855	5.6311	6.4512	4.874
PH	20SW	pLARmEB	GX322984	GX322984	10722048	11722048	D05	11222048	-4.2542	5.2679	6.0746	3.8464
PH	20SW	pLARmEB	GX323131	GX323131	11484755	12484755	D05	11984755	9.7646	7.4494	8.3267	5.7765
PH	20SW	pLARmEB	GX323669	GX323669_GX323434_GX323476_GX322731_GX323476	14444099	14449252	D05	14944099	-2.6625	3.5007	4.226	1.5067
PH	20SW	pLARmEB	GX365807	GX365807	10586466	11586466	D09	11086466	-4.5331	6.7721	7.6298	2.4495
PH	20SW	pLARmEB	GX385738	GX385738	28288871	29288871	D11	28788871	5.087	4.3279	5.0951	2.5847
PH	20SW	pLARmEB	GX390503	GX390503	62760380	63760380	D11	63260380	-7.196	6.2029	7.0427	4.1603
PH	20SW	pKWmEB	GX101498	GX101498	56357030	57357030	A05	56857030	-2.1851	3.7958	4.537	8.0424
PH	20SW	pKWmEB	GX194934	GX194934	23844021	24844021	A09	24344021	2.9539	3.0254	3.7223	4.3901
PH	20SW	pKWmEB	GX218822	GX218822	95645751	96645751	A10	96145751	-0.8648	3.0387	3.7364	0.6017
PH	20SW	pKWmEB	GX204896	GX204896	1774570	2774570	A10	2274570	1.7103	3.7824	4.5229	4.5832
PH	20SW	pKWmEB	GX239449	GX239449	113255230	114255230	A11	113755230	-1.8897	3.0684	3.768	3.4373
PH	20SW	pKWmEB	GX240107	GX240107	114787297	115787297	A11	115287297	1.567	3.7716	4.5115	4.9417
PH	20SW	pKWmEB	GX285029	GX285029	96027094	97027094	A13	96527094	1.2504	2.6335	3.3037	1.7793
PH	20SW	pKWmEB	GX299322	GX299322	16338606	17338606	D02	16838606	9.7356	5.7934	6.6193	4.2216
PH	20SW	pKWmEB	GX301070	GX301070	22711263	23711263	D02	23211263	5.1634	3.0119	3.7079	3.2825
PH	20SW	pKWmEB	GX323476	GX323669_GX323434_GX323476_GX322731_GX323476	14444099	14449252	D05	13949252	-3.2016	6.7927	7.6511	10.7719
PH	20SW	pKWmEB	GX323131	GX323131	11484755	12484755	D05	11984755	9.9428	6.4043	7.2506	7.5698
PH	20SW	pKWmEB	GX322731	GX322675_GX322731	9670669	10880531	D05	10380531	5.4082	2.991	3.6857	2.757
PH	20SW	pKWmEB	GX335769	GX335769	23416407	24416407	D06	23916407	3.4962	8.7603	9.6711	11.3017
PH	20SW	pKWmEB	GX376076	GX376076	14357083	15357083	D10	14857083	9.3309	6.6682	7.5228	10.3151
PH	20SW	pKWmEB	GX376380	GX376380	18105958	19105958	D10	18605958	2.5779	3.2788	3.9913	4.4471
PH	20SW	pKWmEB	GX396502	GX396502	69326309	70326309	D11	69826309	2.4825	5.519	6.3351	5.6447
PH	20SW	ISIS EM-BLASSO	GX239449	GX239449	113255230	114255230	A11	113755230	-2.8618	3.4756	4.1995	8.7022
PH	20SW	ISIS EM-BLASSO	GX299322	GX299322	16338606	17338606	D02	16838606	9.3701	3.4111	4.1313	5.6596
PH	20SW	ISIS EM-BLASSO	GX301239	GX301070_GX301239	22711263	23735012	D02	23235012	7.3161	3.2964	4.0099	8.4867
PH	20SW	ISIS EM-BLASSO	GX312452	GX312452	2529525	3529525	D04	3029525	-2.5705	3.2675	3.9793	8.6332
PH	20SW	ISIS EM-BLASSO	GX323476	GX323669_GX323434_GX323476_GX322731_GX323476	14444099	14449252	D05	13949252	-2.4414	2.8853	3.573	7.4739
PH	20SW	ISIS EM-BLASSO	GX374047	GX374024_GX374047_GX374627	3498296	5316619	D10	4016174	9.0513	3.9678	4.7178	10.4484
PH	21KRL	mrMLM	GX6240	GX6239_GX6240	33210518	34219342	A01	33719342	-1.7473	6.5428	7.3935	2.119
PH	21KRL	mrMLM	GX2248	GX2248	8919381	9919381	A01	9419381	-3.3424	2.8384	3.523	3.0324
PH	21KRL	mrMLM	GX37074	GX37074	75017100	76017100	A01	75517100	-3.8404	5.6757	6.4974	2.6332
PH	21KRL	mrMLM	GX108847	GX108847_GX108896	92473459	93481126	A05	92973459	4.8289	2.6141	3.2829	2.4974
PH	21KRL	mrMLM	GX148046	GX148046	103076080	104076080	A06	103576080	-3.5641	4.8272	5.6163	3.7405e-07
PH	21KRL	mrMLM	GX159905	GX159905	62953737	63953737	A07	63453737	4.5964	4.6004	5.3798	3.4771
PH	21KRL	mrMLM	GX174585	GX174585	63887124	64887124	A08	64387124	10.3547	12.8199	13.8101	17.6466
PH	21KRL	mrMLM	GX172998	GX172998	55811581	56811581	A08	56311581	-3.9103	6.2787	7.121	7.2213
PH	21KRL	mrMLM	GX165423	GX165423	5046271	6046271	A08	5546271	-2.3044	3.5607	4.2893	3.7289
PH	21KRL	mrMLM	GX208652	GX208652	27438405	28438405	A10	27938405	-3.11	3.8821	4.6277	5.2611
PH	21KRL	mrMLM	GX215826	GX215826	78725605	79725605	A10	79225605	4.5633	4.9741	5.7692	5.9144
PH	21KRL	mrMLM	GX250194	GX250194_GX273892	66873475	67744266	A12	67373475	-4.3993	5.1829	5.9863	5.7376
PH	21KRL	mrMLM	GX283329	GX283329	87313379	88313379	A13	87813379	-4.7669	4.8468	5.6367	5.8779
PH	21KRL	mrMLM	GX318025	GX318025	45451201	46451201	D04	45951201	-2.914	5.3206	6.1293	6.2556
PH	21KRL	mrMLM	GX316858	GX316858	42518010	43518010	D04	43018010	-5.7621	5.2576	6.0639	4.9957
PH	21KRL	mrMLM	GX323434	GX323396_GX323434	12948467	13974676	D05	13474676	11.6488	5.784	6.6096	6.3662
PH	21KRL	mrMLM	GX383616	GX383616	63029491	64029491	D10	63529491	-4.8903	4.9227	5.7157	6.4914
PH	21KRL	mrMLM	GX400986	GX400986	31028142	32028142	D12	31528142	-1.8395	3.6555	4.3893	1.2434
PH	21KRL	FASTmrMLM	GX31629	GX31629_GX32374	69609600	71253457	A01	70109600	-4.6401	4.0726	4.8277	2.3405e-07
PH	21KRL	FASTmrMLM	GX32374	GX31629_GX32374	69609600	71253457	A01	70753457	-4.0123	5.8755	6.7043	8.0202
PH	21KRL	FASTmrMLM	GX116749	GX116749	27498836	28498836	A06	27998836	-6.2882	6.875	7.7358	14.3552
PH	21KRL	FASTmrMLM	GX170533	GX169954_GX170531_GX170533	37459799	39861380	A08	39361380	3.2956	3.3854	4.1041	4.7819
PH	21KRL	FASTmrMLM	GX172998	GX172998	55811581	56811581	A08	56311581	-3.9093	5.8071	6.6335	9.2257
PH	21KRL	FASTmrMLM	GX174585	GX174585	63887124	64887124	A08	64387124	5.9399	2.7203	3.3967	7.4222
PH	21KRL	FASTmrMLM	GX216189	GX216189	80377330	81377330	A10	80877330	-4.6305	5.6286	6.4487	9.1183
PH	21KRL	FASTmrMLM	GX308030	GX308030	8043704	9043704	D03	8543704	-2.7665	2.5821	3.2486	4.33
PH	21KRL	FASTmrMLM	GX374024	GX374024_GX374047_GX374627	3498296	5316619	D10	3998296	3.8272	3.1165	3.8191	2.0052
PH	21KRL	FASTmrMLM	GX374627	GX374024_GX374047_GX374627	3498296	5316619	D10	4816619	2.8986	3.2088	3.9171	2.2114
PH	21KRL	FASTmrMLM	GX386394	GX386394	29382102	30382102	D11	29882102	-3.6008	6.3873	7.2331	11.5716
PH	21KRL	FASTmrEMMA	GX14313	GX14313	52759846	53759846	A01	53259846	-8.9313	6.3653	7.2104	10.1884
PH	21KRL	FASTmrEMMA	GX54630	GX54630	27005834	28005834	A02	27505834	-3.855	3.6073	4.3385	4.4193
PH	21KRL	FASTmrEMMA	GX148046	GX148046	103076080	104076080	A06	103576080	-6.1043	2.9153	3.605	2.4862
PH	21KRL	pLARmEB	GX105814	GX105814	86879637	87879637	A05	87379637	2.699	4.7879	5.5753	5.1233
PH	21KRL	pLARmEB	GX108896	GX108847_GX108896	92473459	93481126	A05	92981126	2.9023	2.6423	3.3132	1.6603
PH	21KRL	pLARmEB	GX116749	GX116749	27498836	28498836	A06	27998836	-3.6643	2.8408	3.5255	3.6505
PH	21KRL	pLARmEB	GX149969	GX149969_GX150743	107012197	110819248	A06	107512197	3.9471	9.1364	10.0559	11.0371
PH	21KRL	pLARmEB	GX179214	GX179214	82508426	83508426	A08	83008426	4.2853	4.1791	4.9394	3.1384
PH	21KRL	pLARmEB	GX216189	GX216189	80377330	81377330	A10	80877330	-5.9489	9.7466	10.6795	11.271
PH	21KRL	pLARmEB	GX236387	GX236387	98841731	99841731	A11	99341731	4.8938	4.8745	5.6655	5.0288
PH	21KRL	pLARmEB	GX254121	GX254121	97382750	98382750	A12	97882750	4.019	5.5446	6.3616	4.96
PH	21KRL	pLARmEB	GX254157	GX254157	97936073	98936073	A12	98436073	7.1905	3.2226	3.9317	2.3219
PH	21KRL	pLARmEB	GX282265	GX282265_GX282453	82344056	83700878	A13	82844056	3.0275	3.9039	4.6507	3.0222
PH	21KRL	pLARmEB	GX320051	GX320051	410090	1410090	D05	910090	5.7676	4.2593	5.0233	2.9393
PH	21KRL	pLARmEB	GX334272	GX334272	5785659	6785659	D06	6285659	-2.7934	4.9133	5.7059	5.1522
PH	21KRL	pLARmEB	GX340087	GX340087	52918503	53918503	D06	53418503	-3.6887	4.0832	4.8388	3.8612
PH	21KRL	pLARmEB	GX386394	GX386394	29382102	30382102	D11	29882102	-2.3226	2.967	3.6601	3.6055
PH	21KRL	pLARmEB	GX400986	GX400986	31028142	32028142	D12	31528142	-2.3238	6.5492	7.4001	1.8994
PH	21KRL	pKWmEB	GX52381	GX52381	112980073	113980073	A01	113480073	-1.1457	3.4789	4.203	2.2082
PH	21KRL	pKWmEB	GX31629	GX31629_GX32374	69609600	71253457	A01	70109600	-4.2156	2.8131	3.496	4.7335e-07
PH	21KRL	pKWmEB	GX108847	GX108847_GX108896	92473459	93481126	A05	92973459	4.5408	3.1908	3.898	4.0534
PH	21KRL	pKWmEB	GX120030	GX120030	45799653	46799653	A06	46299653	-2.8127	3.5316	4.2586	7.9504
PH	21KRL	pKWmEB	GX172998	GX172998	55811581	56811581	A08	56311581	-3.8009	5.2088	6.0132	8.8037
PH	21KRL	pKWmEB	GX174585	GX174585	63887124	64887124	A08	64387124	7.531	7.0854	7.9524	15.0316
PH	21KRL	pKWmEB	GX216189	GX216189	80377330	81377330	A10	80877330	-4.508	4.6905	5.4738	9.2444
PH	21KRL	pKWmEB	GX308432	GX308432	14545558	15545558	D03	15045558	-5.7285	3.0809	3.7813	2.205e-07
PH	21KRL	pKWmEB	GX328341	GX328341	52898085	53898085	D05	53398085	6.0436	3.4809	4.2051	7.5767
PH	21KRL	pKWmEB	GX334150	GX334150	4429211	5429211	D06	4929211	-3.2035	3.4137	4.1341	5.2443
PH	21KRL	pKWmEB	GX374627	GX374024_GX374047_GX374627	3498296	5316619	D10	4816619	4.759	5.1759	5.979	10.3285
PH	21KRL	pKWmEB	GX374024	GX374024_GX374047_GX374627	3498296	5316619	D10	3998296	4.2739	3.5486	4.2766	6.2609
PH	21KRL	pKWmEB	GX387715	GX387715	46149562	47149562	D11	46649562	-1.9605	2.7469	3.4252	5.6077
PH	21KRL	pKWmEB	GX395558	GX394480_GX394829_GX394924_GX395045_GX395338_GX395558	67321010	69116957	D11	68616957	-8.1394	3.5199	4.2463	3.4205e-07
PH	21KRL	ISIS EM-BLASSO	GX31629	GX31629_GX32374	69609600	71253457	A01	70109600	-5.0716	4.179	4.9393	1.2205e-07
PH	21KRL	ISIS EM-BLASSO	GX32374	GX31629_GX32374	69609600	71253457	A01	70753457	-4.2968	6.26	7.1017	9.2734
PH	21KRL	ISIS EM-BLASSO	GX116749	GX116749	27498836	28498836	A06	27998836	-5.3431	5.1996	6.0036	10.4493
PH	21KRL	ISIS EM-BLASSO	GX159905	GX159905	62953737	63953737	A07	63453737	3.9491	3.4514	4.1739	3.3078
PH	21KRL	ISIS EM-BLASSO	GX172998	GX172998	55811581	56811581	A08	56311581	-3.5904	4.8161	5.6047	7.8455
PH	21KRL	ISIS EM-BLASSO	GX174585	GX174585	63887124	64887124	A08	64387124	7.8629	7.0747	7.9414	13.1128
PH	21KRL	ISIS EM-BLASSO	GX236935	GX236935	105231578	106231578	A11	105731578	4.7429	2.8713	3.5581	2.2422
PH	21KRL	ISIS EM-BLASSO	GX241064	GX241064	118838475	119838475	A11	119338475	3.6097	2.9702	3.6635	3.2292
PH	21KRL	ISIS EM-BLASSO	GX273892	GX250194_GX273892	66873475	67744266	A13	67244266	-2.376	3.3159	4.0306	3.5736
PH	21KRL	ISIS EM-BLASSO	GX283329	GX283329	87313379	88313379	A13	87813379	-3.9626	3.5457	4.2735	5.234
PH	21KRL	ISIS EM-BLASSO	GX386394	GX386394	29382102	30382102	D11	29882102	-4.5217	9.6186	10.5488	18.397
PH	BLUP	mrMLM	GX7020	GX7020	39287627	40287627	A01	39787627	-0.2751	7.64	8.5225	2.9643
PH	BLUP	mrMLM	GX23232	GX23232	60068535	61068535	A01	60568535	-1.2223	6.948	7.811	1.3688
PH	BLUP	mrMLM	GX59384	GX59384	54843557	55843557	A02	55343557	-0.9212	7.0052	7.8699	11.4426
PH	BLUP	mrMLM	GX54262	GX54262	18336235	19336235	A02	18836235	-0.3291	3.004	3.6995	4.6537
PH	BLUP	mrMLM	GX189119	GX189119	118575489	119575489	A08	119075489	1.0873	2.9242	3.6145	4.2631
PH	BLUP	mrMLM	GX197165	GX197165	32723431	33723431	A09	33223431	0.4715	3.9491	4.6981	5.9603
PH	BLUP	mrMLM	GX240152	GX240047_GX240152	114784744	115812373	A11	115312373	0.4271	5.4242	6.2368	7.7678
PH	BLUP	mrMLM	GX251083	GX251083	69320209	70320209	A12	69820209	-0.7972	7.2464	8.118	10.4614
PH	BLUP	mrMLM	GX311497	GX311497	48206778	49206778	D03	48706778	-1.0436	5.9426	6.7737	1.0755e-06
PH	BLUP	mrMLM	GX312452	GX312452	2529525	3529525	D04	3029525	-0.7568	12.6855	13.6735	21.1587
PH	BLUP	mrMLM	GX322675	GX322675_GX322731	9670669	10880531	D05	10170669	0.8283	3.5214	4.2478	3.6707
PH	BLUP	mrMLM	GX331219	GX331219	57624405	58624405	D05	58124405	0.6225	4.7919	5.5795	7.9956
PH	BLUP	mrMLM	GX323915	GX323915	16102969	17102969	D05	16602969	-0.8937	4.3694	5.1385	4.9578
PH	BLUP	FASTmrMLM	GX23232	GX23232	60068535	61068535	A01	60568535	-0.8223	5.8789	6.7078	0.8704
PH	BLUP	FASTmrMLM	GX54262	GX54262	18336235	19336235	A02	18836235	-0.2778	3.4714	4.195	4.662
PH	BLUP	FASTmrMLM	GX70356	GX70356_GX71043	28577550	30304858	A03	29077550	1.0429	4.761	5.5473	4.1559
PH	BLUP	FASTmrMLM	GX84975	GX84975	6173872	7173872	A04	6673872	0.4155	6.805	7.6637	8.9622
PH	BLUP	FASTmrMLM	GX110058	GX110058	97527566	98527566	A05	98027566	0.3045	3.7233	4.4607	2.4229
PH	BLUP	FASTmrMLM	GX205054	GX205054	6465557	7465557	A10	6965557	-0.7657	7.9369	8.8273	0.7548
PH	BLUP	FASTmrMLM	GX240047	GX240047_GX240152	114784744	115812373	A11	115284744	-0.3298	2.9837	3.6779	2.0609
PH	BLUP	FASTmrMLM	GX240152	GX240047_GX240152	114784744	115812373	A11	115312373	0.3877	6.0326	6.8667	8.9927
PH	BLUP	FASTmrMLM	GX245849	GX245849	32027895	33027895	A12	32527895	0.2749	2.7668	3.4465	3.4467
PH	BLUP	FASTmrMLM	GX311497	GX311497	48206778	49206778	D03	48706778	-0.9119	4.8077	5.5959	1.0845e-06
PH	BLUP	FASTmrMLM	GX312452	GX312452	2529525	3529525	D04	3029525	-0.6251	12.2537	13.2344	20.281
PH	BLUP	FASTmrMLM	GX314721	GX314721	24822221	25822221	D04	25322221	-0.6052	6.0648	6.9	8.0967
PH	BLUP	FASTmrMLM	GX321153	GX321153	2697689	3697689	D05	3197689	1.3189	4.933	5.7264	2.2394
PH	BLUP	FASTmrMLM	GX327819	GX327819	49794182	50794182	D05	50294182	-1.3838	8.3262	9.2265	12.0613
PH	BLUP	FASTmrEMMA	GX6239	GX6239_GX6240	33210518	34219342	A01	33710518	-0.5045	2.6927	3.3672	5.766
PH	BLUP	FASTmrEMMA	GX84975	GX84975	6173872	7173872	A04	6673872	1.0932	4.4947	5.2695	6.5908
PH	BLUP	FASTmrEMMA	GX312452	GX312452	2529525	3529525	D04	3029525	-1.2529	4.6349	5.4158	8.657
PH	BLUP	pLARmEB	GX54262	GX54262	96961740	97961740	A02	97461740	-0.1676	5.6285	6.4485	1.5964
PH	BLUP	pLARmEB	GX70356	GX70356_GX71043	28577550	30304858	A03	29077550	1.2841	5.1824	5.9857	5.9526
PH	BLUP	pLARmEB	GX84975	GX84975	6173872	7173872	A04	6673872	0.6024	14.5977	15.6152	17.794
PH	BLUP	pLARmEB	GX94523	GX85395_GX90747_GX94523	7244706	79484934	A04	78984934	-0.3829	8.703	9.6124	8.08
PH	BLUP	pLARmEB	GX189177	GX189177	118817562	119817562	A08	119317562	0.4257	7.5198	8.399	6.3133
PH	BLUP	pLARmEB	GX221792	GX221792	13570757	14570757	A11	14070757	0.2439	2.9669	3.66	3.0943
PH	BLUP	pLARmEB	GX241118	GX241118	-444685	555315	A12	55315	0.7932	4.5297	5.306	4.4682
PH	BLUP	pLARmEB	GX245849	GX245849	32027895	33027895	A12	32527895	0.2119	2.8728	3.5597	1.9356
PH	BLUP	pLARmEB	GX297482	GX297482	3661934	4661934	D02	4161934	-0.4914	4.0375	4.7909	3.8254
PH	BLUP	pLARmEB	GX302081	GX302081	28591056	29591056	D02	29091056	-0.4611	2.875	3.562	1.9914
PH	BLUP	pLARmEB	GX308724	GX308724	18841071	19841071	D03	19341071	0.4138	4.7493	5.5351	3.4072
PH	BLUP	pLARmEB	GX311497	GX311497	48206778	49206778	D03	48706778	-1.1967	12.1923	13.172	1.0345e-06
PH	BLUP	pLARmEB	GX312452	GX312452	2529525	3529525	D04	3029525	-0.5652	12.9502	13.9425	15.6665
PH	BLUP	pLARmEB	GX314721	GX314721	24822221	25822221	D04	25322221	-0.5343	5.8955	6.725	5.9612
PH	BLUP	pLARmEB	GX321153	GX321153	2697689	3697689	D05	3197689	1.1232	4.8436	5.6333	1.5344
PH	BLUP	pLARmEB	GX352584	GX352584	5180142	6180142	D08	5680142	-0.5428	3.9475	4.6964	2.0926
PH	BLUP	pLARmEB	GX395045	GX394480_GX394829_GX394924_GX395045_GX395338_GX395558	67321010	69116957	D11	68447841	0.4177	3.453	4.1756	3.4725
PH	BLUP	pKWmEB	GX23232	GX23232	60068535	61068535	A01	60568535	-0.733	2.7839	3.4648	0.9137
PH	BLUP	pKWmEB	GX84975	GX84975	6173872	7173872	A04	6673872	0.5694	5.9514	6.7828	16.646
PH	BLUP	pKWmEB	GX91527	GX91527	55273397	56273397	A04	55773397	-0.2407	3.2518	3.9627	1.8787
PH	BLUP	pKWmEB	GX104803	GX104803	85306970	86306970	A05	85806970	0.3121	2.614	3.2828	2.791
PH	BLUP	pKWmEB	GX169954	GX169954_GX170531_GX170533	37459799	39861380	A08	37959799	-0.8279	4.2299	4.9926	8.8771
PH	BLUP	pKWmEB	GX170531	GX169954_GX170531_GX170533	37459799	39861380	A08	39361341	0.4448	3.1601	3.8654	9.679
PH	BLUP	pKWmEB	GX240047	GX240047_GX240152	114784744	115812373	A11	115284744	-0.5189	3.8817	4.6273	8.1877
PH	BLUP	pKWmEB	GX245849	GX245849	32027895	33027895	A12	32527895	0.5523	9.0362	9.9534	15.4815
PH	BLUP	pKWmEB	GX297482	GX297482	3661934	4661934	D02	4161934	-0.5228	2.9741	3.6677	6.698
PH	BLUP	pKWmEB	GX378262	GX378262	31957471	32957471	D10	32457471	0.8393	3.5061	4.2317	6.9103
PH	BLUP	ISIS EM-BLASSO	GX6239	GX6239_GX6240	33210518	34219342	A01	33710518	-0.162	3.369	4.0868	1.6279
PH	BLUP	ISIS EM-BLASSO	GX23232	GX23232	60068535	61068535	A01	60568535	-0.9348	4.98	5.7753	1.1862
PH	BLUP	ISIS EM-BLASSO	GX84975	GX84975	6173872	7173872	A04	6673872	0.5031	6.1604	6.9988	13.8548
PH	BLUP	ISIS EM-BLASSO	GX240152	GX240047_GX240152	114784744	115812373	A11	115312373	0.3953	5.7094	6.5323	9.8613
PH	BLUP	ISIS EM-BLASSO	GX245849	GX245849	32027895	33027895	A12	32527895	0.4333	6.6168	7.4698	9.0315
PH	BLUP	ISIS EM-BLASSO	GX311497	GX311497	48206778	49206778	D03	48706778	-0.9615	5.6355	6.4558	1.0455e-06
PH	BLUP	ISIS EM-BLASSO	GX312452	GX312452	2529525	3529525	D04	3029525	-0.6845	11.7855	12.7581	25.6445
PH	BLUP	ISIS EM-BLASSO	GX321153	GX321153	2697689	3697689	D05	3197689	1.1842	3.2379	3.948	1.9034
PH	BLUP	ISIS EM-BLASSO	GX327819	GX327819	49794182	50794182	D05	50294182	-0.8755	2.998	3.6931	5.0904
FBN	20KRL	mrMLM	GX80534	GX80534_GX80635	92238923	93461274	A03	92738923	0.7871	6.1757	7.0146	7.2276
FBN	20KRL	mrMLM	GX112132	GX112132	2105626	3105626	A06	2605626	-0.6044	8.3354	9.2359	10.7266
FBN	20KRL	mrMLM	GX119453	GX119332_GX119335_GX119453	42701480	43704512	A06	43204512	-0.4534	5.2514	6.0574	8.5344
FBN	20KRL	mrMLM	GX202926	GX202926	58644578	59644578	A09	59144578	0.2088	6.6214	7.4745	2.3153
FBN	20KRL	mrMLM	GX231721	GX231721	89999999	90999999	A11	90499999	-0.7969	4.7262	5.511	7.4074
FBN	20KRL	mrMLM	GX237290	GX237290	108319251	109319251	A11	108819251	-0.5431	4.0812	4.8367	2.7837
FBN	20KRL	mrMLM	GX254406	GX254406	103420629	104420629	A12	103920629	-0.612	3.06	3.7591	3.1103
FBN	20KRL	mrMLM	GX256179	GX256179	14881300	15881300	A13	15381300	0.3183	3.4425	4.1645	4.8582
FBN	20KRL	mrMLM	GX301984	GX301984_GX302021_GX302161	28572456	29625566	D02	29069923	-0.5794	3.1006	3.8022	4.2833
FBN	20KRL	mrMLM	GX310164	GX310144_GX310164	29696993	30848950	D03	30348950	0.3178	3.3799	4.0983	5.8363
FBN	20KRL	mrMLM	GX341477	GX341477	60584106	61584106	D06	61084106	-0.2955	4.133	4.8911	4.9596
FBN	20KRL	mrMLM	GX361414	GX361414	42803824	43803824	D08	43303824	0.2842	4.1049	4.8616	4.4869
FBN	20KRL	mrMLM	GX388935	GX388935	53149662	54149662	D11	53649662	-0.3892	5.3997	6.2113	7.9357
FBN	20KRL	mrMLM	GX395169	GX394668_GX395169	67424037	68986763	D11	68486763	-0.2369	3.4315	4.1529	2.7465
FBN	20KRL	mrMLM	GX403858	GX403858	59948802	60948802	D12	60448802	0.7024	3.4352	4.1568	2.9584
FBN	20KRL	mrMLM	GX398900	GX398900	15400811	16400811	D12	15900811	-0.4067	3.4124	4.1327	4.5662
FBN	20KRL	mrMLM	GX412459	GX412416_GX412459	56724710	58960195	D13	58460195	-0.477	3.7511	4.49	4.103
FBN	20KRL	FASTmrMLM	GX66091	GX66091	96345781	97345781	A02	96845781	0.2548	3.8168	4.5591	4.8494
FBN	20KRL	FASTmrMLM	GX69750	GX69750	25045024	26045024	A03	25545024	-0.4614	6.5947	7.447	8.8427
FBN	20KRL	FASTmrMLM	GX82607	GX82607	103005930	104005930	A03	103505930	0.417	6.0861	6.922	6.6482
FBN	20KRL	FASTmrMLM	GX85651	GX85651	7337634	8337634	A04	7837634	0.3224	5.0795	5.8788	4.6445
FBN	20KRL	FASTmrMLM	GX112132	GX112132	2105626	3105626	A06	2605626	-0.5665	8.8826	9.7963	12.2666
FBN	20KRL	FASTmrMLM	GX173149	GX173149	56445827	57445827	A08	56945827	0.8531	7.1596	8.0288	6.7809
FBN	20KRL	FASTmrMLM	GX190285	GX190285	1596361	2596361	A09	2096361	0.3346	3.7989	4.5403	4.8869
FBN	20KRL	FASTmrMLM	GX256756	GX256756_GX257588	23782340	25589317	A13	24282340	0.5518	6.3392	7.1834	7.5525
FBN	20KRL	FASTmrMLM	GX320416	GX320416	994957	1994957	D05	1494957	1.122	3.6464	4.3797	3.9958
FBN	20KRL	FASTmrMLM	GX334185	GX334185	4783581	5783581	D06	5283581	0.3801	4.8807	5.672	2.604
FBN	20KRL	FASTmrMLM	GX341477	GX341477	60584106	61584106	D06	61084106	-0.1719	2.6368	3.3073	2.1842
FBN	20KRL	FASTmrMLM	GX375088	GX375088	7044488	8044488	D10	7544488	-0.1739	5.0858	5.8854	1.223
FBN	20KRL	FASTmrMLM	GX388935	GX388935	53149662	54149662	D11	53649662	-0.2203	3.5312	4.2582	3.3095
FBN	20KRL	FASTmrMLM	GX398900	GX398900	15400811	16400811	D12	15900811	-0.347	3.7225	4.4599	4.3271
FBN	20KRL	FASTmrEMMA	GX80635	GX80534_GX80635	92238923	93461274	A03	92961274	0.2903	2.8897	3.5777	2.2487
FBN	20KRL	FASTmrEMMA	GX353270	GX353270	9959986	10959986	D08	10459986	-0.336	3.3197	4.0346	3.379
FBN	20KRL	pLARmEB	GX67782	GX67782	10750826	11750826	A03	11250826	0.4056	6.8592	7.7196	10.2537
FBN	20KRL	pLARmEB	GX82607	GX82607	103005930	104005930	A03	103505930	0.3221	3.9063	4.6532	4.3099
FBN	20KRL	pLARmEB	GX112132	GX112132	2105626	3105626	A06	2605626	-0.4973	7.6411	8.5236	10.2776
FBN	20KRL	pLARmEB	GX202926	GX202926	58644578	59644578	A09	59144578	0.147	2.894	3.5823	1.6256
FBN	20KRL	pLARmEB	GX241095	GX241095	-489945	510055	A12	10055	0.4592	2.8754	3.5625	0.7276
FBN	20KRL	pLARmEB	GX249578	GX249578	62094744	63094744	A12	62594744	0.4877	4.0025	4.7542	4.2946
FBN	20KRL	pLARmEB	GX254455	GX254455	104130855	105130855	A12	104630855	-1.0751	6.9363	7.799	9.8095
FBN	20KRL	pLARmEB	GX256756	GX256756_GX257588	23782340	25589317	A13	24282340	0.2896	3.2285	3.938	2.262
FBN	20KRL	pLARmEB	GX301984	GX301984_GX302021_GX302161	28572456	29625566	D02	29069923	-0.5798	4.6438	5.4251	6.0698
FBN	20KRL	pLARmEB	GX334185	GX334185	4783581	5783581	D06	5283581	0.3399	3.4978	4.2229	2.2627
FBN	20KRL	pLARmEB	GX358936	GX358936	32059048	33059048	D08	32559048	-0.2289	3.0909	3.7919	3.1753
FBN	20KRL	pLARmEB	GX361414	GX361414	42803824	43803824	D08	43303824	0.3456	4.1728	4.9328	9.3885
FBN	20KRL	pLARmEB	GX363086	GX363086	61674066	62674066	D08	62174066	0.4766	3.7648	4.5044	1.5506
FBN	20KRL	pLARmEB	GX388935	GX388935	53149662	54149662	D11	53649662	-0.3031	4.6568	5.4387	6.8108
FBN	20KRL	pLARmEB	GX407832	GX407832	35110713	36110713	D13	35610713	-0.2737	4.277	5.0419	5.8326
FBN	20KRL	pKWmEB	GX63748	GX63748	83864035	84864035	A02	84364035	0.1293	3.3995	4.1191	1.5304
FBN	20KRL	pKWmEB	GX69750	GX69750	25045024	26045024	A03	25545024	-0.3272	2.8173	3.5004	5.4562
FBN	20KRL	pKWmEB	GX112132	GX112132	2105626	3105626	A06	2605626	-0.5028	6.4819	7.3307	10.4651
FBN	20KRL	pKWmEB	GX173149	GX173149	56445827	57445827	A08	56945827	0.8136	6.0989	6.9353	6.011
FBN	20KRL	pKWmEB	GX192587	GX192283_GX192587	11362141	13105140	A09	12605140	-0.3503	2.6645	3.337	6.6349
FBN	20KRL	pKWmEB	GX211681	GX211681	51522059	52522059	A10	52022059	-0.4518	4.7651	5.5516	6.2818
FBN	20KRL	pKWmEB	GX249578	GX249578	62094744	63094744	A12	62594744	0.4344	4.1064	4.8632	4.8412
FBN	20KRL	pKWmEB	GX256756	GX256756_GX257588	23782340	25589317	A13	24282340	0.5028	6.1051	6.9417	8.0821
FBN	20KRL	pKWmEB	GX301984	GX301984_GX302021_GX302161	28572456	29625566	D02	29069923	-0.4536	2.7067	3.3822	4.4103
FBN	20KRL	pKWmEB	GX341477	GX341477	60584106	61584106	D06	61084106	-0.2373	3.4825	4.2068	5.2462
FBN	20KRL	pKWmEB	GX363086	GX363086	61674066	62674066	D08	62174066	0.7668	4.7919	5.5795	4.423
FBN	20KRL	pKWmEB	GX364862	GX364862	5117451	6117451	D09	5617451	-0.2934	3.4827	4.207	0.8124
FBN	20KRL	pKWmEB	GX379930	GX379930	45040403	46040403	D10	45540403	-0.3893	2.7864	3.4674	4.3113
FBN	20KRL	pKWmEB	GX403174	GX403174	51709240	52709240	D12	52209240	0.2144	2.8478	3.533	3.4024
FBN	20KRL	pKWmEB	GX398900	GX398900	15400811	16400811	D12	15900811	-0.6093	9.4737	10.4007	13.9695
FBN	20KRL	ISIS EM-BLASSO	GX62455	GX62455	74963753	75963753	A02	75463753	0.1871	3.2036	3.9116	2.0636
FBN	20KRL	ISIS EM-BLASSO	GX66091	GX66091	96345781	97345781	A02	96845781	0.2077	2.9559	3.6483	3.0771
FBN	20KRL	ISIS EM-BLASSO	GX67782	GX67782	10750826	11750826	A03	11250826	0.4451	7.5063	8.3852	10.8496
FBN	20KRL	ISIS EM-BLASSO	GX69750	GX69750	25045024	26045024	A03	25545024	-0.3742	4.5009	5.2759	5.5534
FBN	20KRL	ISIS EM-BLASSO	GX80635	GX80534_GX80635	92238923	93461274	A03	92961274	0.2087	8.5337	9.4391	2.9804
FBN	20KRL	ISIS EM-BLASSO	GX229488	GX229488	85151776	86151776	A11	85651776	0.2851	4.1502	4.9091	4.7381
FBN	20KRL	ISIS EM-BLASSO	GX249578	GX249578	62094744	63094744	A12	62594744	0.4369	3.8758	4.6211	3.0281
FBN	20KRL	ISIS EM-BLASSO	GX259695	GX259695	44086666	45086666	A13	44586666	-0.4153	4.5291	5.3054	5.3327
FBN	20KRL	ISIS EM-BLASSO	GX322579	GX322579	8662707	9662707	D05	9162707	-0.2135	3.6623	4.3965	3.2771
FBN	20KRL	ISIS EM-BLASSO	GX326181	GX326181	33723337	34723337	D05	34223337	-0.5009	4.7482	5.5339	3.2938
FBN	20KRL	ISIS EM-BLASSO	GX341477	GX341477	60584106	61584106	D06	61084106	-0.2997	4.7236	5.5083	6.344
FBN	20KRL	ISIS EM-BLASSO	GX361414	GX361414	42803824	43803824	D08	43303824	0.3105	4.2101	4.9718	6.656
FBN	20KRL	ISIS EM-BLASSO	GX372561	GX372561	39936992	40936992	D09	40436992	1.0264	6.704	7.5597	6.317
FBN	20KRL	ISIS EM-BLASSO	GX379930	GX379930	45040403	46040403	D10	45540403	-0.6036	5.8624	6.6907	5.7798
FBN	20KRL	ISIS EM-BLASSO	GX398900	GX398900	15400811	16400811	D12	15900811	-0.3127	3.5684	4.2974	3.3552
FBN	20KRL	ISIS EM-BLASSO	GX407832	GX407832	35110713	36110713	D13	35610713	-0.3073	5.1572	5.9596	6.4598
FBN	20SW	mrMLM	GX78592	GX78592_GX78596	74407022	75461334	A03	74907022	1.2159	8.8916	9.8055	4.7656
FBN	20SW	mrMLM	GX94690	GX94690	80370477	81370477	A04	80870477	-0.6097	4.797	5.5848	10.7791
FBN	20SW	mrMLM	GX103444	GX102852_GX102911_GX103036_GX103444	68007900	69628319	A05	69128319	-0.8511	4.0522	4.8063	8.1916
FBN	20SW	mrMLM	GX204563	GX204563	76643901	77643901	A09	77143901	0.7624	3.17	3.8759	8.2244
FBN	20SW	mrMLM	GX261145	GX261145	50823202	51823202	A13	51323202	0.9379	5.3217	6.1304	5.5794
FBN	20SW	mrMLM	GX324578	GX324578	24877560	25877560	D05	25377560	1.4497	4.7645	5.5509	11.1688
FBN	20SW	mrMLM	GX372301	GX372301	37519255	38519255	D09	38019255	-0.7453	6.8177	7.6768	16.8923
FBN	20SW	mrMLM	GX389849	GX389849	57776269	58776269	D11	58276269	1.3343	6.5516	7.4026	13.1019
FBN	20SW	FASTmrMLM	GX119332	GX119332_GX119335_GX119453	42701480	43704512	A06	43201480	1.1591	3.075	3.775	5.8101
FBN	20SW	FASTmrMLM	GX298907	GX298907	10714245	11714245	D02	11214245	-0.445	2.5704	3.236	4.0037
FBN	20SW	FASTmrMLM	GX323161	GX323161	11970938	12970938	D05	12470938	0.6961	2.6023	3.2703	4.1229
FBN	20SW	FASTmrMLM	GX324578	GX324578	24877560	25877560	D05	25377560	1.0201	4.0083	4.7603	7.4196
FBN	20SW	FASTmrMLM	GX372301	GX372301	37519255	38519255	D09	38019255	-0.4572	3.8713	4.6164	8.5286
FBN	20SW	FASTmrEMMA	GX406808	GX406808	25570544	26570544	D13	26070544	-1.0042	7.2613	8.1333	11.7429
FBN	20SW	pLARmEB	GX82019	GX82019	98372133	99372133	A03	98872133	-0.2659	2.7448	3.4229	3.1101
FBN	20SW	pLARmEB	GX91845	GX91845	59660420	60660420	A04	60160420	0.4221	6.9328	7.7953	7.3287
FBN	20SW	pLARmEB	GX95809	GX95809	7780769	8780769	A05	8280769	0.3137	3.1002	3.8018	1.3673
FBN	20SW	pLARmEB	GX102852	GX102852_GX102911_GX103036_GX103444	68007900	69628319	A05	68507900	0.3632	3.1222	3.8252	1.8337
FBN	20SW	pLARmEB	GX113009	GX113009	13073399	14073399	A06	13573399	0.223	5.053	5.8513	1.1578
FBN	20SW	pLARmEB	GX119335	GX119332_GX119335_GX119453	42701480	43704512	A06	43201565	0.8775	5.8934	6.7228	3.7736
FBN	20SW	pLARmEB	GX161915	GX161915_GX161941	81902217	83236170	A07	82402217	0.3047	2.6631	3.3355	2.162
FBN	20SW	pLARmEB	GX172138	GX172138	51829556	52829556	A08	52329556	-0.3648	4.1253	4.883	3.9825
FBN	20SW	pLARmEB	GX194855	GX194855	23458748	24458748	A09	23958748	-0.5996	5.5076	6.3232	4.38
FBN	20SW	pLARmEB	GX203150	GX203150	61534808	62534808	A09	62034808	1.0873	4.0908	4.8468	2.3553
FBN	20SW	pLARmEB	GX226354	GX226354	67266496	68266496	A11	67766496	0.3627	3.1025	3.8043	1.2544
FBN	20SW	pLARmEB	GX248982	GX248982	56086564	57086564	A12	56586564	-0.3035	4.123	4.8806	4.0256
FBN	20SW	pLARmEB	GX249261	GX249261	57895298	58895298	A12	58395298	0.319	6.3476	7.1921	4.8124
FBN	20SW	pLARmEB	GX298907	GX298907	10714245	11714245	D02	11214245	-0.6919	8.3776	9.2791	6.6529
FBN	20SW	pLARmEB	GX341655	GX341655	61624789	62624789	D06	62124789	0.9675	8.6171	9.5245	4.5874
FBN	20SW	pLARmEB	GX342829	GX342829	12422219	13422219	D07	12922219	-0.2344	3.9423	4.691	2.239
FBN	20SW	pLARmEB	GX403284	GX403284	52935492	53935492	D12	53435492	0.3502	4.6905	5.4738	2.5849
FBN	20SW	pLARmEB	GX403450	GX403450	54643581	55643581	D12	55143581	0.5206	4.3768	5.1463	2.5835
FBN	20SW	pLARmEB	GX412416	GX412416_GX412459	56724710	58960195	D13	57224710	-0.3074	3.2814	3.9941	3.5363
FBN	20SW	pKWmEB	GX103036	GX102852_GX102911_GX103036_GX103444	68007900	69628319	A05	68754651	1.0907	5.823	6.6499	29.3752
FBN	20SW	pKWmEB	GX204563	GX204563	76643901	77643901	A09	77143901	0.4681	2.8737	3.5607	5.1828
FBN	20SW	pKWmEB	GX254154	GX254154	97879035	98879035	A12	98379035	0.369	3.1428	3.8471	7.7499
FBN	20SW	pKWmEB	GX285779	GX285779	99122572	100122572	A13	99622572	0.3958	4.3219	5.0888	7.7903
FBN	20SW	pKWmEB	GX298907	GX298907	10714245	11714245	D02	11214245	-0.9405	6.4197	7.2665	13.1481
FBN	20SW	pKWmEB	GX375477	GX375477	9027030	10027030	D10	9527030	0.8896	3.5701	4.2992	4.3709
FBN	20SW	pKWmEB	GX397560	GX397560	2713451	3713451	D12	3213451	-0.5795	4.5833	5.362	11.5426
FBN	20SW	ISIS EM-BLASSO	GX82019	GX82019	98372133	99372133	A03	98872133	-0.4143	2.8177	3.5009	12.8778
FBN	20SW	ISIS EM-BLASSO	GX161915	GX161915_GX161941	81902217	83236170	A07	82402217	0.4922	3.0453	3.7435	9.6233
FBN	21KRL	mrMLM	GX2050	GX2050	8056963	9056963	A01	8556963	-0.4051	5.0092	5.8057	2.2922
FBN	21KRL	mrMLM	GX53553	GX53553	6358305	7358305	A02	6858305	-0.1937	4.1525	4.9115	0.4715
FBN	21KRL	mrMLM	GX55172	GX55172	38346636	39346636	A02	38846636	-0.356	3.2313	3.941	1.0299
FBN	21KRL	mrMLM	GX54424	GX54424	22278012	23278012	A02	22778012	0.2237	5.0177	5.8145	0.9622
FBN	21KRL	mrMLM	GX76042	GX76042	54104199	55104199	A03	54604199	0.3282	3.3857	4.1045	0.8753
FBN	21KRL	mrMLM	GX78596	GX78592_GX78596	74407022	75461334	A03	74961334	-0.3249	4.7954	5.5831	2.2849
FBN	21KRL	mrMLM	GX88661	GX88661	28685900	29685900	A04	29185900	0.3475	5.5245	6.3408	1.7706
FBN	21KRL	mrMLM	GX83325	GX83325	-474333	525667	A04	25667	-0.2507	8.8936	9.8075	1.4328
FBN	21KRL	mrMLM	GX96036	GX96036	14141956	15141956	A05	14641956	-0.3195	3.4207	4.1415	1.3551
FBN	21KRL	mrMLM	GX149014	GX149014	104485802	105485802	A06	104985802	-0.697	8.1744	9.0709	3.948
FBN	21KRL	mrMLM	GX123792	GX123792	76700018	77700018	A06	77200018	-0.785	9.4549	10.3815	12.6048
FBN	21KRL	mrMLM	GX139777	GX139777	90587464	91587464	A06	91087464	-0.3248	8.5773	9.4837	2.6348
FBN	21KRL	mrMLM	GX155621	GX155621	19308102	20308102	A07	19808102	0.7616	5.4608	6.2747	6.8725
FBN	21KRL	mrMLM	GX161941	GX161915_GX161941	81902217	83236170	A07	82736170	-0.2685	4.3812	5.1509	1.7232
FBN	21KRL	mrMLM	GX177062	GX177062	75955742	76955742	A08	76455742	0.2373	2.5928	3.2601	0.7867
FBN	21KRL	mrMLM	GX192877	GX192877	14066196	15066196	A09	14566196	0.3466	4.9548	5.7491	3.2476
FBN	21KRL	mrMLM	GX192283	GX192283_GX192587	11362141	13105140	A09	11862141	-0.1874	2.7724	3.4525	0.2583
FBN	21KRL	mrMLM	GX209639	GX209639	38152406	39152406	A10	38652406	0.5471	3.9983	4.7498	2.6601
FBN	21KRL	mrMLM	GX218973	GX218973	97267522	98267522	A10	97767522	0.7368	10.1389	11.08	4.4111
FBN	21KRL	mrMLM	GX211817	GX211817	53263355	54263355	A10	53763355	-0.9043	3.9567	4.7061	5.92e-08
FBN	21KRL	mrMLM	GX221689	GX221689	11388399	12388399	A11	11888399	-0.3181	4.293	5.0586	1.0507
FBN	21KRL	mrMLM	GX240108	GX240108	114787321	115787321	A11	115287321	0.2702	9.8616	10.797	2.4111
FBN	21KRL	mrMLM	GX248586	GX248586	50630836	51630836	A12	51130836	0.6084	6.9019	7.7635	4.3858
FBN	21KRL	mrMLM	GX254121	GX254121	97382750	98382750	A12	97882750	0.3783	5.703	6.5257	2.479
FBN	21KRL	mrMLM	GX252861	GX252861	86183085	87183085	A12	86683085	-0.5115	8.348	9.2488	5.3521
FBN	21KRL	mrMLM	GX286888	GX286888	2997443	3997443	D01	3497443	-0.1747	3.2354	3.9453	0.4888
FBN	21KRL	mrMLM	GX310144	GX310144_GX310164	29696993	30848950	D03	30196993	0.1001	2.607	3.2753	0.1537
FBN	21KRL	mrMLM	GX318448	GX318448	49112336	50112336	D04	49612336	-0.5448	7.8628	8.7512	4.5524
FBN	21KRL	mrMLM	GX339499	GX339499	46480797	47480797	D06	46980797	-0.2659	6.0736	6.9091	1.7668
FBN	21KRL	mrMLM	GX340356	GX340356	54151566	55151566	D06	54651566	0.4515	5.1964	6.0003	1.9652
FBN	21KRL	mrMLM	GX352532	GX352532	4847185	5847185	D08	5347185	-0.4636	5.7112	6.5342	1.4132
FBN	21KRL	mrMLM	GX362858	GX362835_GX362858	60147013	61768158	D08	61268158	0.2823	5.5515	6.3688	0.068
FBN	21KRL	mrMLM	GX376043	GX376043	14429205	15429205	D10	14929205	0.7632	13.0674	14.0616	9.3257
FBN	21KRL	mrMLM	GX383620	GX383620_GX383756	63111265	65008305	D10	63611265	0.2319	2.6166	3.2856	0.8253
FBN	21KRL	mrMLM	GX383756	GX383620_GX383756	63111265	65008305	D10	64508305	-0.3396	3.262	3.9735	2.0725
FBN	21KRL	mrMLM	GX376138	GX376138	14160792	15160792	D10	14660792	-0.1448	3.0198	3.7163	0.7414
FBN	21KRL	mrMLM	GX403924	GX403924	60442508	61442508	D12	60942508	-0.3999	4.1441	4.9027	2.0089
FBN	21KRL	mrMLM	GX410409	GX410409	41739857	42739857	D13	42239857	-0.3975	5.2174	6.0221	2.3164
FBN	21KRL	mrMLM	GX412783	GX412783	62300201	63300201	D13	62800201	0.2223	3.2625	3.974	0.8242
FBN	21KRL	FASTmrMLM	GX115	GX115	-484092	515908	A01	15908	0.3537	7.5278	8.4073	6.3186
FBN	21KRL	FASTmrMLM	GX36953	GX36953	74931005	75931005	A01	75431005	-0.2786	5.1687	5.9715	1.4932
FBN	21KRL	FASTmrMLM	GX61180	GX61180	67249775	68249775	A02	67749775	0.4167	3.5673	4.2963	1.854
FBN	21KRL	FASTmrMLM	GX78596	GX78592_GX78596	74407022	75461334	A03	74961334	-0.5069	10.9856	11.9435	9.0318
FBN	21KRL	FASTmrMLM	GX84014	GX84014	2625267	3625267	A04	3125267	0.6632	5.9476	6.7788	4.6963
FBN	21KRL	FASTmrMLM	GX102911	GX102852_GX102911_GX103036_GX103444	68007900	69628319	A05	68677788	-0.4966	8.9292	9.8439	6.4124
FBN	21KRL	FASTmrMLM	GX110058	GX110058	97527566	98527566	A05	98027566	0.4984	9.8717	10.8073	6.9905
FBN	21KRL	FASTmrMLM	GX156901	GX156901	34499566	35499566	A07	34999566	-0.4381	4.7521	5.538	4.3542
FBN	21KRL	FASTmrMLM	GX174585	GX174585	63887124	64887124	A08	64387124	0.7673	7.7214	8.6061	8.5
FBN	21KRL	FASTmrMLM	GX175019	GX175019	67271017	68271017	A08	67771017	-0.2604	4.2279	4.9905	4.9e-08
FBN	21KRL	FASTmrMLM	GX257728	GX257728	26542514	27542514	A13	27042514	0.3232	5.7731	6.5983	4.3265
FBN	21KRL	FASTmrMLM	GX286256	GX286256	105392267	106392267	A13	105892267	0.5175	7.2096	8.0802	6.0753
FBN	21KRL	FASTmrMLM	GX325261	GX325261	27836946	28836946	D05	28336946	0.6298	8.3914	9.2933	4.24e-08
FBN	21KRL	FASTmrMLM	GX329747	GX329747	54373339	55373339	D05	54873339	0.3728	4.7373	5.5226	2.1768
FBN	21KRL	FASTmrMLM	GX353216	GX353216	9046732	10046732	D08	9546732	-0.2903	5.6376	6.458	5.3619
FBN	21KRL	FASTmrMLM	GX365400	GX365400	7570747	8570747	D09	8070747	-0.1932	3.1743	3.8805	1.6383
FBN	21KRL	FASTmrMLM	GX374627	GX374627	4316619	5316619	D10	4816619	0.4087	4.4517	5.2245	3.0167
FBN	21KRL	FASTmrMLM	GX383863	GX383863	64614859	65614859	D10	65114859	-0.5336	6.689	7.5442	6.4592
FBN	21KRL	FASTmrMLM	GX399748	GX399748	18358152	19358152	D12	18858152	0.4217	5.9383	6.7692	5.5542
FBN	21KRL	FASTmrMLM	GX402874	GX402874_GX402892	47781883	49015802	D12	48281883	-0.6056	5.7699	6.595	0.5086
FBN	21KRL	FASTmrMLM	GX402892	GX402874_GX402892	47781883	49015802	D12	48515802	-0.3061	3.5555	4.2838	2.6367
FBN	21KRL	FASTmrEMMA	GX53184	GX53184	4587345	5587345	A02	5087345	0.4859	3.7686	4.5084	4.8939
FBN	21KRL	FASTmrEMMA	GX110058	GX110058	97527566	98527566	A05	98027566	1.252	4.3353	5.1029	6.0484
FBN	21KRL	pLARmEB	GX115	GX115	-484092	515908	A01	15908	0.3348	5.7161	6.5393	4.027
FBN	21KRL	pLARmEB	GX5694	GX5694	29699744	30699744	A01	30199744	-0.3439	8.3748	9.2763	4.9133
FBN	21KRL	pLARmEB	GX22799	GX22799	59815230	60815230	A01	60315230	0.7288	12.1123	13.0906	10.6339
FBN	21KRL	pLARmEB	GX36953	GX36953	74931005	75931005	A01	75431005	-0.4112	8.788	9.6994	2.3145
FBN	21KRL	pLARmEB	GX52831	GX52831	449155	1449155	A02	949155	0.4871	3.8273	4.5701	1.367
FBN	21KRL	pLARmEB	GX81705	GX81705	95434541	96434541	A03	95934541	0.1959	2.8336	3.5179	1.415
FBN	21KRL	pLARmEB	GX98631	GX98631	41646240	42646240	A05	42146240	0.9376	13.2173	14.2139	5.8762
FBN	21KRL	pLARmEB	GX102224	GX102224	66777587	67777587	A05	67277587	-0.2312	4.1732	4.9332	1.4764
FBN	21KRL	pLARmEB	GX157164	GX157164	39377668	40377668	A07	39877668	-0.3147	7.2593	8.1313	4.4653
FBN	21KRL	pLARmEB	GX205411	GX205411	10753817	11753817	A10	11253817	0.4203	3.483	4.2073	2.9929
FBN	21KRL	pLARmEB	GX222941	GX222941	30960465	31960465	A11	31460465	-0.2198	5.0147	5.8114	2.2313
FBN	21KRL	pLARmEB	GX258424	GX258424	35046557	36046557	A13	35546557	0.4386	9.4232	10.3491	6.5301
FBN	21KRL	pLARmEB	GX286256	GX286256	105392267	106392267	A13	105892267	0.5867	6.9028	7.7645	5.5567
FBN	21KRL	pLARmEB	GX342353	GX342353	8241169	9241169	D07	8741169	0.5452	5.5593	6.3768	2.5269
FBN	21KRL	pLARmEB	GX365400	GX365400	7570747	8570747	D09	8070747	-0.3061	6.1718	7.0106	2.9266
FBN	21KRL	pLARmEB	GX385127	GX385127	20104214	21104214	D11	20604214	-0.271	5.3361	6.1453	3.4052
FBN	21KRL	pLARmEB	GX394668	GX394668_GX395169	67424037	68986763	D11	67924037	0.5265	3.3298	4.0453	2.1065
FBN	21KRL	pLARmEB	GX399748	GX399748	18358152	19358152	D12	18858152	0.5055	7.7223	8.607	5.6778
FBN	21KRL	pLARmEB	GX404974	GX404974	9701509	10701509	D13	10201509	0.7729	8.4106	9.3129	5.6101
FBN	21KRL	pKWmEB	GX22799	GX22799	59815230	60815230	A01	60315230	0.7368	10.7436	11.6968	13.1982
FBN	21KRL	pKWmEB	GX115	GX115	-484092	515908	A01	15908	0.3365	4.8293	5.6184	6.205
FBN	21KRL	pKWmEB	GX5694	GX5694	29699744	30699744	A01	30199744	-0.282	3.5537	4.2819	5.719
FBN	21KRL	pKWmEB	GX98631	GX98631	41646240	42646240	A05	42146240	0.8405	6.9447	7.8076	6.2216
FBN	21KRL	pKWmEB	GX123495	GX123495	74377298	75377298	A06	74877298	0.2302	2.9877	3.6822	0.8597
FBN	21KRL	pKWmEB	GX155621	GX155621	19308102	20308102	A07	19808102	0.7542	7.4236	8.3002	9.856
FBN	21KRL	pKWmEB	GX156901	GX156901	34499566	35499566	A07	34999566	-0.4629	4.0418	4.7954	5.48
FBN	21KRL	pKWmEB	GX286256	GX286256	105392267	106392267	A13	105892267	0.6278	5.0407	5.8385	8.5277
FBN	21KRL	pKWmEB	GX258424	GX258424	35046557	36046557	A13	35546557	0.2706	2.7943	3.4759	5.0438
FBN	21KRL	pKWmEB	GX308432	GX308432	14545558	15545558	D03	15045558	-0.9068	2.6251	3.2947	6.32e-08
FBN	21KRL	pKWmEB	GX360264	GX360264	36235409	37235409	D08	36735409	0.6621	4.0384	4.7919	4.0007
FBN	21KRL	pKWmEB	GX399748	GX399748	18358152	19358152	D12	18858152	0.6989	8.95	9.8652	13.6478
FBN	21KRL	pKWmEB	GX404974	GX404974	9701509	10701509	D13	10201509	0.8226	6.4114	7.2579	8.9262
FBN	21KRL	ISIS EM-BLASSO	GX22799	GX22799	59815230	60815230	A01	60315230	0.5734	4.6072	5.3869	9.4216
FBN	21KRL	ISIS EM-BLASSO	GX110400	GX110400	101046384	102046384	A05	101546384	-0.3664	3.3867	4.1055	3.8474
FBN	21KRL	ISIS EM-BLASSO	GX220476	GX220476	109446936	110446936	A10	109946936	-0.9339	6.354	7.1987	7.1917
FBN	21KRL	ISIS EM-BLASSO	GX273892	GX273892	66744266	67744266	A13	67244266	-0.4455	5.6747	6.4964	8.7089
FBN	21KRL	ISIS EM-BLASSO	GX286256	GX286256	105392267	106392267	A13	105892267	0.4383	3.3337	4.0494	4.4394
FBN	21KRL	ISIS EM-BLASSO	GX333167	GX333167	60493113	61493113	D05	60993113	-0.2223	4.8376	5.6271	2.7581
FBN	21KRL	ISIS EM-BLASSO	GX342353	GX342353	8241169	9241169	D07	8741169	0.8549	5.1662	5.9689	8.8893
FBN	21KRL	ISIS EM-BLASSO	GX360264	GX360264	36235409	37235409	D08	36735409	0.9107	6.2656	7.1075	9.0172
FBN	21KRL	ISIS EM-BLASSO	GX399748	GX399748	18358152	19358152	D12	18858152	0.7535	7.5827	8.4637	18.0542
FBN	BLUP	FASTmrMLM	GX71961	GX71961	33117569	34117569	A03	33617569	-0.0093	2.6733	3.3464	2.1036
FBN	BLUP	FASTmrMLM	GX102102	GX102102	64331422	65331422	A05	64831422	-0.0107	4.2528	5.0165	4.7985
FBN	BLUP	FASTmrMLM	GX116705	GX116705	27355569	28355569	A06	27855569	-0.0026	2.9722	3.6657	1.0665
FBN	BLUP	FASTmrMLM	GX207909	GX207909	24830319	25830319	A10	25330319	-0.0029	3.2595	3.9708	1.726
FBN	BLUP	FASTmrMLM	GX257588	GX256756_GX257588	23782340	25589317	A13	25089317	-0.0095	3.0646	3.764	3.2281
FBN	BLUP	FASTmrMLM	GX303277	GX303277	35355707	36355707	D02	35855707	0.0143	3.5603	4.2889	1.2534
FBN	BLUP	FASTmrMLM	GX362835	GX362835_GX362858	60147013	61768158	D08	60647013	-0.0035	2.5171	3.1787	2.3776
FBN	BLUP	FASTmrMLM	GX384388	GX384388	9758994	10758994	D11	10258994	0.0226	3.2732	3.9854	6.2598
FBN	BLUP	FASTmrEMMA	GX3058	GX3058	15596921	16596921	A01	16096921	-0.0014	2.9125	3.602	0.0369
FBN	BLUP	FASTmrEMMA	GX294818	GX294818	55610369	56610369	D01	56110369	0.0002	2.7037	3.3789	0.0002
FBN	BLUP	FASTmrEMMA	GX302021	GX301984_GX302021_GX302161	28572456	29625566	D02	29072456	0.0001	3.9647	4.7145	1.5811e-05
FBN	BLUP	FASTmrEMMA	GX302161	GX301984_GX302021_GX302161	28572456	29625566	D02	29125566	0.0005	2.5139	3.1753	0.0007
FBN	BLUP	FASTmrEMMA	GX380650	GX380650	51053112	52053112	D10	51553112	-0.0011	3.7521	4.4911	0.0116
FBN	BLUP	pLARmEB	GX88340	GX88340	25268418	26268418	A04	25768418	0.0007	2.8561	3.5419	0.0418
FBN	BLUP	pLARmEB	GX101934	GX101934	61849171	62849171	A05	62349171	-0.0002	2.5525	3.2168	0.0051
FBN	BLUP	pLARmEB	GX241922	GX241922	10819618	11819618	A12	11319618	-0.0002	2.6116	3.2802	0.0063
FBN	BLUP	pLARmEB	GX255673	GX255673	12472859	13472859	A13	12972859	2.2965e-05	3.2387	3.9488	7.049e-05
FBN	BLUP	pLARmEB	GX405963	GX405963	12765719	13765719	D13	13265719	-4.0528e-05	3.1528	3.8577	0.0003
EFBN	20KRL	mrMLM	GX3910	GX3910	20653968	21653968	A01	21153968	-0.3822	3.9312	4.6793	4.4164
EFBN	20KRL	mrMLM	GX66198	GX66198	96996596	97996596	A02	97496596	0.9818	4.9834	5.7789	7.8395
EFBN	20KRL	mrMLM	GX65644	GX65644	94393279	95393279	A02	94893279	0.3407	3.3593	4.0765	3.5846
EFBN	20KRL	mrMLM	GX91845	GX91845	59660420	60660420	A04	60160420	0.4083	3.7767	4.5169	5.3482
EFBN	20KRL	mrMLM	GX213755	GX213755	68620927	69620927	A10	69120927	-0.5627	9.6492	10.58	3.8447
EFBN	20KRL	mrMLM	GX257785	GX257785_GX257835	27525800	28769822	A13	28025800	-0.4492	5.2684	6.0751	6.2948
EFBN	20KRL	mrMLM	GX255577	GX255577	11786927	12786927	A13	12286927	-0.689	9.6743	10.6057	14.9516
EFBN	20KRL	mrMLM	GX318699	GX318699	52919454	53919454	D04	53419454	0.4615	4.8881	5.6797	6.6431
EFBN	20KRL	mrMLM	GX315664	GX315535_GX315664	31844305	33537466	D04	33037466	0.6516	6.0424	6.8769	7.7089
EFBN	20KRL	mrMLM	GX330385	GX330385	54820705	55820705	D05	55320705	-0.6468	6.068	6.9033	12.0587
EFBN	20KRL	mrMLM	GX339496	GX339496	46480033	47480033	D06	46980033	-0.6329	9.446	10.3724	11.0874
EFBN	20KRL	mrMLM	GX393199	GX393199_GX393722	66382602	68049544	D11	66882602	-0.5311	3.2106	3.919	3.9597
EFBN	20KRL	FASTmrMLM	GX3910	GX3910	20653968	21653968	A01	21153968	-0.3771	3.4903	4.215	6.393
EFBN	20KRL	FASTmrMLM	GX4856	GX4856_GX5001	27731014	29368995	A01	28231014	-0.5458	6.0748	6.9104	11.7257
EFBN	20KRL	FASTmrMLM	GX70751	GX70751	28688171	29688171	A03	29188171	-0.9851	4.2668	5.0312	2.9804e-08
EFBN	20KRL	FASTmrMLM	GX72606	GX72606	37357750	38357750	A03	37857750	-1.8583	7.3798	8.2552	7.9811
EFBN	20KRL	FASTmrMLM	GX98146	GX98146	38278473	39278473	A05	38778473	-0.3453	4.061	4.8156	1.4426
EFBN	20KRL	FASTmrMLM	GX120241	GX120241	47553106	48553106	A06	48053106	-0.3386	4.4936	5.2683	4.6513
EFBN	20KRL	FASTmrMLM	GX155426	GX155426	16918619	17918619	A07	17418619	-0.3564	3.7573	4.4965	4.8401
EFBN	20KRL	FASTmrMLM	GX213755	GX213755	68620927	69620927	A10	69120927	-0.1723	2.9559	3.6483	0.5364
EFBN	20KRL	FASTmrMLM	GX237430	GX237430	109011685	110011685	A11	109511685	-0.4256	2.9133	3.6029	3.7817
EFBN	20KRL	FASTmrMLM	GX239107	GX239107_GX239448	112381831	114255106	A11	112881831	-0.3271	4.1952	4.9562	5.8744
EFBN	20KRL	FASTmrMLM	GX249950	GX249950	65484242	66484242	A12	65984242	0.3592	4.3552	5.1237	4.6587
EFBN	20KRL	FASTmrMLM	GX257785	GX257785_GX257835	27525800	28769822	A13	28025800	-0.5022	7.3334	8.2075	11.6991
EFBN	20KRL	FASTmrMLM	GX283232	GX283232	86860260	87860260	A13	87360260	0.368	5.5732	6.3912	7.2913
EFBN	20KRL	FASTmrMLM	GX384076	GX384076	4720274	5720274	D11	5220274	-0.1854	5.0318	5.8292	0.9847
EFBN	20KRL	FASTmrMLM	GX392433	GX392433	64654811	65654811	D11	65154811	-0.6556	4.1893	4.95	3.383
EFBN	20KRL	FASTmrMLM	GX404944	GX404944	9698684	10698684	D13	10198684	0.8875	4.2733	5.038	5.3438
EFBN	20KRL	FASTmrEMMA	GX3910	GX3910	20653968	21653968	A01	21153968	-1.23	4.7875	5.5749	6.9274
EFBN	20KRL	FASTmrEMMA	GX72052	GX72052	33167647	34167647	A03	33667647	1.7919	3.7686	4.5084	5.9479
EFBN	20KRL	FASTmrEMMA	GX85721	GX85721	7579903	8579903	A04	8079903	-1.5375	3.0237	3.7205	4.2828
EFBN	20KRL	FASTmrEMMA	GX372747	GX372747	41784190	42784190	D09	42284190	0.4989	3.1623	3.8678	2.7377
EFBN	20KRL	FASTmrEMMA	GX384076	GX384076	4720274	5720274	D11	5220274	-0.448	3.0019	3.6972	2.1593
EFBN	20KRL	pLARmEB	GX52667	GX52667	-41562	958438	A02	458438	-1.0823	4.7071	5.4911	2.4084
EFBN	20KRL	pLARmEB	GX72606	GX72606	37357750	38357750	A03	37857750	-1.1317	3.7073	4.4439	2.6332
EFBN	20KRL	pLARmEB	GX82018	GX82018	98372106	99372106	A03	98872106	-0.3335	5.2071	6.0114	5.0784
EFBN	20KRL	pLARmEB	GX82803	GX82803	104027130	105027130	A03	104527130	0.4827	4.9213	5.7142	3.9413
EFBN	20KRL	pLARmEB	GX98146	GX98146	38278473	39278473	A05	38778473	-0.2196	2.7038	3.3791	0.5189
EFBN	20KRL	pLARmEB	GX119763	GX119763	42762454	43762454	A06	43262454	0.6214	2.5165	3.1781	0.7939
EFBN	20KRL	pLARmEB	GX186913	GX186913	96649691	97649691	A08	97149691	0.4111	2.738	3.4157	1.3452
EFBN	20KRL	pLARmEB	GX198838	GX198838	42692761	43692761	A09	43192761	0.8181	9.2103	10.1315	16.0787
EFBN	20KRL	pLARmEB	GX216186	GX216186	80371675	81371675	A10	80871675	-0.419	6.9269	7.7893	5.7442
EFBN	20KRL	pLARmEB	GX249711	GX249711_GX249827	62783581	64781316	A12	63283581	-0.1368	3.3324	4.0481	0.7483
EFBN	20KRL	pLARmEB	GX249950	GX249950	65484242	66484242	A12	65984242	0.1784	2.6018	3.2697	1.0221
EFBN	20KRL	pLARmEB	GX257785	GX257785_GX257835	27525800	28769822	A13	28025800	-0.2892	4.3689	5.138	3.4508
EFBN	20KRL	pLARmEB	GX285823	GX285823_GX285824	99379182	100387950	A13	99879182	0.3002	4.9161	5.7088	4.1157
EFBN	20KRL	pLARmEB	GX302193	GX302193	28633936	29633936	D02	29133936	-0.4342	3.9943	4.7456	1.8548
EFBN	20KRL	pLARmEB	GX322723	GX322723_GX322896	9878561	11404656	D05	10378561	0.5585	6.7436	7.6005	6.0462
EFBN	20KRL	pLARmEB	GX348549	GX348549	41957947	42957947	D07	42457947	0.4502	5.5253	6.3416	8.3652
EFBN	20KRL	pLARmEB	GX350396	GX350396	47427352	48427352	D07	47927352	0.3273	4.2766	5.0414	2.33
EFBN	20KRL	pLARmEB	GX374997	GX374997	6214863	7214863	D10	6714863	-0.4607	4.19	4.9508	2.2844
EFBN	20KRL	pLARmEB	GX404944	GX404944	9698684	10698684	D13	10198684	1.1982	9.4728	10.3998	8.6651
EFBN	20KRL	pKWmEB	GX82018	GX82018	98372106	99372106	A03	98872106	-0.3716	3.5377	4.2651	10.4265
EFBN	20KRL	pKWmEB	GX82803	GX82803	104027130	105027130	A03	104527130	0.3581	2.7635	3.4429	4.3898
EFBN	20KRL	pKWmEB	GX113358	GX113358	16910283	17910283	A06	17410283	0.9738	7.6694	8.5527	25.7492
EFBN	20KRL	pKWmEB	GX176870	GX176870	73500027	74500027	A08	74000027	-0.4545	3.1705	3.8765	7.887
EFBN	20KRL	pKWmEB	GX216186	GX216186	80371675	81371675	A10	80871675	-0.2963	2.8214	3.5048	5.4477
EFBN	20KRL	pKWmEB	GX249827	GX249711_GX249827	62783581	64781316	A12	64281316	-0.2712	4.8288	5.6179	2.827
EFBN	20KRL	pKWmEB	GX322723	GX322723_GX322896	9878561	11404656	D05	10378561	0.6542	4.8729	5.6639	11.5091
EFBN	20KRL	pKWmEB	GX373183	GX373183	49652945	50652945	D09	50152945	1.1199	4.8879	5.6795	6.2112
EFBN	20KRL	pKWmEB	GX374997	GX374997	6214863	7214863	D10	6714863	-0.4399	3.2643	3.9759	5.8407
EFBN	20KRL	pKWmEB	GX384076	GX384076	4720274	5720274	D11	5220274	-0.1794	3.0587	3.7577	1.6003
EFBN	20KRL	ISIS EM-BLASSO	GX63717	GX63717	83755672	84755672	A02	84255672	0.7673	2.5587	3.2234	24.8461
EFBN	20KRL	ISIS EM-BLASSO	GX82018	GX82018	98372106	99372106	A03	98872106	-0.4409	3.2075	3.9157	11.8877
EFBN	20SW	mrMLM	GX42374	GX42374	89148488	90148488	A01	89648488	-0.7291	3.0067	3.7024	4.1922
EFBN	20SW	mrMLM	GX83020	GX83020	107304229	108304229	A03	107804229	-0.6955	3.6538	4.3875	3.8141
EFBN	20SW	mrMLM	GX152788	GX152788	117645824	118645824	A06	118145824	0.3974	3.0531	3.7517	1.6835
EFBN	20SW	mrMLM	GX161915	GX161915	81902217	82902217	A07	82402217	0.3969	4.5608	5.3385	3.7496
EFBN	20SW	mrMLM	GX201560	GX201560	54280159	55280159	A09	54780159	-1.373	9.436	10.3622	1.9305
EFBN	20SW	mrMLM	GX213755	GX213755	68620927	69620927	A10	69120927	-0.3734	6.4158	7.2625	2.2192
EFBN	20SW	mrMLM	GX218013	GX218013	93264379	94264379	A10	93764379	-0.452	3.0536	3.7523	5.302
EFBN	20SW	mrMLM	GX208098	GX208098	25405124	26405124	A10	25905124	-0.5365	5.7154	6.5386	9.3315
EFBN	20SW	mrMLM	GX246759	GX246759	41340741	42340741	A12	41840741	-0.2986	11.0003	11.9585	3.7171
EFBN	20SW	mrMLM	GX294697	GX294697	53206573	54206573	D01	53706573	-0.7963	6.2813	7.1237	11.6676
EFBN	20SW	mrMLM	GX305820	GX305820	52418366	53418366	D02	52918366	-1.2097	13.0673	14.0615	16.9249
EFBN	20SW	mrMLM	GX315043	GX315043	25281544	26281544	D04	25781544	0.235	2.7781	3.4586	2.5738
EFBN	20SW	mrMLM	GX315535	GX315535_GX315664	31844305	33537466	D04	32344305	0.6212	4.8094	5.5977	0.7861
EFBN	20SW	mrMLM	GX323214	GX323131_GX323161_GX323214	11484755	13304835	D05	12804835	0.7977	3.9631	4.7128	4.4153
EFBN	20SW	mrMLM	GX326043	GX326043	32811388	33811388	D05	33311388	0.6436	2.6064	3.2747	2.8739
EFBN	20SW	mrMLM	GX343240	GX343240	16401098	17401098	D07	16901098	-0.578	5.6493	6.4701	6.1467
EFBN	20SW	mrMLM	GX362713	GX362713	59058108	60058108	D08	59558108	0.4887	4.9032	5.6954	5.1472
EFBN	20SW	mrMLM	GX371923	GX371923	33529275	34529275	D09	34029275	0.1773	3.3557	4.0727	1.0372
EFBN	20SW	mrMLM	GX380662	GX380661_GX380662	51366250	52384720	D10	51884720	-0.2924	8.3135	9.2134	2.7214
EFBN	20SW	FASTmrMLM	GX164739	GX164739	91028250	92028250	A07	91528250	-0.2034	4.1305	4.8884	1.3951
EFBN	20SW	FASTmrMLM	GX216186	GX216186	80371675	81371675	A10	80871675	-0.5288	6.8077	7.6665	7.8043
EFBN	20SW	FASTmrMLM	GX223491	GX223491	39905502	40905502	A11	40405502	-0.7652	5.232	6.0373	5.8302
EFBN	20SW	FASTmrMLM	GX250091	GX250091_GX250638	66795729	68468325	A12	67295729	-0.1947	4.9739	5.769	1.2168
EFBN	20SW	FASTmrMLM	GX256028	GX256028	13464307	14464307	A13	13964307	-1.0665	11.5226	12.4905	21.8516
EFBN	20SW	FASTmrMLM	GX294697	GX294697	53206573	54206573	D01	53706573	-0.8007	6.378	7.2235	10.1549
EFBN	20SW	FASTmrMLM	GX295432	GX295432	59633359	60633359	D01	60133359	-0.3131	5.0976	5.8976	1.4144
EFBN	20SW	FASTmrMLM	GX320647	GX320647	1662671	2662671	D05	2162671	-1.3595	5.5858	6.4043	4.8362
EFBN	20SW	FASTmrMLM	GX362713	GX362713	59058108	60058108	D08	59558108	0.5742	6.0173	6.8509	6.1181
EFBN	20SW	FASTmrMLM	GX363413	GX363413	1198405	2198405	D09	1698405	-0.2639	7.932	8.8222	2.2063
EFBN	20SW	FASTmrMLM	GX388839	GX388839	50065882	51065882	D11	50565882	-0.5153	3.1016	3.8033	5.2731
EFBN	20SW	FASTmrMLM	GX404944	GX404944	9698684	10698684	D13	10198684	1.2816	8.2965	9.196	8.4557
EFBN	20SW	FASTmrMLM	GX406491	GX406491	21820795	22820795	D13	22320795	-0.5276	6.819	7.6782	8.1842
EFBN	20SW	FASTmrEMMA	GX3911	GX3911	20653976	21653976	A01	21153976	-2.4214	2.7678	3.4476	19.4439
EFBN	20SW	FASTmrEMMA	GX116657	GX116657	26737897	27737897	A06	27237897	-1.8039	3.9264	4.6743	8.7469
EFBN	20SW	FASTmrEMMA	GX285824	GX285823_GX285824	99379182	100387950	A13	99887950	0.788	4.51	5.2855	7.3053
EFBN	20SW	FASTmrEMMA	GX303277	GX303277	35355707	36355707	D02	35855707	0.0009	3.0245	3.7213	1.4255e-06
EFBN	20SW	pLARmEB	GX1309	GX1309_GX1386	4696503	6304987	A01	5196503	-0.3622	4.5026	5.2777	4.4051
EFBN	20SW	pLARmEB	GX87473	GX87473	15025977	16025977	A04	15525977	-0.3792	4.7718	5.5585	6.4366
EFBN	20SW	pLARmEB	GX116657	GX116657	26737897	27737897	A06	27237897	-0.5038	6.84	7.6998	8.2758
EFBN	20SW	pLARmEB	GX152788	GX152788	117645824	118645824	A06	118145824	0.3948	3.8583	4.6027	1.5375
EFBN	20SW	pLARmEB	GX156724	GX156724	30698011	31698011	A07	31198011	0.4894	5.0055	5.8019	3.7139
EFBN	20SW	pLARmEB	GX204977	GX204977	4738546	5738546	A10	5238546	0.2364	3.1829	3.8896	2.3395
EFBN	20SW	pLARmEB	GX216186	GX216186	80371675	81371675	A10	80871675	-0.4019	4.4132	5.1843	4.8447
EFBN	20SW	pLARmEB	GX251271	GX251271	72582561	73582561	A12	73082561	-0.226	6.7229	7.5791	2.0841
EFBN	20SW	pLARmEB	GX305820	GX305820	52418366	53418366	D02	52918366	-0.7466	4.8132	5.6017	5.9663
EFBN	20SW	pLARmEB	GX323161	GX323131_GX323161_GX323214	11484755	13304835	D05	12470938	0.815	4.7086	5.4927	3.6756
EFBN	20SW	pLARmEB	GX347520	GX347520	37120669	38120669	D07	37620669	-0.3853	6.2968	7.1397	4.3716
EFBN	20SW	pLARmEB	GX371923	GX371923	33529275	34529275	D09	34029275	0.2346	6.0461	6.8807	1.6806
EFBN	20SW	pLARmEB	GX374835	GX374835	5000042	6000042	D10	5500042	-0.3648	3.5542	4.2825	1.6426
EFBN	20SW	pLARmEB	GX404944	GX404944	9698684	10698684	D13	10198684	0.8398	4.1266	4.8843	3.9026
EFBN	20SW	pKWmEB	GX87473	GX87473	15025977	16025977	A04	15525977	-0.3117	3.5587	4.2872	4.6827
EFBN	20SW	pKWmEB	GX116657	GX116657	26737897	27737897	A06	27237897	-0.4398	6.0004	6.8334	10.7562
EFBN	20SW	pKWmEB	GX118863	GX118863	39268549	40268549	A06	39768549	0.6989	4.304	5.0701	9.4843
EFBN	20SW	pKWmEB	GX164739	GX164739	91028250	92028250	A07	91528250	-0.1677	3.8143	4.5565	1.6191
EFBN	20SW	pKWmEB	GX173261	GX173261	57355578	58355578	A08	57855578	-0.273	2.5411	3.2045	5.612
EFBN	20SW	pKWmEB	GX173634	GX173634	59475848	60475848	A08	59975848	0.9957	4.3905	5.1606	5.5074
EFBN	20SW	pKWmEB	GX219189	GX219189	100609919	101609919	A10	101109919	-0.5294	5.1732	5.9762	10.0251
EFBN	20SW	pKWmEB	GX216186	GX216186	80371675	81371675	A10	80871675	-0.562	8.3611	9.2622	12.1988
EFBN	20SW	pKWmEB	GX250091	GX250091_GX250638	66795729	68468325	A12	67295729	-0.1697	2.975	3.6686	1.327
EFBN	20SW	pKWmEB	GX246600	GX246600	39805982	40805982	A12	40305982	0.2541	4.393	5.1632	3.0997
EFBN	20SW	pKWmEB	GX315043	GX315043	25281544	26281544	D04	25781544	0.2579	2.8632	3.5495	4.7326
EFBN	20SW	pKWmEB	GX362713	GX362713	59058108	60058108	D08	59558108	0.447	4.7065	5.4905	3.882
EFBN	20SW	pKWmEB	GX372261	GX372261	36580318	37580318	D09	37080318	-0.2776	3.2785	3.991	4.4155
EFBN	20SW	pKWmEB	GX404944	GX404944	9698684	10698684	D13	10198684	0.9166	3.3837	4.1023	4.9312
EFBN	20SW	pKWmEB	GX406491	GX406491	21820795	22820795	D13	22320795	-0.3168	2.812	3.4948	6.1658
EFBN	21KRL	mrMLM	GX1386	GX1309_GX1386	4696503	6304987	A01	5804987	0.3442	3.1072	3.8092	4.9863
EFBN	21KRL	mrMLM	GX110058	GX110058	97527566	98527566	A05	98027566	0.5003	3.5986	4.3293	5.1185
EFBN	21KRL	mrMLM	GX149707	GX149707	106276162	107276162	A06	106776162	0.5177	6.9534	7.8166	12.2366
EFBN	21KRL	mrMLM	GX123222	GX123222	71385942	72385942	A06	71885942	0.4385	4.855	5.6452	7.2386
EFBN	21KRL	mrMLM	GX209639	GX209639_GX209663	38152406	39422034	A10	38652406	1.2266	7.7885	8.675	15.7826
EFBN	21KRL	mrMLM	GX212629	GX212629	56640703	57640703	A10	57140703	-0.4841	5.4746	6.289	9.3314
EFBN	21KRL	mrMLM	GX231916	GX231916	90434260	91434260	A11	90934260	-1.0561	3.545	4.2728	9.681
EFBN	21KRL	mrMLM	GX295763	GX295763	543467	1543467	D02	1043467	0.789	3.9113	4.6584	6.5295
EFBN	21KRL	mrMLM	GX351927	GX351927	57515837	58515837	D07	58015837	0.5153	6.5218	7.3718	11.4374
EFBN	21KRL	mrMLM	GX363288	GX363288	64951697	65951697	D08	65451697	-0.5325	3.408	4.128	3.226
EFBN	21KRL	FASTmrMLM	GX105455	GX105455	86802597	87802597	A05	87302597	-0.777	3.42	4.1407	2.495
EFBN	21KRL	FASTmrMLM	GX110058	GX110058	97527566	98527566	A05	98027566	0.2272	2.9957	3.6907	1.4583
EFBN	21KRL	FASTmrMLM	GX116407	GX116407	24110438	25110438	A06	24610438	-0.5551	8.7338	9.644	10.5819
EFBN	21KRL	FASTmrMLM	GX123222	GX123222	71385942	72385942	A06	71885942	0.2436	3.1688	3.8747	3.0862
EFBN	21KRL	FASTmrMLM	GX149707	GX149707	106276162	107276162	A06	106776162	0.3337	5.8847	6.7138	7.0259
EFBN	21KRL	FASTmrMLM	GX189372	GX189372	119481115	120481115	A08	119981115	-1.1582	3.5889	4.3191	3.7159
EFBN	21KRL	FASTmrMLM	GX295763	GX295763	543467	1543467	D02	1043467	0.6464	5.9003	6.7299	6.0583
EFBN	21KRL	FASTmrMLM	GX296392	GX296392	2383773	3383773	D02	2883773	-0.4856	7.29	8.1629	10.5819
EFBN	21KRL	FASTmrMLM	GX323131	GX323131	11484755	12484755	D05	11984755	0.9823	3.8096	4.5515	3.9876
EFBN	21KRL	FASTmrMLM	GX324573	GX324573	24876240	25876240	D05	25376240	-0.9753	6.1951	7.0346	2.6352
EFBN	21KRL	FASTmrMLM	GX351927	GX351927	57515837	58515837	D07	58015837	0.625	14.4227	15.4377	23.2589
EFBN	21KRL	FASTmrMLM	GX353137	GX353137	8238011	9238011	D08	8738011	0.8292	4.9904	5.7861	0.9574
EFBN	21KRL	FASTmrEMMA	GX288068	GX288068	8595462	9595462	D01	9095462	-1.6429	5.8075	6.6339	11.1396
EFBN	21KRL	pLARmEB	GX67340	GX67340	5822056	6822056	A03	6322056	-0.0011	2.6996	3.3746	2.5524e-05
EFBN	21KRL	pLARmEB	GX95376	GX95376	3704637	4704637	A05	4204637	-0.1767	5.7127	6.5358	1.5224
EFBN	21KRL	pLARmEB	GX110058	GX110058	97527566	98527566	A05	98027566	0.3776	5.5466	6.3637	4.0411
EFBN	21KRL	pLARmEB	GX116407	GX116407	24110438	25110438	A06	24610438	-0.4363	6.5891	7.4412	6.5532
EFBN	21KRL	pLARmEB	GX149707	GX149707	106276162	107276162	A06	106776162	0.2173	3.0965	3.7979	2.9879
EFBN	21KRL	pLARmEB	GX170494	GX170494	38836050	39836050	A08	39336050	0.2957	4.5677	5.3457	2.4785
EFBN	21KRL	pLARmEB	GX189372	GX189372	119481115	120481115	A08	119981115	-1.1077	4.0061	4.758	3.4087
EFBN	21KRL	pLARmEB	GX209663	GX209639_GX209663	38152406	39422034	A10	38922034	-1.3249	11.5542	12.5226	9.6473
EFBN	21KRL	pLARmEB	GX222941	GX222941	30960465	31960465	A11	31460465	-0.2751	3.9361	4.6845	4.9466
EFBN	21KRL	pLARmEB	GX252750	GX252750	85041796	86041796	A12	85541796	0.3037	4.9644	5.7591	0.5071
EFBN	21KRL	pLARmEB	GX255440	GX255440	9545715	10545715	A13	10045715	-0.1571	3.2447	3.9552	1.1488
EFBN	21KRL	pLARmEB	GX295763	GX295763	543467	1543467	D02	1043467	0.7615	11.7713	12.7436	8.4315
EFBN	21KRL	pLARmEB	GX296392	GX296392	2383773	3383773	D02	2883773	-0.3875	8.4065	9.3087	6.7565
EFBN	21KRL	pLARmEB	GX318596	GX318596_GX318604	51274522	52286989	D04	51774522	0.2539	11.1139	12.0742	3.4445
EFBN	21KRL	pLARmEB	GX351927	GX351927	57515837	58515837	D07	58015837	0.5816	15.1584	16.1839	20.198
EFBN	21KRL	pLARmEB	GX353137	GX353137	8238011	9238011	D08	8738011	0.6277	4.5006	5.2756	0.5502
EFBN	21KRL	pLARmEB	GX383252	GX382943_GX383252	62295163	63353563	D10	62853563	0.4297	6.8603	7.7207	6.1766
EFBN	21KRL	pLARmEB	GX393722	GX393199_GX393722	66382602	68049544	D11	67549544	-0.3557	6.1349	6.9725	5.2776
EFBN	21KRL	pKWmEB	GX110058	GX110058	97527566	98527566	A05	98027566	0.5321	7.5343	8.4139	9.956
EFBN	21KRL	pKWmEB	GX149707	GX149707	106276162	107276162	A06	106776162	0.3606	5.5737	6.3918	7.4291
EFBN	21KRL	pKWmEB	GX153424	GX153424	122513126	123513126	A06	123013126	-0.2441	2.5726	3.2384	2.3299
EFBN	21KRL	pKWmEB	GX192597	GX192597	12125508	13125508	A09	12625508	0.6327	5.0613	5.8599	13.8764
EFBN	21KRL	pKWmEB	GX239448	GX239107_GX239448	112381831	114255106	A11	113755106	-0.3166	4.1553	4.9144	5.5957
EFBN	21KRL	pKWmEB	GX221977	GX221977	15801983	16801983	A11	16301983	-0.2082	2.7932	3.4747	3.7022
EFBN	21KRL	pKWmEB	GX293884	GX293884	48111510	49111510	D01	48611510	-0.2819	2.582	3.2485	5.2213
EFBN	21KRL	pKWmEB	GX296392	GX296392	2383773	3383773	D02	2883773	-0.3105	4.1418	4.9003	5.6698
EFBN	21KRL	pKWmEB	GX295763	GX295763	543467	1543467	D02	1043467	0.4667	4.0499	4.8039	4.8039
EFBN	21KRL	pKWmEB	GX304979	GX304979	44802408	45802408	D02	45302408	0.5566	5.3963	6.2078	5.8982
EFBN	21KRL	pKWmEB	GX324573	GX324573	24876240	25876240	D05	25376240	-0.8549	3.9377	4.6862	2.7127
EFBN	21KRL	pKWmEB	GX351927	GX351927	57515837	58515837	D07	58015837	0.374	5.2985	6.1063	7.9717
EFBN	21KRL	pKWmEB	GX382943	GX382943_GX383252	62295163	63353563	D10	62795163	0.2416	3.3144	4.029	6.9112
EFBN	21KRL	pKWmEB	GX410014	GX410014	40894282	41894282	D13	41394282	0.4666	3.0494	3.7478	3.9552
EFBN	21KRL	ISIS EM-BLASSO	GX116736	GX116736	27454452	28454452	A06	27954452	-0.7539	2.9568	3.6493	13.3324
EFBN	21KRL	ISIS EM-BLASSO	GX149707	GX149707	106276162	107276162	A06	106776162	0.4806	5.3824	6.1934	18.8438
EFBN	BLUP	mrMLM	GX63521	GX63521	80855513	81855513	A02	81355513	-0.3013	3.3797	4.0981	10.3278
EFBN	BLUP	mrMLM	GX82803	GX82803	104027130	105027130	A03	104527130	0.3436	3.6587	4.3927	5.3023
EFBN	BLUP	mrMLM	GX95802	GX95802	7693486	8693486	A05	8193486	0.3098	3.292	4.0053	4.5255
EFBN	BLUP	mrMLM	GX161915	GX161915	81902217	82902217	A07	82402217	0.3431	4.1608	4.9202	7.5144
EFBN	BLUP	mrMLM	GX176708	GX176708	72338600	73338600	A08	72838600	0.272	3.8064	4.5482	3.81
EFBN	BLUP	mrMLM	GX287435	GX287435	4689040	5689040	D01	5189040	-0.2434	4.221	4.9832	7.4012
EFBN	BLUP	mrMLM	GX295574	GX295574	62776604	63776604	D01	63276604	0.2364	4.0455	4.7993	4.9445
EFBN	BLUP	mrMLM	GX384387	GX384387	9758956	10758956	D11	10258956	0.5266	4.0606	4.8151	7.2477
EFBN	BLUP	mrMLM	GX399102	GX399102	17027842	18027842	D12	17527842	-0.6383	6.3342	7.1783	31.3151
EFBN	BLUP	mrMLM	GX410651	GX410651	43673085	44673085	D13	44173085	-0.2715	5.1244	5.9255	2.1076
EFBN	BLUP	FASTmrMLM	GX5001	GX4856_GX5001	27731014	29368995	A01	28868995	7.186e-05	2.9402	3.6316	2.1958e-07
EFBN	BLUP	FASTmrMLM	GX42374	GX42374	89148488	90148488	A01	89648488	-0.3094	3.9408	4.6894	3.2931
EFBN	BLUP	FASTmrMLM	GX63521	GX63521	80855513	81855513	A02	81355513	-0.2405	4.5256	5.3017	10.7078
EFBN	BLUP	FASTmrMLM	GX70751	GX70751	28688171	29688171	A03	29188171	-0.6805	6.6304	7.4838	1.0156e-08
EFBN	BLUP	FASTmrMLM	GX88235	GX88235	24469413	25469413	A04	24969413	-0.1513	4.4805	5.2546	1.2439
EFBN	BLUP	FASTmrMLM	GX117930	GX117930	33167315	34167315	A06	33667315	-0.1442	7.3282	8.2021	4.3656
EFBN	BLUP	FASTmrMLM	GX155426	GX155426	16918619	17918619	A07	17418619	-0.1341	3.4531	4.1757	2.635
EFBN	BLUP	FASTmrMLM	GX161915	GX161915	81902217	82902217	A07	82402217	0.2722	9.2947	10.2178	7.6962
EFBN	BLUP	FASTmrMLM	GX216186	GX216186	80371675	81371675	A10	80871675	-0.1524	6.1538	6.992	3.2865
EFBN	BLUP	FASTmrMLM	GX237430	GX237430	109011685	110011685	A11	109511685	-0.1544	4.2722	5.0368	1.9141
EFBN	BLUP	FASTmrMLM	GX247406	GX247406	43063787	44063787	A12	43563787	0.1701	6.691	7.5463	5.9498
EFBN	BLUP	FASTmrMLM	GX253648	GX253648	93332678	94332678	A12	93832678	7.22e-05	2.7911	3.4725	2.8331e-07
EFBN	BLUP	FASTmrMLM	GX256385	GX256385	17682892	18682892	A13	18182892	0.4552	5.7255	6.549	19.4832
EFBN	BLUP	FASTmrMLM	GX287435	GX287435	4689040	5689040	D01	5189040	-0.2002	5.0092	5.8057	8.1487
EFBN	BLUP	FASTmrMLM	GX318596	GX318596_GX318604	51274522	52286989	D04	51774522	0.1019	5.7893	6.6151	1.7745
EFBN	BLUP	FASTmrMLM	GX322896	GX322723_GX322896	9878561	11404656	D05	10904656	0.2735	2.8801	3.5675	1.6348
EFBN	BLUP	FASTmrMLM	GX363447	GX363447	2327715	3327715	D09	2827715	-0.1739	2.905	3.594	6.0316
EFBN	BLUP	FASTmrMLM	GX380662	GX380661_GX380662	51366250	52384720	D10	51884720	-0.1166	3.7237	4.4611	1.8886
EFBN	BLUP	FASTmrMLM	GX383781	GX383781	64115570	65115570	D10	64615570	0.0495	2.7871	3.4682	0.4276
EFBN	BLUP	FASTmrEMMA	GX3910	GX3910	20653968	21653968	A01	21153968	-0.002	5.5265	6.3428	5.4173e-05
EFBN	BLUP	FASTmrEMMA	GX63527	GX63527	80855623	81855623	A02	81355623	-0.0006	6.692	7.5473	4.5116e-06
EFBN	BLUP	FASTmrEMMA	GX285885	GX285885	100195614	101195614	A13	100695614	0.2619	2.9864	3.6808	2.4901
EFBN	BLUP	FASTmrEMMA	GX380661	GX380661_GX380662	51366250	52384720	D10	51866250	-0.4398	3.8655	4.6103	7.4358
EFBN	BLUP	pLARmEB	GX63527	GX63527	80855623	81855623	A02	81355623	-0.261	6.5014	7.3508	5.5759
EFBN	BLUP	pLARmEB	GX119763	GX119763	42762454	43762454	A06	43262454	0.8039	6.3265	7.1703	2.6091
EFBN	BLUP	pLARmEB	GX188061	GX188061	104243992	105243992	A08	104743992	0.4296	6.3479	7.1924	7.8837
EFBN	BLUP	pLARmEB	GX216186	GX216186	80371675	81371675	A10	80871675	-0.2962	8.8089	9.7208	5.6379
EFBN	BLUP	pLARmEB	GX250638	GX250091_GX250638	66795729	68468325	A12	67968325	0.3644	4.7997	5.5876	2.0759
EFBN	BLUP	pLARmEB	GX257835	GX257785_GX257835	27525800	28769822	A13	28269822	-0.1368	3.0013	3.6966	1.7921
EFBN	BLUP	pLARmEB	GX285885	GX285885	100195614	101195614	A13	100695614	0.1426	6.0383	6.8726	1.1024
EFBN	BLUP	pLARmEB	GX287435	GX287435	4689040	5689040	D01	5189040	-0.1324	3.757	4.4962	1.6194
EFBN	BLUP	pLARmEB	GX295432	GX295432	59633359	60633359	D01	60133359	-0.1647	3.9616	4.7113	0.9005
EFBN	BLUP	pLARmEB	GX318604	GX318596_GX318604	51274522	52286989	D04	51786989	0.1226	5.4153	6.2275	1.2055
EFBN	BLUP	pLARmEB	GX323131	GX323131_GX323161_GX323214	11484755	13304835	D05	11984755	0.5953	5.3714	6.182	2.1347
EFBN	BLUP	pLARmEB	GX325261	GX325261	27836946	28836946	D05	28336946	0.2305	3.9368	4.6852	1.56e-10
EFBN	BLUP	pLARmEB	GX362835	GX362835	60147013	61147013	D08	60647013	-0.1212	5.7426	6.5667	0.9613
EFBN	BLUP	pKWmEB	GX117930	GX117930	33167315	34167315	A06	33667315	-0.1484	3.6399	4.3728	4.6739
EFBN	BLUP	pKWmEB	GX186913	GX186913	96649691	97649691	A08	97149691	0.3722	3.0513	3.7498	5.9447
EFBN	BLUP	pKWmEB	GX205997	GX205997	18727540	19727540	A10	19227540	0.7412	13.3126	14.3107	53.6141
EFBN	BLUP	pKWmEB	GX250091	GX250091_GX250638	66795729	68468325	A12	67295729	-0.1586	6.482	7.3308	2.8061
EFBN	BLUP	pKWmEB	GX287435	GX287435	4689040	5689040	D01	5189040	-0.1732	3.5065	4.2321	5.9823
EFBN	BLUP	pKWmEB	GX318604	GX318596_GX318604	51274522	52286989	D04	51786989	0.1266	4.9537	5.748	2.1137
EFBN	BLUP	pKWmEB	GX323214	GX323131_GX323161_GX323214	11484755	13304835	D05	12804835	0.5731	5.1596	5.9621	7.6121
EFBN	BLUP	pKWmEB	GX380662	GX380661_GX380662	51366250	52384720	D10	51884720	-0.1262	3.9557	4.7051	1.9186
EFBN	BLUP	ISIS EM-BLASSO	GX66384	GX66384	99088700	100088700	A02	99588700	0.4259	18.9398	20.0123	30.4497
EFBN	BLUP	ISIS EM-BLASSO	GX155426	GX155426	16918619	17918619	A07	17418619	-0.2225	2.8059	3.4883	8.4522
EFBN	BLUP	ISIS EM-BLASSO	GX250091	GX250091_GX250638	66795729	68468325	A12	67295729	-0.1519	4.4122	5.1833	4.3753
EFBN	BLUP	ISIS EM-BLASSO	GX380662	GX380661_GX380662	51366250	52384720	D10	51884720	-0.1339	3.3439	4.0602	2.9005
BN	20KRL	mrMLM	GX14086	GX14086_GX14088	52429756	53429833	A01	52929756	-0.2972	3.8613	4.6059	0.7561
BN	20KRL	mrMLM	GX79897	GX79897	84813000	85813000	A03	85313000	0.3464	3.8472	4.5911	0.2933
BN	20KRL	mrMLM	GX69482	GX69482	21210198	22210198	A03	21710198	0.1485	5.3704	6.1809	0.2565
BN	20KRL	mrMLM	GX103368	GX103368	68452596	69452596	A05	68952596	0.5029	4.69	5.4733	1.1152
BN	20KRL	mrMLM	GX123011	GX123011	68578164	69578164	A06	69078164	0.3387	3.1171	3.8198	0.7466
BN	20KRL	mrMLM	GX214359	GX214359	70278132	71278132	A10	70778132	0.386	6.4361	7.2834	1.4471
BN	20KRL	mrMLM	GX240455	GX240455	114923600	115923600	A11	115423600	1.2757	7.3083	8.1817	1.2401
BN	20KRL	mrMLM	GX221977	GX221977	15801983	16801983	A11	16301983	-0.335	6.3144	7.1578	1.3579
BN	20KRL	mrMLM	GX265518	GX266128_GX265518	57792909	58752233	A13	58252233	-3.1843	70.6017	71.9545	80.9093
BN	20KRL	mrMLM	GX259005	GX259005	41621102	42621102	A13	42121102	0.6479	8.4994	9.4039	2.3487
BN	20KRL	mrMLM	GX254776	GX254776	2283177	3283177	A13	2783177	-0.8013	9.8986	10.8347	1.5695
BN	20KRL	mrMLM	GX281749	GX281749	81473694	82473694	A13	81973694	0.774	7.3606	8.2354	1.4642
BN	20KRL	mrMLM	GX307554	GX307554	3523236	4523236	D03	4023236	0.5946	5.5974	6.4163	2.1752
BN	20KRL	mrMLM	GX376194	GX376194	15022954	16022954	D10	15522954	1.0758	9.5253	10.4535	2.2886
BN	20KRL	mrMLM	GX396611	GX396611	69447480	70447480	D11	69947480	-0.4508	6.2514	7.0928	0.0522
BN	20KRL	FASTmrMLM	GX108372	GX108372	92374771	93374771	A05	92874771	-0.9953	4.882	5.6733	20.3427
BN	20KRL	FASTmrMLM	GX171435	GX171435	46140214	47140214	A08	46640214	-1.4156	5.0607	5.8593	34.0866
BN	20KRL	FASTmrMLM	GX224440	GX224440	55203635	56203635	A11	55703635	-0.3581	2.7695	3.4494	3.4418
BN	20KRL	FASTmrMLM	GX382982	GX382982_GX383634	62300093	64260547	D10	62800093	-0.229	2.7913	3.4727	1.0187
BN	20KRL	FASTmrMLM	GX383634	GX382982_GX383634	62300093	64260547	D10	63760547	-1.1735	5.0941	5.894	21.0219
BN	20KRL	FASTmrMLM	GX397609	GX397609	3718148	4718148	D12	4218148	0.7048	4.6822	5.4651	3.5747
BN	20KRL	FASTmrEMMA	GX69374	GX69374	19053161	20053161	A03	19553161	0.3389	2.6028	3.2708	0.5872
BN	20KRL	FASTmrEMMA	GX151700	GX151700	112259922	113259922	A06	112759922	-0.5606	5.255	6.0611	1.4079
BN	20KRL	FASTmrEMMA	GX154243	GX154243	5342910	6342910	A07	5842910	0.4466	2.5274	3.1898	0.3889
BN	20KRL	FASTmrEMMA	GX189812	GX189812	-480242	519758	A09	19758	-1.4996	5.3358	6.1451	4.2803
BN	20KRL	FASTmrEMMA	GX249423	GX249423	59574351	60574351	A12	60074351	1.6607	7.2995	8.1726	4.2963
BN	20KRL	FASTmrEMMA	GX288063	GX288063	8562825	9562825	D01	9062825	4.8829	21.1316	22.2274	32.6727
BN	20KRL	pLARmEB	GX71959	GX71959	33117407	34117407	A03	33617407	0.4911	4.0515	4.8056	0.7777
BN	20KRL	pLARmEB	GX98762	GX98762	42116782	43116782	A05	42616782	0.1553	3.1675	3.8733	0.2244
BN	20KRL	pLARmEB	GX154243	GX154243	5342910	6342910	A07	5842910	0.3546	6.5624	7.4137	1.1867
BN	20KRL	pLARmEB	GX190838	GX190838	4537289	5537289	A09	5037289	-0.879	2.7213	3.3978	4.955
BN	20KRL	pLARmEB	GX196040	GX196040_GX196086	25390143	26653145	A09	25890143	-0.3896	2.741	3.4189	0.7001
BN	20KRL	pLARmEB	GX253330	GX253330	91751879	92751879	A12	92251879	-0.8612	2.8355	3.5199	4.4461
BN	20KRL	pLARmEB	GX254802	GX254802	3780472	4780472	A13	4280472	0.4076	6.3334	7.1774	1.4088
BN	20KRL	pLARmEB	GX259005	GX258993_GX259005	41514691	42621102	A13	42121102	0.3112	3.3322	4.0478	0.4626
BN	20KRL	pLARmEB	GX266128	GX266128_GX265518	57792909	58752233	A13	58292909	-0.7505	4.6521	5.4337	0.6039
BN	20KRL	pLARmEB	GX284829	GX284829	94251817	95251817	A13	94751817	0.3619	4.2126	4.9744	6.6302e-08
BN	20KRL	pLARmEB	GX380891	GX380891	54858883	55858883	D10	55358883	-0.5165	3.0543	3.753	1.8165
BN	20KRL	pLARmEB	GX383634	GX382982_GX383634	62300093	64260547	D10	63760547	-0.9063	3.9923	4.7435	4.3128
BN	20KRL	pLARmEB	GX392386	GX392187_GX392386_GX392571	64164667	65811328	D11	65138909	0.8244	3.5373	4.2646	0.7289
BN	20KRL	pLARmEB	GX396611	GX396611	69447480	70447480	D11	69947480	-0.4712	5.6775	6.4993	0.0487
BN	20KRL	pLARmEB	GX403829	GX403829	59258820	60258820	D12	59758820	-0.157	3.0771	3.7773	0.1582
BN	20KRL	pKWmEB	GX265518	GX266128_GX265518	57792909	58752233	A13	58252233	-3.8524	2.7742	3.4544	94.2073
BN	20KRL	ISIS EM-BLASSO	GX253330	GX253330	91751879	92751879	A12	92251879	-1.1579	2.6089	3.2773	17.9962
BN	20KRL	ISIS EM-BLASSO	GX265518	GX266128_GX265518	57792909	58752233	A13	58252233	-1.8548	3.117	3.8197	52.4666
BN	20SW	mrMLM	GX1309	GX1309	4696503	5696503	A01	5196503	-0.4515	2.9858	3.6801	3.1819
BN	20SW	mrMLM	GX83020	GX83020	107304229	108304229	A03	107804229	-1.2046	6.7365	7.5932	4.9204
BN	20SW	mrMLM	GX116657	GX116657	26737897	27737897	A06	27237897	-0.5898	4.911	5.7035	5.271
BN	20SW	mrMLM	GX161915	GX161915	81902217	82902217	A07	82402217	0.4102	3.365	4.0826	1.7227
BN	20SW	mrMLM	GX162516	GX162516	84823558	85823558	A07	85323558	-0.7041	7.0123	7.8772	5.6816
BN	20SW	mrMLM	GX159490	GX159490_GX159542	57461081	58976485	A07	57961081	0.9522	7.1631	8.0324	3.8008
BN	20SW	mrMLM	GX238736	GX238678_GX238736_GX238963	111081212	112479718	A11	111641322	1.9699	6.2238	7.0643	3.3995
BN	20SW	mrMLM	GX224324	GX224324	54291174	55291174	A11	54791174	2.4733	11.8649	12.8389	18.2517
BN	20SW	mrMLM	GX243097	GX243097	26276405	27276405	A12	26776405	-1.2006	8.2636	9.1623	10.9007
BN	20SW	mrMLM	GX246759	GX246759	41340741	42340741	A12	41840741	-0.3875	9.777	10.7106	2.691
BN	20SW	mrMLM	GX283780	GX283780	89721401	90721401	A13	90221401	1.5678	9.524	10.4521	8.336
BN	20SW	mrMLM	GX258993	GX258993_GX259005	41514691	42621102	A13	42014691	-0.8638	9.3179	10.2415	10.017
BN	20SW	mrMLM	GX285192	GX285192	97545400	98545400	A13	98045400	0.2726	4.5933	5.3724	1.1085
BN	20SW	mrMLM	GX315535	GX315535	31844305	32844305	D04	32344305	1.041	7.2693	8.1416	0.9494
BN	20SW	mrMLM	GX343240	GX343240	16401098	17401098	D07	16901098	-0.877	6.6335	7.487	6.0865
BN	20SW	mrMLM	GX390330	GX390330_GX390588_GX390842	62539203	64291689	D11	63039203	1.1988	4.0128	4.765	2.4908
BN	20SW	mrMLM	GX409316	GX409316	40684560	41684560	D13	41184560	0.9316	2.8706	3.5573	1.5042
BN	20SW	mrMLM	GX407297	GX407297	28946335	29946335	D13	29446335	0.8306	2.5311	3.1938	1.7741
BN	20SW	FASTmrMLM	GX56307	GX56307	46604763	47604763	A02	47104763	-0.6538	3.7308	4.4686	2.6386
BN	20SW	FASTmrMLM	GX82373	GX82373	101404468	102404468	A03	101904468	1.0523	6.365	7.2101	16.1026
BN	20SW	FASTmrMLM	GX96068	GX96068	14813771	15813771	A05	15313771	-0.4944	2.9878	3.6823	1.6673
BN	20SW	FASTmrMLM	GX107790	GX107790	90671534	91671534	A05	91171534	-0.3831	5.0691	5.868	4.9127
BN	20SW	FASTmrMLM	GX112695	GX112695	7261557	8261557	A06	7761557	-0.442	2.7272	3.4041	1.206
BN	20SW	FASTmrMLM	GX119763	GX119763	42762454	43762454	A06	43262454	1.8272	4.9953	5.7912	4.7591
BN	20SW	FASTmrMLM	GX123571	GX123571	75113150	76113150	A06	75613150	0.8707	2.7592	3.4383	3.4205e-06
BN	20SW	FASTmrMLM	GX152794	GX152794	117672538	118672538	A06	118172538	-0.5975	3.7762	4.5164	4.1853
BN	20SW	FASTmrMLM	GX159542	GX159490_GX159542	57461081	58976485	A07	58476485	0.6235	2.6641	3.3365	5.6533
BN	20SW	FASTmrMLM	GX189070	GX189070	118508906	119508906	A08	119008906	0.5734	4.7595	5.5457	3.8544
BN	20SW	FASTmrMLM	GX231058	GX231058	87873220	88873220	A11	88373220	-0.6037	8.0747	8.9686	7.6426
BN	20SW	FASTmrMLM	GX246759	GX246759	41340741	42340741	A12	41840741	-0.3563	11.5264	12.4943	3.7031
BN	20SW	FASTmrMLM	GX258993	GX258993	41514691	42514691	A13	42014691	-0.3577	3.3409	4.0571	2.7948
BN	20SW	FASTmrMLM	GX283780	GX283780	89721401	90721401	A13	90221401	0.9324	3.6991	4.4352	4.7969
BN	20SW	FASTmrMLM	GX352190	GX352190	274912	1274912	D08	774912	-0.3992	4.1742	4.9342	5.0721
BN	20SW	FASTmrMLM	GX383725	GX383725	63879928	64879928	D10	64379928	-0.4875	2.7205	3.3969	2.363
BN	20SW	FASTmrMLM	GX403284	GX403284	52935492	53935492	D12	53435492	0.4796	4.7826	5.5698	3.4693
BN	20SW	FASTmrMLM	GX404944	GX404944	9698684	10698684	D13	10198684	1.0037	4.1204	4.8778	4.2151
BN	20SW	FASTmrEMMA	GX285824	GX285824	99387950	100387950	A13	99887950	0.7894	3.6102	4.3415	5.7786
BN	20SW	FASTmrEMMA	GX303277	GX303277	35355707	36355707	D02	35855707	1.5679e-05	6.2495	7.0908	3.1429e-10
BN	20SW	FASTmrEMMA	GX381015	GX381015	55687184	56687184	D10	56187184	-1.276	5.3588	6.1689	8.2316
BN	20SW	FASTmrEMMA	GX392187	GX392187_GX392386_GX392571	64164667	65811328	D11	64664667	1.6591	3.0059	3.7016	7.486
BN	20SW	pLARmEB	GX68396	GX68396	12377414	13377414	A03	12877414	-1.3635	5.3691	6.1796	2.4907
BN	20SW	pLARmEB	GX95809	GX95809	7780769	8780769	A05	8280769	0.9004	7.4391	8.3161	7.5761
BN	20SW	pLARmEB	GX191142	GX191142	5285695	6285695	A09	5785695	-0.3574	3.8516	4.5957	3.7527
BN	20SW	pLARmEB	GX213755	GX213755	68620927	69620927	A10	69120927	-0.3924	3.7214	4.4587	1.6117
BN	20SW	pLARmEB	GX215828	GX215828	78751497	79751497	A10	79251497	1.5876	6.5689	7.4204	16.1569
BN	20SW	pLARmEB	GX250091	GX250091	66795729	67795729	A12	67295729	-0.3946	9.6377	10.5683	3.8196
BN	20SW	pLARmEB	GX294697	GX294697	53206573	54206573	D01	53706573	-0.984	5.3239	6.1327	11.7172
BN	20SW	pLARmEB	GX362713	GX362713	59058108	60058108	D08	59558108	0.8067	6.932	7.7945	9.2238
BN	20SW	pLARmEB	GX372800	GX372800	42534166	43534166	D09	43034166	0.2351	5.2216	6.0265	1.5907
BN	20SW	pLARmEB	GX376048	GX376048	14179961	15179961	D10	14679961	-1.0528	6.865	7.7255	9.0814
BN	20SW	pLARmEB	GX392571	GX392187_GX392386_GX392571	64164667	65811328	D11	65311328	1.3733	6.4362	7.2835	2.5266
BN	20SW	pKWmEB	GX42374	GX42374	89148488	90148488	A01	89648488	-0.9577	4.4757	5.2496	4.274
BN	20SW	pKWmEB	GX78932	GX78932	77398282	78398282	A03	77898282	-0.6074	5.1058	5.9061	6.3246
BN	20SW	pKWmEB	GX82803	GX82803	104027130	105027130	A03	104527130	0.8071	6.2873	7.1299	7.0138
BN	20SW	pKWmEB	GX95809	GX95809	7780769	8780769	A05	8280769	0.6554	4.2352	4.9981	4.2443
BN	20SW	pKWmEB	GX118757	GX118757	38740542	39740542	A06	39240542	-1.538	11.601	12.5703	11.6225
BN	20SW	pKWmEB	GX189070	GX189070	118508906	119508906	A08	119008906	0.6402	3.8933	4.6395	4.0164
BN	20SW	pKWmEB	GX165170	GX165170	1935141	2935141	A08	2435141	0.1771	2.7084	3.384	2.5441
BN	20SW	pKWmEB	GX215828	GX215828	78751497	79751497	A10	79251497	2.1341	17.7288	18.7873	22.8018
BN	20SW	pKWmEB	GX213755	GX213755	68620927	69620927	A10	69120927	-0.3487	3.3064	4.0205	1.1466
BN	20SW	pKWmEB	GX250091	GX250091	66795729	67795729	A12	67295729	-0.2967	5.5774	6.3956	1.5376
BN	20SW	pKWmEB	GX287435	GX287435	4689040	5689040	D01	5189040	-0.3285	3.5944	4.3249	4.2134
BN	20SW	pKWmEB	GX299019	GX299019	11751164	12751164	D02	12251164	-0.9226	5.8242	6.6512	7.0621
BN	20SW	pKWmEB	GX305979	GX305979	53787645	54787645	D02	54287645	-0.8671	6.5727	7.4243	1.0238
BN	20SW	pKWmEB	GX322723	GX322723	9878561	10878561	D05	10378561	0.6048	4.4245	5.1961	4.9148
BN	20SW	pKWmEB	GX390588	GX390330_GX390588_GX390842	62539203	64291689	D11	63266508	0.6978	4.3295	5.0968	4.1869
BN	20SW	pKWmEB	GX404944	GX404944	9698684	10698684	D13	10198684	1.0001	3.439	4.1608	3.9517
BN	21KRL	mrMLM	GX83068	GX83068	108244812	109244812	A03	108744812	0.5079	6.7225	7.5787	8.2946
BN	21KRL	mrMLM	GX150132	GX150132	107257808	108257808	A06	107757808	-0.3258	8.6567	9.565	3.1747
BN	21KRL	mrMLM	GX155424	GX155424	16906791	17906791	A07	17406791	0.652	8.0342	8.9271	4.5549
BN	21KRL	mrMLM	GX154251	GX154251	5447330	6447330	A07	5947330	0.6757	5.1842	5.9876	7.9646
BN	21KRL	mrMLM	GX223591	GX223591	42339220	43339220	A11	42839220	-0.4344	3.0713	3.7711	0.4078
BN	21KRL	mrMLM	GX228746	GX228746	80560093	81560093	A11	81060093	-0.4188	3.9119	4.6591	5.2892
BN	21KRL	mrMLM	GX222941	GX222941	30960465	31960465	A11	31460465	-0.4435	4.5921	5.3712	6.7033
BN	21KRL	mrMLM	GX318596	GX318596_GX318604	51274522	52286989	D04	51774522	0.3145	8.7591	9.6699	2.7552
BN	21KRL	mrMLM	GX323131	GX323131	11484755	12484755	D05	11984755	1.7594	5.3067	6.1148	6.6888
BN	21KRL	mrMLM	GX360567	GX360567	37374925	38374925	D08	37874925	2.401	14.2046	15.2164	20.5367
BN	21KRL	mrMLM	GX361011	GX361011	41454858	42454858	D08	41954858	-2.2526	8.3073	9.2071	5.3712e-06
BN	21KRL	mrMLM	GX373230	GX373230	50793919	51793919	D09	51293919	-0.7895	4.8598	5.6502	5.5209
BN	21KRL	mrMLM	GX395356	GX395356	68038991	69038991	D11	68538991	1.1296	5.7245	6.548	7.1538
BN	21KRL	mrMLM	GX385089	GX385089	19616309	20616309	D11	20116309	0.3459	2.99	3.6846	3.3699
BN	21KRL	mrMLM	GX402874	GX402874	47781883	48781883	D12	48281883	-0.9744	5.9858	6.8183	0.6912
BN	21KRL	mrMLM	GX406067	GX406067	15449145	16449145	D13	15949145	-1.0008	5.7033	6.526	5.6152
BN	21KRL	FASTmrMLM	GX34018	GX34018	72075600	73075600	A01	72575600	-0.665	2.9118	3.6013	2.806
BN	21KRL	FASTmrMLM	GX76714	GX76714	58256655	59256655	A03	58756655	-0.7443	5.8028	6.629	2.5384
BN	21KRL	FASTmrMLM	GX95499	GX95499_GX95500_GX95688	5985221	7850717	A05	6485221	-0.5827	2.7948	3.4764	2.7395
BN	21KRL	FASTmrMLM	GX150129	GX150129	107230883	108230883	A06	107730883	-0.1868	3.9226	4.6703	1.3541
BN	21KRL	FASTmrMLM	GX155424	GX155424	16906791	17906791	A07	17406791	0.4888	5.851	6.6789	3.2929
BN	21KRL	FASTmrMLM	GX190464	GX190464	3452235	4452235	A09	3952235	2.1011	12.0712	13.0488	24.142
BN	21KRL	FASTmrMLM	GX196667	GX196667	28855161	29855161	A09	29355161	0.6306	3.6714	4.406	2.5234
BN	21KRL	FASTmrMLM	GX238678	GX238678_GX238736_GX238963	111081212	112479718	A11	111581212	0.5091	3.1807	3.8873	6.3183
BN	21KRL	FASTmrMLM	GX288377	GX288377	13661773	14661773	D01	14161773	-0.2367	3.8542	4.5984	1.6906
BN	21KRL	FASTmrMLM	GX292647	GX292647	41093090	42093090	D01	41593090	0.2807	3.0174	3.7138	1.4412
BN	21KRL	FASTmrMLM	GX323131	GX323131	11484755	12484755	D05	11984755	1.8547	4.2618	5.026	9.5606
BN	21KRL	FASTmrMLM	GX361011	GX361011	41454858	42454858	D08	41954858	-2.5586	11.547	12.5153	2.3663e-06
BN	21KRL	FASTmrMLM	GX373230	GX373230	50793919	51793919	D09	51293919	-0.8633	5.7269	6.5505	8.4909
BN	21KRL	FASTmrMLM	GX385089	GX385089	19616309	20616309	D11	20116309	0.3953	5.4257	6.2383	5.6617
BN	21KRL	FASTmrEMMA	GX110058	GX110058	97527566	98527566	A05	98027566	1.9945	6.0063	6.8396	8.5576
BN	21KRL	FASTmrEMMA	GX363287	GX363287	64951686	65951686	D08	65451686	-4.2622e-05	4.2054	4.9669	3.8949e-09
BN	21KRL	FASTmrEMMA	GX403295	GX403295	52935743	53935743	D12	53435743	1.0591e-05	3.2903	4.0035	4.1231e-10
BN	21KRL	pLARmEB	GX81315	GX81315	94079600	95079600	A03	94579600	0.338	2.7789	3.4594	1.5118
BN	21KRL	pLARmEB	GX95499	GX95499_GX95500_GX95688	5985221	7850717	A05	6485221	-0.5813	3.5192	4.2455	2.4779
BN	21KRL	pLARmEB	GX154245	GX154245	5397006	6397006	A07	5897006	0.4606	5.2285	6.0336	6.4876
BN	21KRL	pLARmEB	GX155424	GX155424	16906791	17906791	A07	17406791	0.5187	8.2284	9.1262	3.3702
BN	21KRL	pLARmEB	GX190464	GX190464	3452235	4452235	A09	3952235	1.3056	6.9839	7.848	8.4721
BN	21KRL	pLARmEB	GX220477	GX220477	109446944	110446944	A10	109946944	-0.6133	4.2518	5.0155	1.5665
BN	21KRL	pLARmEB	GX238678	GX238678_GX238736_GX238963	111081212	112479718	A11	111581212	0.4623	4.7021	5.4859	4.7344
BN	21KRL	pLARmEB	GX249261	GX249261	57895298	58895298	A12	58395298	0.3528	4.5317	5.3081	5.0035
BN	21KRL	pLARmEB	GX292647	GX292647	41093090	42093090	D01	41593090	0.7444	10.9531	11.9104	9.2117
BN	21KRL	pLARmEB	GX321153	GX321153	2697689	3697689	D05	3197689	1.1357	3.7091	4.4458	1.0979
BN	21KRL	pLARmEB	GX322357	GX322357	4951537	5951537	D05	5451537	2.6402	9.4623	10.3891	11.8021
BN	21KRL	pLARmEB	GX323131	GX323131	11484755	12484755	D05	11984755	1.2058	4.2643	5.0286	3.6727
BN	21KRL	pLARmEB	GX323386	GX323386	12743440	13743440	D05	13243440	0.3732	2.8337	3.518	2.0353
BN	21KRL	pLARmEB	GX324573	GX324573	24876240	25876240	D05	25376240	-1.2143	6.2484	7.0897	2.4965
BN	21KRL	pLARmEB	GX361011	GX361011	41454858	42454858	D08	41954858	-2.2003	11.5495	12.5178	4.2172e-06
BN	21KRL	pLARmEB	GX370865	GX370865	31204401	32204401	D09	31704401	-0.3773	3.4587	4.1816	2.2723
BN	21KRL	pLARmEB	GX376224	GX376224	15326105	16326105	D10	15826105	-0.3637	3.9861	4.737	2.9304
BN	21KRL	pLARmEB	GX382735	GX382735_GX382943	62270580	63295163	D10	62770580	0.9893	7.3836	8.2591	7.9288
BN	21KRL	pLARmEB	GX382943	GX382735_GX382943	62270580	63295163	D10	62795163	0.2828	3.5717	4.3009	3.0061
BN	21KRL	pLARmEB	GX390842	GX390330_GX390588_GX390842	62539203	64291689	D11	63791689	0.432	3.7462	4.4848	2.8537
BN	21KRL	pKWmEB	GX238678	GX238678_GX238736_GX238963	111081212	112479718	A11	111581212	0.643	4.3196	5.0864	18.1187
BN	21KRL	pKWmEB	GX288377	GX288377	13661773	14661773	D01	14161773	-0.3026	5.4071	6.219	6.1069
BN	21KRL	pKWmEB	GX323131	GX323131	11484755	12484755	D05	11984755	2.2068	6.4865	7.3354	17.4634
BN	21KRL	pKWmEB	GX324573	GX324573	24876240	25876240	D05	25376240	-1.1442	3.4479	4.1702	5.5173
BN	21KRL	pKWmEB	GX361011	GX361011	41454858	42454858	D08	41954858	-2.6944	8.4591	9.3626	6.2143e-06
BN	21KRL	pKWmEB	GX373230	GX373230	50793919	51793919	D09	51293919	-1.0696	5.9128	6.7429	8.594
BN	21KRL	ISIS EM-BLASSO	GX110058	GX110058	97527566	98527566	A05	98027566	0.6707	3.0677	3.7673	9.9894
BN	21KRL	ISIS EM-BLASSO	GX318596	GX318596_GX318604	51274522	52286989	D04	51774522	0.2547	3.377	4.0953	2.7152
BN	21KRL	ISIS EM-BLASSO	GX351161	GX351161	48093805	49093805	D07	48593805	-0.6038	5.5454	6.3624	17.519
BN	21KRL	ISIS EM-BLASSO	GX409255	GX409255	39600995	40600995	D13	40100995	-0.8389	5.3903	6.2016	8.0171
BN	BLUP	mrMLM	GX25222	GX25222	61543677	62543677	A01	62043677	-0.222	12.5621	13.548	19.4642
BN	BLUP	mrMLM	GX62410	GX62410	74341326	75341326	A02	74841326	-0.0884	2.5171	3.1787	2.5922
BN	BLUP	mrMLM	GX95500	GX95499_GX95500_GX95688	5985221	7850717	A05	6485230	-0.1602	3.3372	4.0531	3.3605
BN	BLUP	mrMLM	GX149014	GX149014	104485802	105485802	A06	104985802	-0.2373	7.1784	8.0481	9.1117
BN	BLUP	mrMLM	GX123571	GX123571	75113150	76113150	A06	75613150	0.1829	2.6032	3.2712	9.804e-09
BN	BLUP	mrMLM	GX120923	GX120923	56450347	57450347	A06	56950347	0.0746	2.8724	3.5593	2.5251
BN	BLUP	mrMLM	GX155424	GX155424	16906791	17906791	A07	17406791	0.0864	4.2577	5.0217	1.8657
BN	BLUP	mrMLM	GX196086	GX196086	25653145	26653145	A09	26153145	0.3625	7.8613	8.7497	8.7928
BN	BLUP	mrMLM	GX198076	GX198076	40122904	41122904	A09	40622904	0.0771	5.1946	5.9984	4.7196
BN	BLUP	mrMLM	GX231058	GX231058	87873220	88873220	A11	88373220	-0.1188	6.9135	7.7755	7.0173
BN	BLUP	mrMLM	GX221977	GX221977	15801983	16801983	A11	16301983	-0.067	3.8999	4.6464	3.5914
BN	BLUP	mrMLM	GX249261	GX249261	57895298	58895298	A12	58395298	0.1432	12.3423	13.3245	16.4522
BN	BLUP	mrMLM	GX285885	GX285885	100195614	101195614	A13	100695614	0.0472	3.9987	4.7502	1.0123
BN	BLUP	mrMLM	GX283071	GX283071	86377753	87377753	A13	86877753	0.2222	5.624	6.4439	2.4899
BN	BLUP	mrMLM	GX319652	GX319652	-478925	521075	D05	21075	0.0872	4.834	5.6233	5.2058
BN	BLUP	mrMLM	GX330640	GX330640	55367051	56367051	D05	55867051	-0.1335	2.8535	3.5391	1.768
BN	BLUP	mrMLM	GX384515	GX384515	10693081	11693081	D11	11193081	-0.1982	3.367	4.0847	0.6677
BN	BLUP	FASTmrMLM	GX14088	GX14086_GX14088	52429756	53429833	A01	52929833	-0.0057	2.5127	3.174	0.0208
BN	BLUP	FASTmrMLM	GX78237	GX78237	69797118	70797118	A03	70297118	0.0765	8.4121	9.3145	6.4633
BN	BLUP	FASTmrMLM	GX82994	GX82994	106512255	107512255	A03	107012255	-0.0764	3.3515	4.0683	1.9251
BN	BLUP	FASTmrMLM	GX120923	GX120923	56450347	57450347	A06	56950347	0.0449	3.2626	3.9741	1.2809
BN	BLUP	FASTmrMLM	GX155424	GX155424	16906791	17906791	A07	17406791	0.0726	5.2826	6.0898	1.8416
BN	BLUP	FASTmrMLM	GX159616	GX159616	59258282	60258282	A07	59758282	0.0751	6.5715	7.4231	3.8426
BN	BLUP	FASTmrMLM	GX167802	GX167802	23763147	24763147	A08	24263147	-0.1715	4.0016	4.7532	10.2805
BN	BLUP	FASTmrMLM	GX196086	GX196040_GX196086	25390143	26653145	A09	26153145	0.0914	3.0022	3.6976	0.7809
BN	BLUP	FASTmrMLM	GX238963	GX238678_GX238736_GX238963	111081212	112479718	A11	111979718	-0.0875	2.6452	3.3163	1.0619
BN	BLUP	FASTmrMLM	GX241922	GX241922	10819618	11819618	A12	11319618	-0.0329	3.4456	4.1678	0.721
BN	BLUP	FASTmrMLM	GX242761	GX242761	21852761	22852761	A12	22352761	0.0528	4.3766	5.146	2.8312
BN	BLUP	FASTmrMLM	GX249261	GX249261	57895298	58895298	A12	58395298	0.1199	12.6561	13.6436	16.136
BN	BLUP	FASTmrMLM	GX285885	GX285885	100195614	101195614	A13	100695614	0.0399	5.376	6.1868	1.0105
BN	BLUP	FASTmrMLM	GX287418	GX287418	4688149	5688149	D01	5188149	-0.0764	8.3597	9.2608	5.9362
BN	BLUP	FASTmrMLM	GX306444	GX306444_GX306461	59389418	60515733	D02	59889418	-0.1081	6.2444	7.0856	6.6581
BN	BLUP	FASTmrMLM	GX323855	GX323855	15528943	16528943	D05	16028943	-0.1541	2.653	3.3246	3.751e-08
BN	BLUP	FASTmrMLM	GX326043	GX326043	32811388	33811388	D05	33311388	0.1683	6.3601	7.205	4.5581
BN	BLUP	FASTmrMLM	GX343583	GX343583	18343054	19343054	D07	18843054	0.0808	7.4757	8.3537	1.3359
BN	BLUP	FASTmrMLM	GX372379	GX372379	38378820	39378820	D09	38878820	-0.1323	5.2479	6.0538	3.9588
BN	BLUP	FASTmrMLM	GX375046	GX375046	6678253	7678253	D10	7178253	0.3094	5.5282	6.3446	4.5265
BN	BLUP	FASTmrMLM	GX396948	GX396948	70646694	71646694	D11	71146694	0.1375	6.4489	7.2966	9.784
BN	BLUP	FASTmrEMMA	GX249261	GX249261	57895298	58895298	A12	58395298	0.2713	3.6699	4.4044	7.2402
BN	BLUP	FASTmrEMMA	GX285885	GX285885	100195614	101195614	A13	100695614	0.0995	2.6237	3.2932	2.2976
BN	BLUP	FASTmrEMMA	GX343583	GX343583	18343054	19343054	D07	18843054	0.0386	3.082	3.7825	0.1986
BN	BLUP	pLARmEB	GX52454	GX52454	113497017	114497017	A01	113997017	-0.3145	6.2404	7.0814	4.7618
BN	BLUP	pLARmEB	GX54832	GX54832	32080472	33080472	A02	32580472	0.0179	4.7824	5.5696	0.249
BN	BLUP	pLARmEB	GX67607	GX67607	8959317	9959317	A03	9459317	0.0497	3.0143	3.7105	2.7059
BN	BLUP	pLARmEB	GX84030	GX84030	2626619	3626619	A04	3126619	0.0495	4.004	4.7558	0.1757
BN	BLUP	pLARmEB	GX84422	GX84422	3959473	4959473	A04	4459473	-0.1353	4.2515	5.0152	8.989
BN	BLUP	pLARmEB	GX95688	GX95499_GX95500_GX95688	5985221	7850717	A05	7350717	0.0611	3.45	4.1724	4.2081
BN	BLUP	pLARmEB	GX99691	GX99691	45188047	46188047	A05	45688047	0.0412	3.0465	3.7447	0.9238
BN	BLUP	pLARmEB	GX123571	GX123571	75113150	76113150	A06	75613150	0.0333	4.0312	4.7843	2.2624e-08
BN	BLUP	pLARmEB	GX152794	GX152794	117672538	118672538	A06	118172538	-0.0879	5.3542	6.1641	3.0564
BN	BLUP	pLARmEB	GX159616	GX159616	59258282	60258282	A07	59758282	0.0457	3.4208	4.1416	1.4498
BN	BLUP	pLARmEB	GX163279	GX163279	86188853	87188853	A07	86688853	0.0732	5.7798	6.6052	5.9446
BN	BLUP	pLARmEB	GX241922	GX241922	10819618	11819618	A12	11319618	-0.0363	3.9783	4.7288	0.895
BN	BLUP	pLARmEB	GX242761	GX242761	21852761	22852761	A12	22352761	0.0214	3.0377	3.7354	0.4745
BN	BLUP	pLARmEB	GX246038	GX246038	34248475	35248475	A12	34748475	0.0048	2.8362	3.5206	0.0104
BN	BLUP	pLARmEB	GX249261	GX249261	57895298	58895298	A12	58395298	0.1005	7.7286	8.6135	11.5556
BN	BLUP	pLARmEB	GX306461	GX306444_GX306461	59389418	60515733	D02	60015733	0.0944	8.5009	9.4055	8.1585
BN	BLUP	pLARmEB	GX311336	GX311336	46495827	47495827	D03	46995827	0.0684	2.5826	3.2491	0.7671
BN	BLUP	pLARmEB	GX323855	GX323855	15528943	16528943	D05	16028943	-0.1723	2.6099	3.2784	3.3854e-08
BN	BLUP	pLARmEB	GX341655	GX341655	61624789	62624789	D06	62124789	0.0459	2.6858	3.3598	0.2489
BN	BLUP	pLARmEB	GX352190	GX352190	274912	1274912	D08	774912	-0.0335	5.1132	5.9138	1.2099
BN	BLUP	pLARmEB	GX375046	GX375046	6678253	7678253	D10	7178253	0.2767	5.2552	6.0614	3.6869
BN	BLUP	pLARmEB	GX376466	GX376466	18108714	19108714	D10	18608714	-0.0903	4.2493	5.0129	2.2306
BN	BLUP	pLARmEB	GX396948	GX396948	70646694	71646694	D11	71146694	0.1381	8.3403	9.2409	10.0637
BN	BLUP	pLARmEB	GX410469	GX410469	42305568	43305568	D13	42805568	-0.0372	3.9011	4.6477	1.0418
BN	BLUP	pKWmEB	GX94556	GX94556	78966588	79966588	A04	79466588	-0.0487	2.8897	3.5777	2.8127
BN	BLUP	pKWmEB	GX84422	GX84422	3959473	4959473	A04	4459473	-0.1323	7.4833	8.3615	10.216
BN	BLUP	pKWmEB	GX157164	GX157164	39377668	40377668	A07	39877668	-0.0664	3.1713	3.8773	8.019
BN	BLUP	pKWmEB	GX249261	GX249261	57895298	58895298	A12	58395298	0.1316	8.8295	9.7419	18.6978
BN	BLUP	pKWmEB	GX242761	GX242761	21852761	22852761	A12	22352761	0.0723	3.0819	3.7824	8.3644
BN	BLUP	pKWmEB	GX302021	GX302021	28572456	29572456	D02	29072456	0.3232	2.7584	3.4375	3.5152
BN	BLUP	pKWmEB	GX318604	GX318596_GX318604	51274522	52286989	D04	51786989	0.0213	3.7432	4.4817	1.09
BN	BLUP	pKWmEB	GX323855	GX323855	15528943	16528943	D05	16028943	-0.3029	9.5234	10.4515	2.9877e-08
BN	BLUP	pKWmEB	GX321153	GX321153	2697689	3697689	D05	3197689	0.13	2.5126	3.1739	1.3249
BN	BLUP	pKWmEB	GX321135	GX321135	2652338	3652338	D05	3152338	0.1431	2.8821	3.5696	9.3742
BN	BLUP	pKWmEB	GX396948	GX396948	70646694	71646694	D11	71146694	0.1379	4.935	5.7285	13.4698
BN	BLUP	pKWmEB	GX403284	GX403284	52935492	53935492	D12	53435492	0.049	3.0131	3.7092	3.8376
BN	BLUP	ISIS EM-BLASSO	GX249261	GX249261	57895298	58895298	A12	58395298	0.1224	4.3479	5.116	17.2244
EBN	20KRL	mrMLM	GX64320	GX64320	88690166	89690166	A02	89190166	0.3077	4.4837	5.258	2.3556
EBN	20KRL	mrMLM	GX82430	GX82430	101912368	102912368	A03	102412368	0.5877	6.2186	7.0589	6.0886
EBN	20KRL	mrMLM	GX130023	GX130023	81488757	82488757	A06	81988757	0.3571	5.2487	6.0546	4.2395
EBN	20KRL	mrMLM	GX159079	GX159079	50902799	51902799	A07	51402799	0.5619	6.3606	7.2055	8.9949
EBN	20KRL	mrMLM	GX173973	GX173973	61733052	62733052	A08	62233052	0.5041	4.8979	5.6899	5.7451
EBN	20KRL	mrMLM	GX189739	GX189738_GX189739	122211927	123211969	A08	122711969	0.2434	3.0134	3.7095	2.3216
EBN	20KRL	mrMLM	GX191315	GX191315	6853264	7853264	A09	7353264	-0.5562	14.4912	15.5072	8.3518
EBN	20KRL	mrMLM	GX216656	GX216656	82077960	83077960	A10	82577960	0.4333	3.4496	4.172	2.5349
EBN	20KRL	mrMLM	GX211812	GX211812	53073450	54073450	A10	53573450	0.6156	3.6725	4.4072	0.9769
EBN	20KRL	mrMLM	GX284614	GX284614	92587246	93587246	A13	93087246	0.5104	3.3018	4.0157	1.9495
EBN	20KRL	mrMLM	GX307954	GX307954	6497228	7497228	D03	6997228	0.6742	4.7906	5.5781	3.4021
EBN	20KRL	mrMLM	GX309675	GX309675	26731090	27731090	D03	27231090	-1.5906	9.697	10.6289	12.8341
EBN	20KRL	mrMLM	GX321547	GX321547_GX321941_GX322357	3507297	5951537	D05	4007297	0.7404	3.1982	3.9059	1.8743
EBN	20KRL	mrMLM	GX339484	GX339484	46479217	47479217	D06	46979217	0.8279	12.5172	13.5024	8.263
EBN	20KRL	mrMLM	GX353230	GX353230	9612828	10612828	D08	10112828	0.4803	3.5064	4.232	3.6001
EBN	20KRL	mrMLM	GX381021	GX381021	55687677	56687677	D10	56187677	0.3216	4.8883	5.6799	3.8138
EBN	20KRL	mrMLM	GX383617	GX382982_GX382943_GX382959_GX383617	62300093	64029635	D10	63529635	1.5784	15.2105	16.2367	16.6657
EBN	20KRL	FASTmrMLM	GX51024	GX51024	103903724	104903724	A01	104403724	-0.2448	6.4318	7.279	2.504
EBN	20KRL	FASTmrMLM	GX64320	GX64320	88690166	89690166	A02	89190166	0.2063	4.2672	5.0316	1.2191
EBN	20KRL	FASTmrMLM	GX82430	GX82430	101912368	102912368	A03	102412368	0.5832	8.3497	9.2505	6.9027
EBN	20KRL	FASTmrMLM	GX83240	GX83240	-482623	517377	A04	17377	-0.6354	3.1908	3.898	9.9568
EBN	20KRL	FASTmrMLM	GX99352	GX99352	43371683	44371683	A05	43871683	0.2912	3.6338	4.3664	2.1496
EBN	20KRL	FASTmrMLM	GX172138	GX172138	51829556	52829556	A08	52329556	0.2522	4.6079	5.3876	1.9011
EBN	20KRL	FASTmrMLM	GX190839	GX190839	4537305	5537305	A09	5037305	-0.4949	2.6348	3.3051	6.8599
EBN	20KRL	FASTmrMLM	GX203218	GX203216_GX203217_GX203218	62833529	63833628	A09	63333628	0.2296	5.6424	6.4629	2.3892
EBN	20KRL	FASTmrMLM	GX204724	GX204724	78556401	79556401	A09	79056401	-0.2542	2.9127	3.6023	0.3773
EBN	20KRL	FASTmrMLM	GX241737	GX241737	6858646	7858646	A12	7358646	-0.15	3.9142	4.6615	0.11
EBN	20KRL	FASTmrMLM	GX249423	GX249423	59574351	60574351	A12	60074351	0.1734	2.5343	3.1972	1.0023
EBN	20KRL	FASTmrMLM	GX267146	GX267146	58157517	59157517	A13	58657517	-0.5868	5.0908	5.8906	7.2478
EBN	20KRL	FASTmrMLM	GX312277	GX312277	1128584	2128584	D04	1628584	0.1673	3.0919	3.793	0.5251
EBN	20KRL	FASTmrMLM	GX318566	GX318566	50975795	51975795	D04	51475795	0.2496	3.1545	3.8595	1.0192
EBN	20KRL	FASTmrMLM	GX355905	GX355905_GX356020	24436424	25583111	D08	24936424	0.2271	4.2205	4.9827	2.3261
EBN	20KRL	FASTmrMLM	GX361813	GX361813	47664562	48664562	D08	48164562	-0.5524	7.3801	8.2555	4.2594e-05
EBN	20KRL	FASTmrMLM	GX381021	GX381021	55687677	56687677	D10	56187677	0.3091	7.9717	8.863	4.0563
EBN	20KRL	FASTmrMLM	GX382982	GX382982_GX382943_GX382959_GX383617	62300093	64029635	D10	62800093	-0.265	5.4441	6.2574	2.1409
EBN	20KRL	FASTmrMLM	GX410446	GX410446	42162100	43162100	D13	42662100	-0.3668	6.802	7.6606	1.5198
EBN	20KRL	FASTmrEMMA	GX82430	GX82430	101912368	102912368	A03	102412368	2.7877	11.4829	12.4501	9.8581
EBN	20KRL	FASTmrEMMA	GX146495	GX146495	100995958	101995958	A06	101495958	3.1647e-05	3.4665	4.1899	4.2138e-09
EBN	20KRL	FASTmrEMMA	GX159079	GX159079	50902799	51902799	A07	51402799	2.2913	10.0391	10.9782	10.7616
EBN	20KRL	FASTmrEMMA	GX249423	GX249423	59574351	60574351	A12	60074351	1.3442	6.3125	7.1559	4.0944
EBN	20KRL	FASTmrEMMA	GX302925	GX302925	32639382	33639382	D02	33139382	1.6147	9.3145	10.238	6.3754
EBN	20KRL	FASTmrEMMA	GX381021	GX381021	55687677	56687677	D10	56187677	0.9457	2.733	3.4103	2.3723
EBN	20KRL	FASTmrEMMA	GX382982	GX382982_GX382943_GX382959_GX383617	62300093	64029635	D10	62800093	-0.8226	4.2453	5.0087	1.2892
EBN	20KRL	pLARmEB	GX82430	GX82430	101912368	102912368	A03	102412368	0.5349	7.5734	8.4541	2.9836
EBN	20KRL	pLARmEB	GX83240	GX83240	-482623	517377	A04	17377	-0.5869	3.0709	3.7707	4.3642
EBN	20KRL	pLARmEB	GX92008	GX92008	61575120	62575120	A04	62075120	0.1736	3.4934	4.2183	0.3601
EBN	20KRL	pLARmEB	GX100995	GX100995	51423687	52423687	A05	51923687	0.2085	2.9507	3.6428	0.611
EBN	20KRL	pLARmEB	GX159079	GX159079	50902799	51902799	A07	51402799	0.3405	4.8332	5.6225	1.9542
EBN	20KRL	pLARmEB	GX159540	GX159540	57976425	58976425	A07	58476425	-1.0863	13.9718	14.9801	14.5291
EBN	20KRL	pLARmEB	GX177249	GX177249	77665296	78665296	A08	78165296	-0.6729	7.4306	8.3074	4.7222
EBN	20KRL	pLARmEB	GX203218	GX203216_GX203217_GX203218	62833529	63833628	A09	63333628	0.2194	5.5572	6.3747	1.1207
EBN	20KRL	pLARmEB	GX311726	GX311726	51604089	52604089	D03	52104089	0.2024	4.6581	5.44	0.4273
EBN	20KRL	pLARmEB	GX316806	GX316806	41921114	42921114	D04	42421114	0.8066	3.4747	4.1985	0.6652
EBN	20KRL	pLARmEB	GX335655	GX335655_GX335692_GX335835	22277808	24424062	D06	22777808	0.2894	4.917	5.7098	1.1203
EBN	20KRL	pLARmEB	GX339484	GX339484	46479217	47479217	D06	46979217	0.6134	8.1559	9.0519	2.6836
EBN	20KRL	pLARmEB	GX345296	GX345296	26709887	27709887	D07	27209887	-0.1494	7.6837	8.5674	0.539
EBN	20KRL	pLARmEB	GX362939	GX362939_GX363116	61402068	63292760	D08	61902068	-0.2835	3.6468	4.3801	0.7423
EBN	20KRL	pLARmEB	GX381021	GX381021	55687677	56687677	D10	56187677	0.2701	7.0204	7.8855	1.591
EBN	20KRL	pKWmEB	GX59881	GX59881	61467179	62467179	A02	61967179	-0.6642	2.896	3.5844	0.4677
EBN	20KRL	pKWmEB	GX130023	GX130023	81488757	82488757	A06	81988757	0.3396	4.1846	4.9451	5.7621
EBN	20KRL	pKWmEB	GX159540	GX159540	57976425	58976425	A07	58476425	-1.3164	11.6522	12.6224	37.9787
EBN	20KRL	pKWmEB	GX177250	GX177250	77665312	78665312	A08	78165312	-0.6953	3.7515	4.4904	10.7423
EBN	20KRL	pKWmEB	GX189738	GX189738_GX189739	122211927	123211969	A08	122711927	0.1889	2.5762	3.2422	3.3077
EBN	20KRL	pKWmEB	GX174976	GX174976	66979893	67979893	A08	67479893	-0.8863	3.8476	4.5915	16.9807
EBN	20KRL	pKWmEB	GX256028	GX256028	13464307	14464307	A13	13964307	0.483	2.7434	3.4214	5.7481
EBN	20KRL	pKWmEB	GX339484	GX339484	46479217	47479217	D06	46979217	0.6935	5.2785	6.0856	7.8325
EBN	20KRL	ISIS EM-BLASSO	GX83240	GX83240	-482623	517377	A04	17377	-0.843	3.4204	4.1412	17.3049
EBN	20KRL	ISIS EM-BLASSO	GX159540	GX159540	57976425	58976425	A07	58476425	-1.0289	4.2548	5.0186	25.043
EBN	20KRL	ISIS EM-BLASSO	GX218367	GX218367	94231478	95231478	A10	94731478	-0.8483	3.1666	3.8723	18.0111
EBN	20KRL	ISIS EM-BLASSO	GX289676	GX289676	24445118	25445118	D01	24945118	-0.8826	2.7586	3.4377	23.4457
EBN	20SW	mrMLM	GX78949	GX78949	77941635	78941635	A03	78441635	-0.8097	8.6284	9.536	12.4343
EBN	20SW	mrMLM	GX84422	GX84422	3959473	4959473	A04	4459473	-0.4663	5.9782	6.8105	5.3839
EBN	20SW	mrMLM	GX120816	GX120816	54783106	55783106	A06	55283106	0.414	6.834	7.6936	5.5819
EBN	20SW	mrMLM	GX112906	GX112906	11739813	12739813	A06	12239813	1.0765	4.8947	5.6865	2.8127
EBN	20SW	mrMLM	GX155687	GX155687	20544403	21544403	A07	21044403	-0.3359	3.3266	4.0419	2.897
EBN	20SW	mrMLM	GX155995	GX155995	22926379	23926379	A07	23426379	1.042	12.4086	13.392	10.2024
EBN	20SW	mrMLM	GX173741	GX173741	60158626	61158626	A08	60658626	-0.4129	3.1772	3.8836	1.6022
EBN	20SW	mrMLM	GX251233	GX251233	72116472	73116472	A12	72616472	0.4895	6.3206	7.1642	6.586
EBN	20SW	mrMLM	GX281775	GX281775	81485583	82485583	A13	81985583	0.3367	3.5435	4.2712	2.5935
EBN	20SW	mrMLM	GX290569	GX290569	31585921	32585921	D01	32085921	-0.5515	5.0517	5.8499	9.9082
EBN	20SW	mrMLM	GX311133	GX311133	44134572	45134572	D03	44634572	-0.6613	4.0728	4.8279	2.6106
EBN	20SW	mrMLM	GX312452	GX312452	2529525	3529525	D04	3029525	-0.237	3.4605	4.1835	2.7634
EBN	20SW	mrMLM	GX318431	GX318431	48575372	49575372	D04	49075372	0.3103	3.0289	3.726	2.5607
EBN	20SW	mrMLM	GX335347	GX335347	17481682	18481682	D06	17981682	-1.2375	5.8516	6.6795	5.5454
EBN	20SW	mrMLM	GX370348	GX370348	26203539	27203539	D09	26703539	-0.3567	3.0656	3.765	2.5407
EBN	20SW	mrMLM	GX390276	GX390276	62527040	63527040	D11	63027040	0.6925	5.1536	5.9558	3.9644
EBN	20SW	mrMLM	GX387422	GX387422	43440382	44440382	D11	43940382	0.4331	4.4899	5.2645	3.558
EBN	20SW	mrMLM	GX389639	GX389639	56431025	57431025	D11	56931025	-0.5216	5.1175	5.9183	3.4563
EBN	20SW	mrMLM	GX404407	GX404407	4709289	5709289	D13	5209289	0.3738	7.497	8.3756	6.2917
EBN	20SW	FASTmrMLM	GX17505	GX17505	55001984	56001984	A01	55501984	0.2449	4.4695	5.2431	2.6161
EBN	20SW	FASTmrMLM	GX84422	GX84422	3959473	4959473	A04	4459473	-0.5287	8.0163	8.9087	8.6414
EBN	20SW	FASTmrMLM	GX96793	GX96793	29310639	30310639	A05	29810639	-0.5695	7.7203	8.605	7.6813
EBN	20SW	FASTmrMLM	GX116552	GX116552	25649795	26649795	A06	26149795	-1.1361	16.2328	17.2727	38.3978
EBN	20SW	FASTmrMLM	GX167651	GX167651	20483346	21483346	A08	20983346	0.3002	3.5997	4.3305	3.7545
EBN	20SW	FASTmrMLM	GX224294	GX224294	53408308	54408308	A11	53908308	-0.246	3.6103	4.3416	0.96
EBN	20SW	FASTmrMLM	GX248103	GX248103	46186745	47186745	A12	46686745	-0.5354	4.6355	5.4164	9.1902
EBN	20SW	FASTmrMLM	GX320712	GX320712	1757937	2757937	D05	2257937	0.541	3.9317	4.6799	2.6031
EBN	20SW	FASTmrMLM	GX323855	GX323855	15528943	16528943	D05	16028943	-0.9345	8.6348	9.5426	6.2978e-06
EBN	20SW	FASTmrMLM	GX333930	GX333930	527648	1527648	D06	1027648	-0.2237	5.2938	6.1014	3.2089
EBN	20SW	FASTmrMLM	GX370559	GX370559	29673502	30673502	D09	30173502	-0.113	3.0856	3.7863	0.4662
EBN	20SW	FASTmrMLM	GX390276	GX390276	62527040	63527040	D11	63027040	0.5813	4.216	4.978	3.4875
EBN	20SW	FASTmrMLM	GX409221	GX409221	38764147	39764147	D13	39264147	0.1915	2.9956	3.6906	2.0342
EBN	20SW	FASTmrEMMA	GX85721	GX85721	7579903	8579903	A04	8079903	0.0005	6.4141	7.2608	7.1394e-07
EBN	20SW	FASTmrEMMA	GX406322	GX406322	20068703	21068703	D13	20568703	1.8958	3.5477	4.2756	8.4455
EBN	20SW	pLARmEB	GX17505	GX17505	55001984	56001984	A01	55501984	0.2746	5.3037	6.1117	0.7366
EBN	20SW	pLARmEB	GX51704	GX51704	109796428	110796428	A01	110296428	0.8021	11.4746	12.4416	1.074
EBN	20SW	pLARmEB	GX67739	GX67739	10161652	11161652	A03	10661652	0.504	6.8823	7.7433	1.2025
EBN	20SW	pLARmEB	GX84422	GX84422	3959473	4959473	A04	4459473	-0.5068	11.8004	12.7732	1.7782
EBN	20SW	pLARmEB	GX87206	GX87206	11610777	12610777	A04	12110777	-1.0128	12.9975	13.9906	3.6434
EBN	20SW	pLARmEB	GX116552	GX116552	25649795	26649795	A06	26149795	-0.8304	7.3159	8.1895	4.5944
EBN	20SW	pLARmEB	GX120816	GX120816	54783106	55783106	A06	55283106	0.1951	2.9096	3.5989	0.3468
EBN	20SW	pLARmEB	GX141506	GX140808_GX141506	92550499	94750485	A06	94250485	0.1468	3.8692	4.6142	0.3428
EBN	20SW	pLARmEB	GX186227	GX186227	94834476	95834476	A08	95334476	-0.539	3.8498	4.5938	2.0112
EBN	20SW	pLARmEB	GX238679	GX238679	111082655	112082655	A11	111582655	0.8616	5.3221	6.1308	0.7516
EBN	20SW	pLARmEB	GX241113	GX241113	-447856	552144	A12	52144	-0.4971	4.4477	5.2204	0.0843
EBN	20SW	pLARmEB	GX243027	GX243027	25451536	26451536	A12	25951536	-0.251	4.3954	5.1657	0.5301
EBN	20SW	pLARmEB	GX299331	GX299331	16377688	17377688	D02	16877688	0.3663	5.8659	6.6943	0.9973
EBN	20SW	pLARmEB	GX312154	GX312154	-197737	802263	D04	302263	0.3332	3.178	3.8844	0.4279
EBN	20SW	pLARmEB	GX333930	GX333930	527648	1527648	D06	1027648	-0.1877	4.8355	5.6249	0.5062
EBN	20SW	pLARmEB	GX335692	GX335655_GX335692_GX335835	22277808	24424062	D06	23213571	0.1891	3.7882	4.529	0.3643
EBN	20SW	pLARmEB	GX382959	GX382982_GX382943_GX382959_GX383617	62300093	64029635	D10	62797141	-0.2608	3.7174	4.4545	0.3797
EBN	20SW	pLARmEB	GX403352	GX403352	54102426	55102426	D12	54602426	0.086	2.8202	3.5035	0.0855
EBN	20SW	pKWmEB	GX17505	GX17505	55001984	56001984	A01	55501984	0.2415	3.5539	4.2822	3.122
EBN	20SW	pKWmEB	GX84422	GX84422	3959473	4959473	A04	4459473	-0.7199	15.7547	16.7883	14.2203
EBN	20SW	pKWmEB	GX116552	GX116552	25649795	26649795	A06	26149795	-1.0754	14.4473	15.4626	28.5946
EBN	20SW	pKWmEB	GX120816	GX120816	54783106	55783106	A06	55283106	0.2768	3.5361	4.2634	3.4793
EBN	20SW	pKWmEB	GX164718	GX164718	90505075	91505075	A07	91005075	0.3378	4.1847	4.9452	2.4461
EBN	20SW	pKWmEB	GX323855	GX323855	15528943	16528943	D05	16028943	-1.1628	9.8778	10.8135	6.6319e-05
EBN	20SW	pKWmEB	GX320712	GX320712	1757937	2757937	D05	2257937	0.5171	3.5522	4.2804	3.2947
EBN	20SW	pKWmEB	GX319731	GX319731	-284821	715179	D05	215179	0.4688	6.2441	7.0853	6.2778
EBN	20SW	pKWmEB	GX341664	GX341664	62168641	63168641	D06	62668641	-1.1022	7.1864	8.0563	25.9828
EBN	20SW	pKWmEB	GX343766	GX343766	20280912	21280912	D07	20780912	-0.0949	4.1077	4.8645	0.9789
EBN	20SW	pKWmEB	GX376424	GX376424	18107019	19107019	D10	18607019	-1.2245	5.8896	6.7189	4.2993e-06
EBN	20SW	pKWmEB	GX394958	GX393548_GX394173_GX394606_GX394958_GX395356	66917507	69038991	D11	68350284	0.152	3.0361	3.7337	2.4729
EBN	20SW	ISIS EM-BLASSO	GX116552	GX116552	25649795	26649795	A06	26149795	-1.305	5.6891	6.5113	42.3988
EBN	20SW	ISIS EM-BLASSO	GX341664	GX341664	62168641	63168641	D06	62668641	-1.2228	4.051	4.8051	32.7309
EBN	21KRL	mrMLM	GX91	GX15_GX20_GX91_GX122_GX130	-496443	516820	A01	13966	0.4425	3.4795	4.2036	5.0841
EBN	21KRL	mrMLM	GX1236	GX1236	4016693	5016693	A01	4516693	-0.267	4.0052	4.757	2.1397
EBN	21KRL	mrMLM	GX45219	GX45219	95151613	96151613	A01	95651613	0.5732	3.5701	4.2992	5.9822
EBN	21KRL	mrMLM	GX145554	GX145554	99314078	100314078	A06	99814078	0.7503	6.3415	7.1858	13.7626
EBN	21KRL	mrMLM	GX155419	GX155419	16773789	17773789	A07	17273789	0.692	3.7256	4.4631	7.1884
EBN	21KRL	mrMLM	GX154245	GX154245_GX154251	5397006	6447330	A07	5897006	0.4966	4.4748	5.2487	7.4031
EBN	21KRL	mrMLM	GX237425	GX237425	109010079	110010079	A11	109510079	2.3049	7.6727	8.5561	8.8297
EBN	21KRL	mrMLM	GX230539	GX230539	86537853	87537853	A11	87037853	-0.8742	8.0512	8.9445	16.1863
EBN	21KRL	mrMLM	GX307266	GX307266	69642603	70642603	D02	70142603	0.2998	3.0953	3.7966	1.1675
EBN	21KRL	mrMLM	GX323372	GX323372	12708658	13708658	D05	13208658	-1.3149	3.279	3.9915	5.6859
EBN	21KRL	mrMLM	GX373993	GX373993	3402486	4402486	D10	3902486	-1.116	3.5607	4.2893	6.0767
EBN	21KRL	mrMLM	GX395356	GX393548_GX394173_GX394606_GX394958_GX395356	66917507	69038991	D11	68538991	0.895	2.9412	3.6326	5.1533
EBN	21KRL	FASTmrMLM	GX122	GX15_GX20_GX91_GX122_GX130	-496443	516820	A01	16515	0.3223	3.1009	3.8026	3.7139
EBN	21KRL	FASTmrMLM	GX66909	GX66909	8626	1008626	A03	508626	-0.6537	6.6929	7.5482	9.3817
EBN	21KRL	FASTmrMLM	GX73792	GX73792	40838097	41838097	A03	41338097	0.8111	3.9193	4.6668	3.9341
EBN	21KRL	FASTmrMLM	GX97559	GX97553_GX97559	36128786	37158791	A05	36658791	-0.3826	4.0754	4.8307	7.144
EBN	21KRL	FASTmrMLM	GX110058	GX110058	97527566	98527566	A05	98027566	0.3137	3.0045	3.7	2.4405
EBN	21KRL	FASTmrMLM	GX118890	GX118890	39578153	40578153	A06	40078153	-0.8596	4.8953	5.6872	5.1468e-06
EBN	21KRL	FASTmrMLM	GX140808	GX140808_GX141506	92550499	94750485	A06	93050499	-0.3342	4.0016	4.7532	5.2811
EBN	21KRL	FASTmrMLM	GX147567	GX147567	102703380	103703380	A06	103203380	0.7411	4.2214	4.9837	5.168
EBN	21KRL	FASTmrMLM	GX158816	GX158816	46287577	47287577	A07	46787577	-0.4093	2.8438	3.5287	2.4902
EBN	21KRL	FASTmrMLM	GX209663	GX209663	38422034	39422034	A10	38922034	-0.9713	4.134	4.8921	4.5378
EBN	21KRL	FASTmrMLM	GX230539	GX230539	86537853	87537853	A11	87037853	-0.3582	2.6535	3.3252	3.9749
EBN	21KRL	FASTmrMLM	GX304979	GX304979	44802408	45802408	D02	45302408	0.3939	3.2372	3.9472	1.8049
EBN	21KRL	FASTmrMLM	GX320074	GX320074	493319	1493319	D05	993319	0.4223	6.2729	7.115	1.6785
EBN	21KRL	FASTmrMLM	GX322357	GX322357	4951537	5951537	D05	5451537	1.394	3.5113	4.2372	4.724
EBN	21KRL	FASTmrMLM	GX323131	GX323131	11484755	12484755	D05	11984755	1.2345	4.0659	4.8207	5.5271
EBN	21KRL	FASTmrMLM	GX324573	GX324573	24876240	25876240	D05	25376240	-1.354	7.4915	8.37	4.4564
EBN	21KRL	FASTmrMLM	GX338970	GX338970	42768417	43768417	D06	43268417	0.3975	5.9105	6.7405	7.3008
EBN	21KRL	FASTmrMLM	GX382943	GX382982_GX382943_GX382959_GX383617	62300093	64029635	D10	62795163	0.3448	5.529	6.3454	6.4161
EBN	21KRL	FASTmrEMMA	GX307266	GX307266	69642603	70642603	D02	70142603	0.6699	3.1531	3.858	4.0866
EBN	21KRL	pLARmEB	GX2369	GX2369	9072851	10072851	A01	9572851	-0.1735	3.5671	4.2961	0.9679
EBN	21KRL	pLARmEB	GX66909	GX66909	8626	1008626	A03	508626	-0.4858	5.0082	5.8047	4.0895
EBN	21KRL	pLARmEB	GX110058	GX110058	97527566	98527566	A05	98027566	0.5122	8.1268	9.0221	5.1346
EBN	21KRL	pLARmEB	GX149707	GX149707	106276162	107276162	A06	106776162	0.3237	5.2988	6.1066	4.5799
EBN	21KRL	pLARmEB	GX158816	GX158816	46287577	47287577	A07	46787577	-0.3982	2.966	3.6591	1.8602
EBN	21KRL	pLARmEB	GX171180	GX171180	43314801	44314801	A08	43814801	-0.2864	4.9877	5.7833	3.5839
EBN	21KRL	pLARmEB	GX189083	GX189083	118515044	119515044	A08	119015044	0.5781	4.1369	4.8951	2.482
EBN	21KRL	pLARmEB	GX209663	GX209663	38422034	39422034	A10	38922034	-1.6993	15.8733	16.9085	10.9601
EBN	21KRL	pLARmEB	GX230539	GX230539	86537853	87537853	A11	87037853	-0.4582	5.7623	6.5871	5.1324
EBN	21KRL	pLARmEB	GX236721	GX236721	103122169	104122169	A11	103622169	-1.0116	4.7067	5.4907	2.9292
EBN	21KRL	pLARmEB	GX239448	GX239448_GX239732	113255106	115390011	A11	113755106	-0.2063	2.8594	3.5454	1.3689
EBN	21KRL	pLARmEB	GX293884	GX293884_GX293889	48111510	49112091	D01	48611510	-0.2058	2.6724	3.3454	0.9494
EBN	21KRL	pLARmEB	GX304979	GX304979	44802408	45802408	D02	45302408	0.3132	2.7438	3.4219	0.9003
EBN	21KRL	pLARmEB	GX319517	GX319517	54823365	55823365	D04	55323365	0.9486	4.0959	4.8522	2.5753
EBN	21KRL	pLARmEB	GX320074	GX320074	493319	1493319	D05	993319	0.5246	10.8819	11.8378	2.0435
EBN	21KRL	pLARmEB	GX322357	GX322357	4951537	5951537	D05	5451537	1.8777	8.5244	9.4295	6.7636
EBN	21KRL	pLARmEB	GX323131	GX323131	11484755	12484755	D05	11984755	1.6001	8.4736	9.3775	7.3283
EBN	21KRL	pLARmEB	GX324573	GX324573	24876240	25876240	D05	25376240	-1.3085	9.0016	9.918	3.2847
EBN	21KRL	pLARmEB	GX333519	GX333230_GX333519	60612610	62523578	D05	62023578	0.2199	7.2683	8.1405	1.2134
EBN	21KRL	pLARmEB	GX338970	GX338970	42768417	43768417	D06	43268417	0.1716	2.9699	3.6632	1.0743
EBN	21KRL	pLARmEB	GX382943	GX382982_GX382943_GX382959_GX383617	62300093	64029635	D10	62795163	0.2202	3.4615	4.1846	2.0658
EBN	21KRL	pKWmEB	GX20	GX15_GX20_GX91_GX122_GX130	-496443	516820	A01	4762	0.4941	5.9103	6.7403	9.136
EBN	21KRL	pKWmEB	GX72170	GX72170	33463435	34463435	A03	33963435	0.7644	4.3277	5.0949	6.2542
EBN	21KRL	pKWmEB	GX89296	GX89296	35471781	36471781	A04	35971781	-0.2374	2.8221	3.5056	4.2542
EBN	21KRL	pKWmEB	GX110058	GX110058	97527566	98527566	A05	98027566	0.4729	4.6707	5.4531	5.0907
EBN	21KRL	pKWmEB	GX95577	GX95577	6256187	7256187	A05	6756187	-0.4866	3.4044	4.1242	4.3871
EBN	21KRL	pKWmEB	GX123395	GX123395	73227289	74227289	A06	73727289	0.8282	5.2486	6.0545	8.6513
EBN	21KRL	pKWmEB	GX158816	GX158816	46287577	47287577	A07	46787577	-0.6999	5.4792	6.2938	6.1625
EBN	21KRL	pKWmEB	GX189083	GX189083	118515044	119515044	A08	119015044	0.5138	3.1423	3.8465	3.2483
EBN	21KRL	pKWmEB	GX221977	GX221977	15801983	16801983	A11	16301983	-0.3336	5.835	6.6624	8.3493
EBN	21KRL	pKWmEB	GX246639	GX246639	40219489	41219489	A12	40719489	0.7498	4.0391	4.7926	5.2112
EBN	21KRL	pKWmEB	GX280144	GX280144	77369758	78369758	A13	77869758	0.2219	3.2061	3.9142	3.4555
EBN	21KRL	pKWmEB	GX293884	GX293884_GX293889	48111510	49112091	D01	48611510	-0.537	5.5572	6.3747	7.6368
EBN	21KRL	pKWmEB	GX323131	GX323131	11484755	12484755	D05	11984755	1.8772	7.7853	8.6717	8.9689
EBN	21KRL	pKWmEB	GX324573	GX324573	24876240	25876240	D05	25376240	-0.9872	4.0373	4.7907	2.0861
EBN	21KRL	pKWmEB	GX382943	GX382982_GX382943_GX382959_GX383617	62300093	64029635	D10	62795163	0.2709	4.0386	4.7921	4.8093
EBN	21KRL	ISIS EM-BLASSO	GX122	GX15_GX20_GX91_GX122_GX130	-496443	516820	A01	16515	0.5032	3.0657	3.7651	8.6804
EBN	21KRL	ISIS EM-BLASSO	GX209663	GX209663	38422034	39422034	A10	38922034	-1.7404	5.6305	6.4506	13.9678
EBN	21KRL	ISIS EM-BLASSO	GX239732	GX239448_GX239732	113255106	115390011	A11	114890011	-2.2892	4.8373	5.6268	12.214
EBN	21KRL	ISIS EM-BLASSO	GX323131	GX323131	11484755	12484755	D05	11984755	1.9091	5.2775	6.0845	12.6736
EBN	21KRL	ISIS EM-BLASSO	GX363116	GX362939_GX363116	61402068	63292760	D08	62792760	-0.3271	3.0008	3.6961	5.2783
EBN	21KRL	ISIS EM-BLASSO	GX404633	GX404633	7087142	8087142	D13	7587142	-0.4444	4.0967	4.853	10.7556
EBN	BLUP	mrMLM	GX33993	GX33993	72061174	73061174	A01	72561174	0.0528	4.418	5.1893	2.2764
EBN	BLUP	mrMLM	GX18575	GX18575	56287285	57287285	A01	56787285	-0.0149	3.3768	4.095	0.4414
EBN	BLUP	mrMLM	GX41744	GX41744	86271373	87271373	A01	86771373	-0.0342	4.6818	5.4647	4.2277
EBN	BLUP	mrMLM	GX14086	GX14086	52429756	53429756	A01	52929756	-0.0209	3.2442	3.9546	1.7508
EBN	BLUP	mrMLM	GX4157	GX4157	22367278	23367278	A01	22867278	0.0225	6.853	7.7132	2.8102
EBN	BLUP	mrMLM	GX41407	GX41407	82264053	83264053	A01	82764053	0.0201	5.7707	6.5958	2.3055
EBN	BLUP	mrMLM	GX62463	GX62463	74978706	75978706	A02	75478706	0.0148	2.6963	3.371	1.1574
EBN	BLUP	mrMLM	GX80316	GX80316	89339299	90339299	A03	89839299	0.013	4.3328	5.1002	0.6853
EBN	BLUP	mrMLM	GX72252	GX72252	34392900	35392900	A03	34892900	0.036	6.5909	7.4431	4.5781
EBN	BLUP	mrMLM	GX90549	GX90549	42775739	43775739	A04	43275739	-0.0182	4.6746	5.4572	0.5522
EBN	BLUP	mrMLM	GX97553	GX97553_GX97559	36128786	37158791	A05	36628786	-0.0281	6.7018	7.5574	1.4848
EBN	BLUP	mrMLM	GX155620	GX155620	19307988	20307988	A07	19807988	0.0544	7.6222	8.5042	5.2651
EBN	BLUP	mrMLM	GX158816	GX158816	46287577	47287577	A07	46787577	-0.031	3.7818	4.5223	1.4105
EBN	BLUP	mrMLM	GX169411	GX169411	44471689	45471689	A08	44971689	-0.0216	3.1901	3.8973	0.9187
EBN	BLUP	mrMLM	GX167166	GX167166	33603355	34603355	A08	34103355	0.0225	3.9266	4.6745	2.8734
EBN	BLUP	mrMLM	GX171258	GX171258	12656306	13656306	A08	13156306	0.0107	4.7864	5.5738	0.5101
EBN	BLUP	mrMLM	GX203216	GX203216_GX203217_GX203218	62833529	63833628	A09	63333529	0.0267	10.7349	11.688	3.9203
EBN	BLUP	mrMLM	GX207168	GX207168	23598488	24598488	A10	24098488	0.0296	6.302	7.145	4.6881
EBN	BLUP	mrMLM	GX216135	GX216135	80095188	81095188	A10	80595188	0.032	7.8533	8.7415	3.5315
EBN	BLUP	mrMLM	GX237425	GX237425	109010079	110010079	A11	109510079	0.088	2.8416	3.5264	1.8577
EBN	BLUP	mrMLM	GX221401	GX221401	1131648	2131648	A11	1631648	0.0475	11.8518	12.8256	5.5303
EBN	BLUP	mrMLM	GX240385	GX240385	114900536	115900536	A11	115400536	0.0863	4.462	5.2353	3.4944e-05
EBN	BLUP	mrMLM	GX254240	GX254240	98933146	99933146	A12	99433146	0.0166	8.3826	9.2843	1.0314
EBN	BLUP	mrMLM	GX287435	GX287435	4689040	5689040	D01	5189040	-0.0183	3.0944	3.7956	1.8361
EBN	BLUP	mrMLM	GX296129	GX296129_GX296334	1287443	2872384	D02	1787443	-0.013	3.258	3.9693	0.9649
EBN	BLUP	mrMLM	GX301916	GX301916	28525445	29525445	D02	29025445	0.0687	8.7643	9.6752	2.789
EBN	BLUP	mrMLM	GX300802	GX300802	21572827	22572827	D02	22072827	0.0386	11.6366	12.6065	4.9315
EBN	BLUP	mrMLM	GX299331	GX299331	16377688	17377688	D02	16877688	0.0329	4.2833	5.0485	2.8503
EBN	BLUP	mrMLM	GX296334	GX296129_GX296334	1287443	2872384	D02	2372384	-0.0164	5.1681	5.9709	1.4911
EBN	BLUP	mrMLM	GX311726	GX311726	51604089	52604089	D03	52104089	0.0446	10.7687	11.7224	4.8653
EBN	BLUP	mrMLM	GX322357	GX321547_GX321941_GX322357	3507297	5951537	D05	5451537	0.0846	4.8013	5.5893	1.7178
EBN	BLUP	mrMLM	GX333230	GX333230_GX333519	60612610	62523578	D05	61112610	-0.0298	5.8318	6.659	0.422
EBN	BLUP	mrMLM	GX341655	GX341655	61624789	62624789	D06	62124789	0.0681	10.5295	11.4785	2.7385
EBN	BLUP	mrMLM	GX335835	GX335655_GX335692_GX335835	22277808	24424062	D06	23924062	0.0204	7.0711	7.9377	2.1292
EBN	BLUP	mrMLM	GX394173	GX393548_GX394173_GX394606_GX394958_GX395356	66917507	69038991	D11	67773040	-0.0204	4.4984	5.2733	1.0574
EBN	BLUP	mrMLM	GX393548	GX393548_GX394173_GX394606_GX394958_GX395356	66917507	69038991	D11	67417507	0.019	5.4617	6.2757	1.6492
EBN	BLUP	mrMLM	GX398165	GX398165	6909401	7909401	D12	7409401	0.0344	4.9293	5.7226	2.2263
EBN	BLUP	mrMLM	GX401356	GX401356	34321796	35321796	D12	34821796	-0.0325	4.9632	5.7578	1.5476
EBN	BLUP	mrMLM	GX407321	GX407321	29851757	30851757	D13	30351757	0.0362	11.0686	12.0281	5.901
EBN	BLUP	mrMLM	GX411740	GX411740	53008979	54008979	D13	53508979	0.0346	7.3351	8.2092	3.2512
EBN	BLUP	mrMLM	GX411098	GX411098	47289714	48289714	D13	47789714	-0.0323	6.252	7.0934	0.4944
EBN	BLUP	FASTmrMLM	GX20	GX15_GX20_GX91_GX122_GX130	-496443	516820	A01	4762	0.0257	6.3959	7.242	2.4708
EBN	BLUP	FASTmrMLM	GX71959	GX71959	33117407	34117407	A03	33617407	0.0356	2.6804	3.354	2.3793
EBN	BLUP	FASTmrMLM	GX80316	GX80316	89339299	90339299	A03	89839299	0.0538	6.2713	7.1133	12.2861
EBN	BLUP	FASTmrMLM	GX108894	GX108894	92480733	93480733	A05	92980733	-0.0712	5.0174	5.8142	3.7707
EBN	BLUP	FASTmrMLM	GX116552	GX116552	25649795	26649795	A06	26149795	-0.024	2.9103	3.5997	1.4347
EBN	BLUP	FASTmrMLM	GX153035	GX153035	120613005	121613005	A06	121113005	1.1559e-05	2.7979	3.4797	2.926e-07
EBN	BLUP	FASTmrMLM	GX209545	GX209545	35936160	36936160	A10	36436160	-0.0995	6.5101	7.3598	27.5219
EBN	BLUP	FASTmrMLM	GX221977	GX221977	15801983	16801983	A11	16301983	-0.019	7.4244	8.301	2.1682
EBN	BLUP	FASTmrMLM	GX254240	GX254240	98933146	99933146	A12	99433146	0.0184	6.4043	7.2506	1.3419
EBN	BLUP	FASTmrMLM	GX255440	GX255440	9545715	10545715	A13	10045715	-0.0102	2.7113	3.3871	0.4447
EBN	BLUP	FASTmrMLM	GX296129	GX296129_GX296334	1287443	2872384	D02	1787443	-0.0252	2.887	3.5748	3.8113
EBN	BLUP	FASTmrMLM	GX314923	GX314923	25120804	26120804	D04	25620804	-0.0361	3.6636	4.3978	0.8153
EBN	BLUP	FASTmrMLM	GX315142	GX315142_GX315287	26838646	28813887	D04	27338646	0.1019	5.8093	6.6358	10.1904
EBN	BLUP	FASTmrMLM	GX394173	GX393548_GX394173_GX394606_GX394958_GX395356	66917507	69038991	D11	67773040	-0.0186	4.368	5.1371	0.9256
EBN	BLUP	FASTmrEMMA	GX15	GX15_GX20_GX91_GX122_GX130	-496443	516820	A01	3557	1.47e-05	10.7857	11.7397	6.1138e-08
EBN	BLUP	FASTmrEMMA	GX130	GX15_GX20_GX91_GX122_GX130	-496443	516820	A01	16820	1.5756e-05	5.8782	6.707	7.1765e-08
EBN	BLUP	FASTmrEMMA	GX33993	GX33993_GX34299	72061174	73182948	A01	72561174	1.582e-05	5.6538	6.4747	1.6753e-08
EBN	BLUP	FASTmrEMMA	GX34299	GX33993_GX34299	72061174	73182948	A01	72682948	7.2923e-05	4.024	4.7768	1.2775e-06
EBN	BLUP	FASTmrEMMA	GX45185	GX45185	95146081	96146081	A01	95646081	-2.8983e-05	9.5539	10.4827	2.767e-07
EBN	BLUP	FASTmrEMMA	GX55526	GX55526	42485292	43485292	A02	42985292	5.296e-05	5.4109	6.223	1.1468e-06
EBN	BLUP	FASTmrEMMA	GX56766	GX56766	48858150	49858150	A02	49358150	-1.0731e-05	2.9876	3.682	3.4676e-08
EBN	BLUP	FASTmrEMMA	GX71520	GX71520	31598809	32598809	A03	32098809	-1.1623e-05	13.5415	14.5433	3.474e-08
EBN	BLUP	FASTmrEMMA	GX152900	GX152900	118913501	119913501	A06	119413501	0.0001	6.4672	7.3156	3.313e-06
EBN	BLUP	FASTmrEMMA	GX154251	GX154245_GX154251	5397006	6447330	A07	5947330	4.7149e-05	2.822	3.5055	5.2617e-07
EBN	BLUP	FASTmrEMMA	GX165038	GX165038	-499503	500497	A08	497	2.3053e-05	4.7487	5.5344	2.009e-07
EBN	BLUP	FASTmrEMMA	GX165039	GX165039	-499491	500509	A08	509	2.3017e-05	3.1533	3.8582	2.0026e-07
EBN	BLUP	FASTmrEMMA	GX203217	GX203216_GX203217_GX203218	62833529	63833628	A09	63333534	4.3092e-05	3.1176	3.8203	1.1235e-06
EBN	BLUP	FASTmrEMMA	GX204507	GX204507	75938559	76938559	A09	76438559	1.2587e-05	6.4642	7.3124	1.2287e-08
EBN	BLUP	FASTmrEMMA	GX224175	GX224175	50070761	51070761	A11	50570761	-1.4297e-05	7.5974	8.4788	8.4698e-08
EBN	BLUP	FASTmrEMMA	GX224623	GX224623	55764913	56764913	A11	56264913	4.6772e-05	2.7591	3.4383	2.4919e-07
EBN	BLUP	FASTmrEMMA	GX228858	GX228858_GX228864	81479090	82575435	A11	81979090	3.758e-05	7.0462	7.9121	5.1483e-07
EBN	BLUP	FASTmrEMMA	GX228864	GX228858_GX228864	81479090	82575435	A11	82075435	2.7559e-05	2.7256	3.4024	1.6901e-07
EBN	BLUP	FASTmrEMMA	GX229068	GX229068	83715834	84715834	A11	84215834	-0.0001	2.6629	3.3352	2.9804e-06
EBN	BLUP	FASTmrEMMA	GX236985	GX236985	105677452	106677452	A11	106177452	0.0002	3.1372	3.8411	9.0622e-06
EBN	BLUP	FASTmrEMMA	GX241074	GX241074	118858994	119858994	A11	119358994	4.4865e-05	4.2146	4.9766	9.2678e-07
EBN	BLUP	FASTmrEMMA	GX246318	GX246318	36568721	37568721	A12	37068721	0.0003	5.1541	5.9563	3.8415e-05
EBN	BLUP	FASTmrEMMA	GX249261	GX249261	57895298	58895298	A12	58395298	0.0027	5.9353	6.7661	0.0033
EBN	BLUP	FASTmrEMMA	GX254519	GX254519	105230060	106230060	A12	105730060	4.2976e-05	7.3704	8.2455	5.5618e-07
EBN	BLUP	FASTmrEMMA	GX293889	GX293884_GX293889	48111510	49112091	D01	48612091	1.5849e-05	4.1192	4.8766	1.0896e-07
EBN	BLUP	FASTmrEMMA	GX300802	GX300802	21572827	22572827	D02	22072827	0.0002	15.5137	16.5441	1.5389e-05
EBN	BLUP	FASTmrEMMA	GX313702	GX313702	13196124	14196124	D04	13696124	-6.6383e-05	3.8506	4.5947	1.274e-06
EBN	BLUP	FASTmrEMMA	GX315287	GX315142_GX315287	26838646	28813887	D04	28313887	1.2118e-05	3.0249	3.7218	1.9923e-08
EBN	BLUP	FASTmrEMMA	GX326272	GX326272	34443835	35443835	D05	34943835	-0.0002	7.3685	8.2436	3.3709e-05
EBN	BLUP	FASTmrEMMA	GX356020	GX355905_GX356020	24436424	25583111	D08	25083111	2.4091e-05	6.9537	7.8169	1.3648e-07
EBN	BLUP	FASTmrEMMA	GX373230	GX373230	50793919	51793919	D09	51293919	-2.0858e-05	5.1487	5.9508	6.2035e-08
EBN	BLUP	FASTmrEMMA	GX376223	GX376223	15326095	16326095	D10	15826095	-2.3305e-05	2.6868	3.3609	1.3601e-07
EBN	BLUP	FASTmrEMMA	GX384655	GX384655	13472895	14472895	D11	13972895	6.8997e-05	10.4278	11.3748	2.2807e-06
EBN	BLUP	FASTmrEMMA	GX394606	GX393548_GX394173_GX394606_GX394958_GX395356	66917507	69038991	D11	67903551	0.0002	5.1639	5.9665	2.2058e-05
EBN	BLUP	pLARmEB	GX20	GX15_GX20_GX91_GX122_GX130	-496443	516820	A01	4762	0.0301	6.3408	7.1851	3.3061
EBN	BLUP	pLARmEB	GX80316	GX80316	89339299	90339299	A03	89839299	0.0433	6.2704	7.1124	7.773
EBN	BLUP	pLARmEB	GX86049	GX86049	8996943	9996943	A04	9496943	-1.6077e-05	5.2459	6.0517	9.202e-07
EBN	BLUP	pLARmEB	GX96695	GX96695	26688891	27688891	A05	27188891	-0.0014	2.9974	3.6925	0.0078
EBN	BLUP	pLARmEB	GX116552	GX116552	25649795	26649795	A06	26149795	-0.056	7.7488	8.6342	7.6191
EBN	BLUP	pLARmEB	GX153035	GX153035	120613005	121613005	A06	121113005	0.0096	2.57	3.2356	0.1967
EBN	BLUP	pLARmEB	GX154245	GX154245_GX154251	5397006	6447330	A07	5897006	0.0252	3.2762	3.9885	2.8288
EBN	BLUP	pLARmEB	GX155620	GX155620	19307988	20307988	A07	19807988	0.0216	3.8675	4.6124	0.857
EBN	BLUP	pLARmEB	GX160366	GX160366	69914562	70914562	A07	70414562	0.0072	5.2869	6.0943	0.2573
EBN	BLUP	pLARmEB	GX176692	GX176692	72337522	73337522	A08	72837522	-0.0113	3.1767	3.883	0.3474
EBN	BLUP	pLARmEB	GX203216	GX203216_GX203217_GX203218	62833529	63833628	A09	63333529	0.0224	9.5534	10.4822	2.862
EBN	BLUP	pLARmEB	GX207168	GX207168_GX206791	22707677	24598488	A10	24098488	0.0182	3.1702	3.8761	1.8291
EBN	BLUP	pLARmEB	GX209545	GX209545	35936160	36936160	A10	36436160	-0.0968	5.6332	6.4534	25.4002
EBN	BLUP	pLARmEB	GX215378	GX215378	72803471	73803471	A10	73303471	0.0069	3.2063	3.9144	0.1507
EBN	BLUP	pLARmEB	GX254240	GX254240	98933146	99933146	A12	99433146	0.016	4.7895	5.577	0.9862
EBN	BLUP	pLARmEB	GX296129	GX296129_GX296334	1287443	2872384	D02	1787443	-0.0156	6.2597	7.1014	1.4224
EBN	BLUP	pLARmEB	GX300802	GX300802	21572827	22572827	D02	22072827	0.0106	3.091	3.792	0.3855
EBN	BLUP	pLARmEB	GX314923	GX314923	25120804	26120804	D04	25620804	-0.0534	4.7396	5.525	1.7333
EBN	BLUP	pLARmEB	GX315142	GX315142_GX315287	26838646	28813887	D04	27338646	0.1131	4.6828	5.4658	12.2418
EBN	BLUP	pLARmEB	GX321941	GX321547_GX321941_GX322357	3507297	5951537	D05	4840358	-0.0042	3.0542	3.7529	0.0386
EBN	BLUP	pLARmEB	GX373230	GX373230	50793919	51793919	D09	51293919	-0.0072	3.5281	4.2549	0.0775
EBN	BLUP	pLARmEB	GX387578	GX387578	45558371	46558371	D11	46058371	0.0372	5.8655	6.6939	2.3841
EBN	BLUP	pLARmEB	GX392403	GX392403	64641564	65641564	D11	65141564	0.0002	3.573	4.3023	2.1328e-05
EBN	BLUP	pLARmEB	GX393548	GX393548_GX394173_GX394606_GX394958_GX395356	66917507	69038991	D11	67417507	0.0288	3.5272	4.254	3.8868
EBN	BLUP	pLARmEB	GX403488	GX403488	55181879	56181879	D12	55681879	-0.02	2.7311	3.4083	1.429
EBN	BLUP	pKWmEB	GX4157	GX4157	22367278	23367278	A01	22867278	0.0041	3.132	3.8356	2.3079
EBN	BLUP	pKWmEB	GX62238	GX62238	73780999	74780999	A02	74280999	-0.0079	3.4037	4.1235	6.8068
EBN	BLUP	pKWmEB	GX62463	GX62463	74978706	75978706	A02	75478706	0.0005	2.7239	3.4006	1.7114
EBN	BLUP	pKWmEB	GX156847	GX156847	33477139	34477139	A07	33977139	-0.0007	2.5089	3.1699	5.8806
EBN	BLUP	pKWmEB	GX155620	GX155620	19307988	20307988	A07	19807988	0.0444	6.6994	7.5549	4.0175
EBN	BLUP	pKWmEB	GX178042	GX178042	79950232	80950232	A08	80450232	-0.0148	3.2279	3.9374	7.7928
EBN	BLUP	pKWmEB	GX206791	GX207168_GX206791	22707677	24598488	A10	23207677	0.0027	3.9124	4.6596	6.6307
EBN	BLUP	pKWmEB	GX224623	GX224623	55764913	56764913	A11	56264913	0.0713	5.5274	6.3438	8.9969
EBN	BLUP	pKWmEB	GX255440	GX255440	9545715	10545715	A13	10045715	-0.03	4.3747	5.1441	4.8711
EBN	BLUP	pKWmEB	GX353294	GX353294	10744747	11744747	D08	11244747	0.0018	3.0785	3.7788	2.9693
EBN	BLUP	pKWmEB	GX387578	GX387578	45558371	46558371	D11	46058371	0.05	6.6271	7.4804	9.0629
EBN	BLUP	pKWmEB	GX394606	GX393548_GX394173_GX394606_GX394958_GX395356	66917507	69038991	D11	67903551	0.0186	3.5361	4.2634	7.3085
EBN	BLUP	pKWmEB	GX393015	GX393015	65334142	66334142	D11	65834142	0.0624	3.0901	3.7911	3.7515
EBN	BLUP	pKWmEB	GX384655	GX384655	13472895	14472895	D11	13972895	0.016	2.7068	3.3823	4.7966
EBN	BLUP	ISIS EM-BLASSO	GX163059	GX163059	86088739	87088739	A07	86588739	-0.1688	2.7489	3.4273	66.4288
SC	20KRL	mrMLM	GX159483	GX159483	57454563	58454563	A07	57954563	8.0861	6.3425	7.1868	13.9055
SC	20KRL	mrMLM	GX226818	GX226818	73624049	74624049	A11	74124049	6.531	4.6777	5.4604	3.083
SC	20KRL	mrMLM	GX229562	GX229562	85161032	86161032	A11	85661032	27.984	5.2635	6.07	13.0704
SC	20KRL	mrMLM	GX294796	GX294796	55248694	56248694	D01	55748694	-5.5144	4.4176	5.1889	8.223
SC	20KRL	mrMLM	GX312180	GX312180	36784	1036784	D04	536784	-10.5024	5.5672	6.385	2.7466
SC	20KRL	mrMLM	GX320429	GX320429	1041751	2041751	D05	1541751	19.916	3.3766	4.0948	9.877
SC	20KRL	mrMLM	GX381526	GX381526	58403680	59403680	D10	58903680	5.7055	5.1046	5.9049	12.1983
SC	20KRL	mrMLM	GX402797	GX402797	47463532	48463532	D12	47963532	-16.0342	3.3259	4.0412	6.402
SC	20KRL	mrMLM	GX403331	GX403295_GX403331_GX403352	52935743	55102426	D12	53986725	12.1108	4.535	5.3115	10.6015
SC	20KRL	FASTmrMLM	GX41433	GX41433	82507662	83507662	A01	83007662	8.7056	7.7136	8.5981	2.9912
SC	20KRL	FASTmrMLM	GX67339	GX67339	5814783	6814783	A03	6314783	8.5213	8.4323	9.3352	8.6196
SC	20KRL	FASTmrMLM	GX119530	GX119530_GX119736	42711941	43751793	A06	43211941	-9.0663	3.3397	4.0558	0.663
SC	20KRL	FASTmrMLM	GX150236	GX150236	107591061	108591061	A06	108091061	-8.9207	10.7172	11.6699	9.9784
SC	20KRL	FASTmrMLM	GX159483	GX159483	57454563	58454563	A07	57954563	5.1274	6.2592	7.1008	5.3753
SC	20KRL	FASTmrMLM	GX201773	GX201773	55378703	56378703	A09	55878703	-10.7174	7.4407	8.3178	4.5333
SC	20KRL	FASTmrMLM	GX204901	GX204901	1775358	2775358	A10	2275358	-3.2551	5.061	5.8596	3.2701
SC	20KRL	FASTmrMLM	GX229562	GX229562	85161032	86161032	A11	85661032	19.2132	7.7532	8.6387	5.9233
SC	20KRL	FASTmrMLM	GX238288	GX238288	109979050	110979050	A11	110479050	-10.1711	4.8051	5.5932	3.2842
SC	20KRL	FASTmrMLM	GX311133	GX311133	44134572	45134572	D03	44634572	-10.1305	6.586	7.438	4.0505
SC	20KRL	FASTmrMLM	GX312333	GX312333	1443801	2443801	D04	1943801	-2.6285	3.8794	4.6249	2.247
SC	20KRL	FASTmrMLM	GX316806	GX316806	41921114	42921114	D04	42421114	15.3507	5.3196	6.1282	3.7811
SC	20KRL	FASTmrMLM	GX335240	GX335240	15456407	16456407	D06	15956407	18.1104	11.0449	12.0039	5.2628
SC	20KRL	FASTmrMLM	GX342635	GX342635	11388673	12388673	D07	11888673	-5.1061	11.0602	12.0195	8.925
SC	20KRL	FASTmrMLM	GX345520	GX345520_GX345530_GX345747	27680579	29286848	D07	28180579	5.1696	8.0888	8.9831	4.6975
SC	20KRL	FASTmrMLM	GX350384	GX350384_GX350848	47383612	48975406	D07	47883612	5.0538	5.0009	5.7971	5.0798
SC	20KRL	FASTmrMLM	GX381526	GX381526	58403680	59403680	D10	58903680	4.3145	7.5131	8.3922	6.7062
SC	20KRL	FASTmrEMMA	GX355904	GX355904	24436385	25436385	D08	24936385	-0.0007	3.2885	4.0016	2.6255e-08
SC	20KRL	pLARmEB	GX53061	GX53061	1662666	2662666	A02	2162666	4.2257	3.0748	3.7748	2.7899
SC	20KRL	pLARmEB	GX67339	GX67339	5814783	6814783	A03	6314783	7.7896	6.4144	7.261	8.9749
SC	20KRL	pLARmEB	GX82917	GX82917	105096026	106096026	A03	105596026	7.4361	4.0312	4.7843	4.2797
SC	20KRL	pLARmEB	GX159483	GX159483	57454563	58454563	A07	57954563	4.7617	4.5745	5.3528	5.7763
SC	20KRL	pLARmEB	GX226818	GX226818	73624049	74624049	A11	74124049	4.1101	3.338	4.054	1.4627
SC	20KRL	pLARmEB	GX229562	GX229562	85161032	86161032	A11	85661032	16.3488	4.5657	5.3436	5.344
SC	20KRL	pLARmEB	GX238288	GX238288	109979050	110979050	A11	110479050	-7.1644	2.728	3.405	2.0304
SC	20KRL	pLARmEB	GX311133	GX311133	44134572	45134572	D03	44634572	-6.8834	3.0635	3.7628	2.3302
SC	20KRL	pLARmEB	GX316806	GX316806	41921114	42921114	D04	42421114	15.2478	4.3271	5.0943	4.6485
SC	20KRL	pLARmEB	GX330640	GX330640	55367051	56367051	D05	55867051	-7.9447	5.2029	6.007	3.7045
SC	20KRL	pLARmEB	GX342635	GX342635	11388673	12388673	D07	11888673	-3.7469	5.9662	6.7981	5.9883
SC	20KRL	pLARmEB	GX345520	GX345520_GX345530_GX345747	27680579	29286848	D07	28180579	4.1283	5.0272	5.8244	3.7327
SC	20KRL	pLARmEB	GX350384	GX350384_GX350848	47383612	48975406	D07	47883612	5.1364	4.3074	5.0737	6.5382
SC	20KRL	pLARmEB	GX361511	GX361511	43730322	44730322	D08	44230322	-4.3301	3.6089	4.3402	2.7733
SC	20KRL	pLARmEB	GX370348	GX370348	26203539	27203539	D09	26703539	-6.5731	4.901	5.6931	7.1058
SC	20KRL	pLARmEB	GX381526	GX381526	58403680	59403680	D10	58903680	4.6012	7.1841	8.054	9.5035
SC	20KRL	pLARmEB	GX382971	GX382959_GX382971_GX383129_GX383460	62297141	63409571	D10	62797795	-2.3475	2.8934	3.5817	2.1893
SC	20KRL	pLARmEB	GX403331	GX403295_GX403331_GX403352	52935743	55102426	D12	53986725	8.4666	5.7034	6.5261	6.2068
SC	20KRL	pKWmEB	GX69488	GX69488	21292370	22292370	A03	21792370	3.0134	3.3004	4.0142	7.2327
SC	20KRL	pKWmEB	GX159483	GX159483	57454563	58454563	A07	57954563	5.5765	3.4918	4.2166	8.3559
SC	20KRL	pKWmEB	GX163016	GX163016_GX163052_GX163735	86086625	87424303	A07	86586625	13.7532	3.4526	4.1752	7.5489
SC	20KRL	pKWmEB	GX167707	GX167707	22144324	23144324	A08	22644324	6.4505	4.0636	4.8183	10.5183
SC	20KRL	pKWmEB	GX204901	GX204901	1775358	2775358	A10	2275358	-4.5787	4.7224	5.5071	10.5515
SC	20KRL	pKWmEB	GX294796	GX294796	55248694	56248694	D01	55748694	-3.6447	3.0296	3.7268	6.6578
SC	20KRL	pKWmEB	GX330640	GX330640	55367051	56367051	D05	55867051	-9.3298	4.6046	5.3842	6.116
SC	20KRL	pKWmEB	GX345520	GX345520_GX345530_GX345747	27680579	29286848	D07	28180579	5.2995	4.4625	5.2358	8.0954
SC	20KRL	pKWmEB	GX345530	GX345520_GX345530_GX345747	27680579	29286848	D07	28281924	-1.423	2.8239	3.5075	1.7165
SC	20KRL	pKWmEB	GX402797	GX402797_GX402872	47463532	48756271	D12	47963532	-20.6237	9.6808	10.6123	12.7052
SC	20KRL	ISIS EM-BLASSO	GX159483	GX159483	57454563	58454563	A07	57954563	5.9586	4.2895	5.0549	8.9233
SC	20KRL	ISIS EM-BLASSO	GX248190	GX248190	46772614	47772614	A12	47272614	-3.5213	2.9667	3.6598	2.495
SC	20KRL	ISIS EM-BLASSO	GX316806	GX316806	41921114	42921114	D04	42421114	17.3531	3.7779	4.5182	5.9397
SC	20KRL	ISIS EM-BLASSO	GX320429	GX320429	1041751	2041751	D05	1541751	18.0595	4.76	5.5462	9.5978
SC	20KRL	ISIS EM-BLASSO	GX350384	GX350384_GX350848	47383612	48975406	D07	47883612	6.6301	4.6438	5.4251	10.7473
SC	20KRL	ISIS EM-BLASSO	GX370348	GX370348	26203539	27203539	D09	26703539	-6.5089	3.5234	4.25	6.8738
SC	20KRL	ISIS EM-BLASSO	GX381526	GX381526	58403680	59403680	D10	58903680	4.6038	4.2672	5.0316	9.3864
SC	20KRL	ISIS EM-BLASSO	GX382959	GX382959_GX382971_GX383129_GX383460	62297141	63409571	D10	62797141	-5.0903	3.3978	4.1173	4.2041
SC	20KRL	ISIS EM-BLASSO	GX403331	GX403295_GX403331_GX403352	52935743	55102426	D12	53986725	9.4821	3.8194	4.5618	7.6802
SC	20SW	mrMLM	GX4089	GX4089	21978095	22978095	A01	22478095	-5.5847	3.1288	3.8322	3.3938
SC	20SW	mrMLM	GX51210	GX51210	106114762	107114762	A01	106614762	2.5556	3.4923	4.2171	1.6428
SC	20SW	mrMLM	GX62398	GX62398	74278393	75278393	A02	74778393	7.4389	9.3351	10.2591	4.7124
SC	20SW	mrMLM	GX77505	GX77505	63396755	64396755	A03	63896755	1.5806	3.8772	4.6226	0.4552
SC	20SW	mrMLM	GX71227	GX71227	29930739	30930739	A03	30430739	-2.1406	3.6791	4.4142	0.8348
SC	20SW	mrMLM	GX83884	GX83884	2260802	3260802	A04	2760802	6.2188	7.5664	8.4469	1.8341
SC	20SW	mrMLM	GX85250	GX85250	7182711	8182711	A04	7682711	-8.315	9.686	10.6176	1.9048
SC	20SW	mrMLM	GX96134	GX96134	17484380	18484380	A05	17984380	3.4932	3.8843	4.6301	2.6542
SC	20SW	mrMLM	GX96988	GX96988	30975753	31975753	A05	31475753	-3.5482	9.6797	10.6112	2.9859
SC	20SW	mrMLM	GX131363	GX131363	82252714	83252714	A06	82752714	4.6349	3.7459	4.4845	2.8201
SC	20SW	mrMLM	GX117795	GX117795	32588075	33588075	A06	33088075	-1.7889	4.6206	5.4009	1.0005
SC	20SW	mrMLM	GX164281	GX164281	88641951	89641951	A07	89141951	-5.1088	2.8673	3.5538	3.137
SC	20SW	mrMLM	GX163735	GX163016_GX163052_GX163735	86086625	87424303	A07	86924303	4.5293	4.0303	4.7834	1.6218
SC	20SW	mrMLM	GX160241	GX160241	68156948	69156948	A07	68656948	3.2021	2.7661	3.4457	1.0562
SC	20SW	mrMLM	GX161601	GX161601	76823601	77823601	A07	77323601	-4.1643	11.6654	12.6358	1.4768
SC	20SW	mrMLM	GX178811	GX178811	81779675	82779675	A08	82279675	-4.6652	4.0602	4.8147	0.7454
SC	20SW	mrMLM	GX167745	GX167707_GX167745	22144324	23896080	A08	23396080	-2.3366	3.5148	4.2409	0.2589
SC	20SW	mrMLM	GX192471	GX192471	11963760	12963760	A09	12463760	3.7609	5.1782	5.9814	2.0839
SC	20SW	mrMLM	GX204458	GX204458	75510684	76510684	A09	76010684	3.7758	5.7056	6.5284	3.9847
SC	20SW	mrMLM	GX199476	GX199476	47581421	48581421	A09	48081421	3.104	6.366	7.2111	2.7698
SC	20SW	mrMLM	GX208074	GX208074	25114372	26114372	A10	25614372	-3.3042	2.6421	3.313	0.9955
SC	20SW	mrMLM	GX206138	GX206138	20441321	21441321	A10	20941321	-7.4251	7.1988	8.0691	2.6147
SC	20SW	mrMLM	GX217169	GX217169	83310696	84310696	A10	83810696	-2.6549	6.0587	6.8937	2.1389
SC	20SW	mrMLM	GX237036	GX237036	106176355	107176355	A11	106676355	3.0598	3.0489	3.7473	0.3827
SC	20SW	mrMLM	GX224254	GX224254	52598421	53598421	A11	53098421	-5.0112	9.3271	10.2509	1.6732
SC	20SW	mrMLM	GX237209	GX237209	107558691	108558691	A11	108058691	8.4297	3.7714	4.5113	1.4762
SC	20SW	mrMLM	GX241870	GX241870	80031467	81031467	A12	80531467	-5.127	3.9561	4.7055	0.184
SC	20SW	mrMLM	GX252211	GX252211	9169859	10169859	A12	9669859	3.014	2.6998	3.3748	1.3384
SC	20SW	mrMLM	GX273216	GX273216	65583340	66583340	A13	66083340	-4.4661	5.57	6.3879	1.6985
SC	20SW	mrMLM	GX268164	GX268164	59497979	60497979	A13	59997979	-2.5976	2.5446	3.2083	0.4918
SC	20SW	mrMLM	GX260857	GX260857	46789287	47789287	A13	47289287	3.3413	4.2958	5.0615	1.0844
SC	20SW	mrMLM	GX316806	GX316806	41921114	42921114	D04	42421114	11.978	2.9685	3.6617	1.9978
SC	20SW	mrMLM	GX326389	GX326389	35616475	36616475	D05	36116475	3.1602	3.4759	4.1998	1.0867
SC	20SW	mrMLM	GX321432	GX321432	3163843	4163843	D05	3663843	18.0348	6.0235	6.8573	4.529
SC	20SW	mrMLM	GX333929	GX333929	527640	1527640	D06	1027640	4.2036	2.8367	3.5212	2.0239
SC	20SW	mrMLM	GX353395	GX353395	14166716	15166716	D08	14666716	3.8824	4.2698	5.0343	1.3744
SC	20SW	mrMLM	GX367377	GX367377	16817311	17817311	D09	17317311	-2.3671	4.9909	5.7867	1.1718
SC	20SW	mrMLM	GX370348	GX370348	26203539	27203539	D09	26703539	-8.5494	15.5784	16.6096	8.372
SC	20SW	mrMLM	GX382959	GX382959_GX382971_GX383129_GX383460	62297141	63409571	D10	62797141	-4.9158	5.8193	6.6461	2.7678
SC	20SW	mrMLM	GX383129	GX382959_GX382971_GX383129_GX383460	62297141	63409571	D10	62818963	5.5518	4.6665	5.4488	2.994
SC	20SW	mrMLM	GX380923	GX380923	55031762	56031762	D10	55531762	3.205	3.9096	4.6566	0.9367
SC	20SW	mrMLM	GX392171	GX392171	64011640	65011640	D11	64511640	5.8945	4.3524	5.1207	2.9588
SC	20SW	mrMLM	GX395081	GX393877_GX395024_GX395081_GX395413_GX395473_GX396030	67082185	69187685	D11	68460974	-5.2933	9.6435	10.5742	3.0488
SC	20SW	mrMLM	GX391607	GX390591_GX391607	62871672	64836600	D11	64336600	-3.126	3.211	3.9194	1.5901
SC	20SW	mrMLM	GX390591	GX390591_GX391607	62871672	64836600	D11	63371672	5.7068	6.1689	7.0076	3.1634
SC	20SW	mrMLM	GX402872	GX402797_GX402872	47463532	48756271	D12	48256271	-3.3288	7.1594	8.0285	1.3318
SC	20SW	mrMLM	GX402057	GX402057	40809686	41809686	D12	41309686	3.296	3.7462	4.4848	1.1191
SC	20SW	FASTmrMLM	GX69396	GX69396	19685361	20685361	A03	20185361	2.9693	9.3781	10.303	3.1239
SC	20SW	FASTmrMLM	GX78441	GX78441	72120551	73120551	A03	72620551	6.8533	3.6999	4.4361	3.1632
SC	20SW	FASTmrMLM	GX88947	GX88947	31486125	32486125	A04	31986125	-4.5295	5.6841	6.5061	5.3478
SC	20SW	FASTmrMLM	GX159483	GX159483	57454563	58454563	A07	57954563	2.9165	2.6625	3.3348	1.6855
SC	20SW	FASTmrMLM	GX172138	GX172138	51829556	52829556	A08	52329556	3.3264	2.6618	3.3341	2.5844
SC	20SW	FASTmrMLM	GX175362	GX175362_GX175523	69477740	70496409	A08	69977740	-5.7286	4.3571	5.1257	3.5602
SC	20SW	FASTmrMLM	GX175523	GX175362_GX175523	69477740	70496409	A08	69996409	25.1869	7.2833	8.156	9.8657
SC	20SW	FASTmrMLM	GX228729	GX228729_GX228731	80032177	81032222	A11	80532177	4.3604	4.7704	5.5571	5.6213
SC	20SW	FASTmrMLM	GX311390	GX311390	47191507	48191507	D03	47691507	-7.6109	3.1124	3.8148	1.7823
SC	20SW	FASTmrMLM	GX316806	GX316806	41921114	42921114	D04	42421114	19.2871	5.7369	6.5608	5.7851
SC	20SW	FASTmrMLM	GX317977	GX317977	44888906	45888906	D04	45388906	4.2849	3.6387	4.3716	3.233
SC	20SW	FASTmrMLM	GX321432	GX321432	3163843	4163843	D05	3663843	18.5621	4.6118	5.3917	5.3583
SC	20SW	FASTmrMLM	GX345530	GX345520_GX345530_GX345747	27680579	29286848	D07	28281924	-2.2031	5.1477	5.9497	1.7272
SC	20SW	FASTmrMLM	GX370348	GX370348	26203539	27203539	D09	26703539	-13.871	18.1782	19.242	24.6132
SC	20SW	FASTmrMLM	GX390017	GX390017	59565190	60565190	D11	60065190	5.6095	2.6244	3.294	3.8241
SC	20SW	FASTmrMLM	GX412778	GX412778	62297278	63297278	D13	62797278	1.9864	2.5635	3.2286	1.0615
SC	20SW	pLARmEB	GX21521	GX21521	58627452	59627452	A01	59127452	5.1878	4.4953	5.2701	5.77
SC	20SW	pLARmEB	GX67097	GX67097	2586322	3586322	A03	3086322	-5.0573	5.011	5.8076	3.0443
SC	20SW	pLARmEB	GX69396	GX69396	19685361	20685361	A03	20185361	3.0198	10.4102	11.3568	3.1644
SC	20SW	pLARmEB	GX87450	GX87418_GX87450	14260005	15972340	A04	15472340	-5.23	7.659	8.542	6.5082
SC	20SW	pLARmEB	GX175523	GX175362_GX175523	69477740	70496409	A08	69996409	31.461	12.9199	13.9117	15.0761
SC	20SW	pLARmEB	GX228729	GX228729_GX228731	80032177	81032222	A11	80532177	2.6088	2.588	3.2549	1.9708
SC	20SW	pLARmEB	GX237717	GX237717	109260572	110260572	A11	109760572	8.4472	4.36	5.1287	3.1905
SC	20SW	pLARmEB	GX290903	GX290890_GX290903	33270834	34272976	D01	33772976	3.0397	2.916	3.6058	1.9809
SC	20SW	pLARmEB	GX317977	GX317977	44888906	45888906	D04	45388906	4.8894	5.049	5.8471	4.1229
SC	20SW	pLARmEB	GX321432	GX321432	3163843	4163843	D05	3663843	21.4478	7.1028	7.9703	7.0067
SC	20SW	pLARmEB	GX323120	GX323120	11458086	12458086	D05	11958086	7.3903	5.0572	5.8556	2.8334
SC	20SW	pLARmEB	GX345530	GX345520_GX345530_GX345747	27680579	29286848	D07	28281924	-2.2348	6.104	6.9405	1.7406
SC	20SW	pLARmEB	GX361270	GX361270	42641543	43641543	D08	43141543	-11.7085	6.4954	7.3446	5.136
SC	20SW	pLARmEB	GX370348	GX370348	26203539	27203539	D09	26703539	-9.5912	10.2277	11.1707	11.5257
SC	20SW	pLARmEB	GX386059	GX386059	28303221	29303221	D11	28803221	6.4962	9.495	10.4225	8.8382
SC	20SW	pLARmEB	GX390017	GX390017	59565190	60565190	D11	60065190	5.3057	3.1565	3.8616	3.3506
SC	20SW	pLARmEB	GX403352	GX403295_GX403331_GX403352	52935743	55102426	D12	54602426	3.4786	5.0574	5.8558	3.1393
SC	20SW	pKWmEB	GX69396	GX69396	19685361	20685361	A03	20185361	2.8815	7.9116	8.8013	3.2808
SC	20SW	pKWmEB	GX87450	GX87418_GX87450	14260005	15972340	A04	15472340	-3.25	3.7187	4.4559	5.289
SC	20SW	pKWmEB	GX108221	GX108221	91819886	92819886	A05	92319886	3.3944	2.8833	3.5709	4.4166
SC	20SW	pKWmEB	GX176692	GX176692	72337522	73337522	A08	72837522	-2.9625	2.6804	3.354	4.0461
SC	20SW	pKWmEB	GX237717	GX237717	109260572	110260572	A11	109760572	6.7608	2.646	3.3171	6.2912
SC	20SW	pKWmEB	GX290903	GX290890_GX290903	33270834	34272976	D01	33772976	5.5485	5.8989	6.7285	6.3226
SC	20SW	pKWmEB	GX316806	GX316806	41921114	42921114	D04	42421114	12.0436	2.7314	3.4086	4.6675
SC	20SW	pKWmEB	GX317978	GX317978	44888956	45888956	D04	45388956	6.333	5.9914	6.8241	10.1802
SC	20SW	pKWmEB	GX345530	GX345520_GX345530_GX345747	27680579	29286848	D07	28281924	-2.8378	7.2739	8.1463	2.7191
SC	20SW	pKWmEB	GX370348	GX370348	26203539	27203539	D09	26703539	-10.6656	11.6452	12.6153	16.7539
SC	20SW	pKWmEB	GX379949	GX379949	45044846	46044846	D10	45544846	-32.5076	8.0733	8.9672	2.3562e-08
SC	20SW	pKWmEB	GX384048	GX384048	1651003	2651003	D11	2151003	2.8194	2.8773	3.5645	4.2186
SC	20SW	pKWmEB	GX392469	GX392469	64659797	65659797	D11	65159797	12.8096	6.054	6.8889	8.7626
SC	20SW	pKWmEB	GX403352	GX403295_GX403331_GX403352	52935743	55102426	D12	54602426	3.4595	4.2617	5.0258	5.4668
SC	20SW	pKWmEB	GX412778	GX412778	62297278	63297278	D13	62797278	2.6892	2.7646	3.4441	3.8304
SC	20SW	ISIS EM-BLASSO	GX41433	GX41433	82507662	83507662	A01	83007662	8.547	4.1793	4.9396	2.7896
SC	20SW	ISIS EM-BLASSO	GX52667	GX52667	-41562	958438	A02	458438	15.9398	4.0457	4.7995	3.9445
SC	20SW	ISIS EM-BLASSO	GX87418	GX87418_GX87450	14260005	15972340	A04	14760005	8.2469	5.0124	5.809	8.6854
SC	20SW	ISIS EM-BLASSO	GX117795	GX117795	32588075	33588075	A06	33088075	-5.674	5.611	6.4304	11.2218
SC	20SW	ISIS EM-BLASSO	GX209150	GX209150	33811024	34811024	A10	34311024	5.6162	6.4202	7.267	10.4466
SC	20SW	ISIS EM-BLASSO	GX228731	GX228729_GX228731	80032177	81032222	A11	80532222	4.6281	3.4236	4.1445	6.0885
SC	20SW	ISIS EM-BLASSO	GX352436	GX352436	3959428	4959428	D08	4459428	6.7653	6.7138	7.5698	14.1196
SC	20SW	ISIS EM-BLASSO	GX370348	GX370348	26203539	27203539	D09	26703539	-9.3629	5.9698	6.8018	11.1953
SC	20SW	ISIS EM-BLASSO	GX396030	GX393877_GX395024_GX395081_GX395413_GX395473_GX396030	67082185	69187685	D11	68687685	5.0642	4.0327	4.7859	6.9912
SC	21KRL	mrMLM	GX55207	GX55207	38477093	39477093	A02	38977093	5.3036	2.9267	3.6172	4.0151
SC	21KRL	mrMLM	GX123480	GX123480	74012955	75012955	A06	74512955	-5.7705	5.6228	6.4426	7.0917
SC	21KRL	mrMLM	GX167719	GX167719	22393162	23393162	A08	22893162	4.813	4.244	5.0073	5.9625
SC	21KRL	mrMLM	GX188259	GX188259	107898361	108898361	A08	108398361	-7.98	6.0176	6.8512	7.5482
SC	21KRL	mrMLM	GX189087	GX189087	118523852	119523852	A08	119023852	11.9893	5.8983	6.7279	6.2336
SC	21KRL	mrMLM	GX197473	GX197473	34491403	35491403	A09	34991403	6.1225	3.7664	4.5061	4.7548
SC	21KRL	mrMLM	GX222768	GX222768	26480360	27480360	A11	26980360	-4.363	4.085	4.8407	5.0649
SC	21KRL	mrMLM	GX254246	GX254246	99086111	100086111	A12	99586111	3.9628	6.1858	7.025	2.4762
SC	21KRL	mrMLM	GX294907	GX294907	56621266	57621266	D01	57121266	4.5264	4.9448	5.7387	5.4463
SC	21KRL	mrMLM	GX307421	GX307421	800202	1800202	D03	1300202	-4.8378	5.1323	5.9337	5.5935
SC	21KRL	mrMLM	GX322918	GX322918	10407851	11407851	D05	10907851	7.4585	5.3319	6.141	8.9712
SC	21KRL	mrMLM	GX343357	GX343357	16688490	17688490	D07	17188490	6.9217	4.0148	4.7671	1.5756
SC	21KRL	mrMLM	GX350848	GX350384_GX350848	47383612	48975406	D07	48475406	-3.9856	4.7928	5.5804	4.1882
SC	21KRL	mrMLM	GX395413	GX393877_GX395024_GX395081_GX395413_GX395473_GX396030	67082185	69187685	D11	68547473	4.8113	4.6711	5.4536	4.051
SC	21KRL	mrMLM	GX400193	GX400193	22000837	23000837	D12	22500837	-9.4091	5.382	6.193	16.6235
SC	21KRL	FASTmrMLM	GX55207	GX55207	38477093	39477093	A02	38977093	4.0754	4.1151	4.8723	3.2746
SC	21KRL	FASTmrMLM	GX69757	GX69757	25211679	26211679	A03	25711679	-3.1677	2.6312	3.3013	3.6812
SC	21KRL	FASTmrMLM	GX71809	GX71809	32255765	33255765	A03	32755765	-4.4487	5.2332	6.0385	4.9614
SC	21KRL	FASTmrMLM	GX94201	GX94201	73388333	74388333	A04	73888333	2.9721	2.6359	3.3063	1.1798
SC	21KRL	FASTmrMLM	GX120851	GX120851	55150830	56150830	A06	55650830	-4.3535	5.4407	6.2539	5.508
SC	21KRL	FASTmrMLM	GX123480	GX123480	74012955	75012955	A06	74512955	-7.4036	8.5784	9.4848	16.1231
SC	21KRL	FASTmrMLM	GX187474	GX187474	96771563	97771563	A08	97271563	-6.4575	4.6778	5.4606	4.7731
SC	21KRL	FASTmrMLM	GX188259	GX188259	107898361	108898361	A08	108398361	-8.1243	5.5383	6.3551	10.8058
SC	21KRL	FASTmrMLM	GX189087	GX189087	118523852	119523852	A08	119023852	9.0622	5.6534	6.4743	4.9188
SC	21KRL	FASTmrMLM	GX189454	GX189454	119812181	120812181	A08	120312181	-8.3355	3.687	4.4225	3.6616
SC	21KRL	FASTmrMLM	GX197473	GX197473	34491403	35491403	A09	34991403	4.1916	4.1259	4.8836	3.0781
SC	21KRL	FASTmrMLM	GX311220	GX311220	45633830	46633830	D03	46133830	3.2073	3.6877	4.4232	3.2261
SC	21KRL	FASTmrMLM	GX319946	GX319944_GX319946	38666	1055871	D05	555871	-9.8219	3.1642	3.8698	2.227
SC	21KRL	FASTmrMLM	GX343357	GX343357	16688490	17688490	D07	17188490	8.6149	8.6199	9.5273	3.3709
SC	21KRL	FASTmrMLM	GX345747	GX345520_GX345530_GX345747	27680579	29286848	D07	28786848	2.0269	3.5956	4.3261	1.1639
SC	21KRL	FASTmrMLM	GX387545	GX387545	44752085	45752085	D11	45252085	12.6884	7.4034	8.2794	7.3124
SC	21KRL	FASTmrMLM	GX395413	GX393877_GX395024_GX395081_GX395413_GX395473_GX396030	67082185	69187685	D11	68547473	3.6704	4.8581	5.6484	3.2562
SC	21KRL	FASTmrEMMA	GX389676	GX389676_GX389810	56937238	58722100	D11	57437238	31.6191	11.32	12.2842	20.3621
SC	21KRL	pLARmEB	GX52747	GX52747	118787	1118787	A02	618787	-5.735	2.9752	3.6688	1.3064
SC	21KRL	pLARmEB	GX55207	GX55207	38477093	39477093	A02	38977093	4.632	4.2125	4.9743	2.8052
SC	21KRL	pLARmEB	GX94655	GX94655	79917549	80917549	A04	80417549	-2.5996	3.4822	4.2065	0.3003
SC	21KRL	pLARmEB	GX146413	GX146413	100545107	101545107	A06	101045107	-2.5368	2.956	3.6484	1.3751
SC	21KRL	pLARmEB	GX188259	GX188259	107898361	108898361	A08	108398361	-7.892	5.0518	5.85	6.7619
SC	21KRL	pLARmEB	GX189087	GX189087	118523852	119523852	A08	119023852	8.5375	5.117	5.9178	2.895
SC	21KRL	pLARmEB	GX217571	GX217571	84782557	85782557	A10	85282557	2.4227	4.8244	5.6133	0.7465
SC	21KRL	pLARmEB	GX226553	GX226553	70191363	71191363	A11	70691363	-4.7311	3.5367	4.264	3.7858
SC	21KRL	pLARmEB	GX252319	GX252319	81604917	82604917	A12	82104917	4.7524	5.695	6.5174	3.7546
SC	21KRL	pLARmEB	GX257006	GX257006	23925707	24925707	A13	24425707	-8.3276	3.0663	3.7658	2.0888
SC	21KRL	pLARmEB	GX274121	GX274121	66997730	67997730	A13	67497730	-3.8325	3.9172	4.6646	3.1114
SC	21KRL	pLARmEB	GX292371	GX292371	40353333	41353333	D01	40853333	8.2245	5.5024	6.3179	9.991
SC	21KRL	pLARmEB	GX294907	GX294907	56621266	57621266	D01	57121266	5.0372	6.8641	7.7246	6.1777
SC	21KRL	pLARmEB	GX376371	GX376371	18105844	19105844	D10	18605844	-8.8988	7.11	7.9777	6.3495
SC	21KRL	pLARmEB	GX387545	GX387545	44752085	45752085	D11	45252085	14.5113	8.3812	9.2828	6.3426
SC	21KRL	pLARmEB	GX389676	GX389676_GX389810	56937238	58722100	D11	57437238	5.562	3.073	3.7729	1.0811
SC	21KRL	pKWmEB	GX43742	GX43742	92790272	93790272	A01	93290272	7.3889	5.7342	6.558	10.0945
SC	21KRL	pKWmEB	GX55207	GX55207	38477093	39477093	A02	38977093	3.3584	2.5942	3.2616	9.3414
SC	21KRL	pKWmEB	GX94201	GX94201	73388333	74388333	A04	73888333	4.0143	2.7984	3.4803	6.5132
SC	21KRL	pKWmEB	GX157469	GX157469	39924264	40924264	A07	40424264	-5.7377	4.3025	5.0685	14.8829
SC	21KRL	pKWmEB	GX159358	GX159358	56013739	57013739	A07	56513739	-6.1191	4.2666	5.031	2.852
SC	21KRL	pKWmEB	GX187474	GX187474	96771563	97771563	A08	97271563	-6.5327	3.2523	3.9632	9.4488
SC	21KRL	pKWmEB	GX254246	GX254246	99086111	100086111	A12	99586111	3.4278	4.7086	5.4927	3.8864
SC	21KRL	pKWmEB	GX389676	GX389676_GX389810	56937238	58722100	D11	57437238	12.5573	10.9151	11.8716	8.7452
SC	21KRL	pKWmEB	GX387545	GX387545	44752085	45752085	D11	45252085	10.2579	3.5206	4.247	9.4177
SC	21KRL	ISIS EM-BLASSO	GX400193	GX400193	22000837	23000837	D12	22500837	-9.5679	2.8478	3.533	32.2293
SC	BLUP	mrMLM	GX54711	GX54711	29156059	30156059	A02	29656059	-0.9311	2.5297	3.1923	0.4002
SC	BLUP	mrMLM	GX59999	GX59999	63303050	64303050	A02	63803050	2.1398	3.1782	3.8846	3.3482
SC	BLUP	mrMLM	GX74009	GX74009	40949271	41949271	A03	41449271	2.1099	3.5737	4.303	2.7338
SC	BLUP	mrMLM	GX67599	GX67599	8570704	9570704	A03	9070704	-1.6147	7.437	8.314	1.2879
SC	BLUP	mrMLM	GX99990	GX99990	46818307	47818307	A05	47318307	2.5237	14.1835	15.195	3.044
SC	BLUP	mrMLM	GX120685	GX120685	53412781	54412781	A06	53912781	3.391	9.5128	10.4407	4.1267
SC	BLUP	mrMLM	GX119736	GX119530_GX119736	42711941	43751793	A06	43251793	-2.1308	12.1952	13.1749	0.5815
SC	BLUP	mrMLM	GX153596	GX153596	123647176	124647176	A06	124147176	1.1652	2.5245	3.1867	0.2834
SC	BLUP	mrMLM	GX162869	GX162869	86047739	87047739	A07	86547739	1.8586	7.4206	8.2971	1.0513
SC	BLUP	mrMLM	GX161754	GX161754	79709801	80709801	A07	80209801	-0.8607	3.4331	4.1546	0.3047
SC	BLUP	mrMLM	GX159111	GX159111	51808431	52808431	A07	52308431	-2.643	6.3999	7.2461	3.4506
SC	BLUP	mrMLM	GX156941	GX156941	35462608	36462608	A07	35962608	-1.7347	7.7123	8.5967	0.8029
SC	BLUP	mrMLM	GX170602	GX170602	39860808	40860808	A08	40360808	-2.8753	7.8766	8.7654	2.516
SC	BLUP	mrMLM	GX171272	GX171272	44647549	45647549	A08	45147549	0.9665	2.849	3.5343	0.195
SC	BLUP	mrMLM	GX173768	GX173768	60168885	61168885	A08	60668885	-1.0329	7.1322	8.0006	1.1011
SC	BLUP	mrMLM	GX184479	GX184479	89578060	90578060	A08	90078060	0.7723	2.762	3.4413	0.064
SC	BLUP	mrMLM	GX189968	GX189968	-444280	555720	A09	55720	-1.1455	2.7639	3.4434	0.4941
SC	BLUP	mrMLM	GX194817	GX194817	23328486	24328486	A09	23828486	1.7047	6.3528	7.1975	0.6636
SC	BLUP	mrMLM	GX202191	GX202191	56869541	57869541	A09	57369541	-4.3989	10.0404	10.9795	14.8236
SC	BLUP	mrMLM	GX220406	GX220406	109037708	110037708	A10	109537708	1.8003	10.2574	11.201	2.1666
SC	BLUP	mrMLM	GX248750	GX248750	52382364	53382364	A12	52882364	1.3897	2.6012	3.2691	0.7273
SC	BLUP	mrMLM	GX249331	GX249331	58559089	59559089	A12	59059089	1.6563	4.9721	5.7671	0.6795
SC	BLUP	mrMLM	GX261043	GX261043	49678222	50678222	A13	50178222	2.7463	6.3905	7.2364	2.2953
SC	BLUP	mrMLM	GX287033	GX287033	3087822	4087822	D01	3587822	-4.9519	8.7317	9.6418	10.0855
SC	BLUP	mrMLM	GX290890	GX290890_GX290903	33270834	34272976	D01	33770834	-1.9415	9.8543	10.7895	1.74
SC	BLUP	mrMLM	GX293726	GX293726	47019673	48019673	D01	47519673	-3.0366	9.0495	9.967	4.9864
SC	BLUP	mrMLM	GX298221	GX298221	6501865	7501865	D02	7001865	1.5748	5.9062	6.736	0.6617
SC	BLUP	mrMLM	GX316715	GX316715	40600454	41600454	D04	41100454	1.3205	2.8785	3.5658	0.7172
SC	BLUP	mrMLM	GX319944	GX319944_GX319946	38666	1055871	D05	538666	-1.409	4.2729	5.0376	1.0122
SC	BLUP	mrMLM	GX333929	GX333929	527640	1527640	D06	1027640	-1.739	6.7133	7.5693	1.0853
SC	BLUP	mrMLM	GX382959	GX382959_GX382971_GX383129_GX383460	62297141	63409571	D10	62797141	-2.0233	10.5038	11.4523	1.4692
SC	BLUP	mrMLM	GX383129	GX382959_GX382971_GX383129_GX383460	62297141	63409571	D10	62818963	2.6531	12.4576	13.4418	2.1422
SC	BLUP	mrMLM	GX383460	GX382959_GX382971_GX383129_GX383460	62297141	63409571	D10	62909571	-0.9855	2.5185	3.1802	0.5253
SC	BLUP	mrMLM	GX375536	GX375536	9296569	10296569	D10	9796569	-1.2274	6.9069	7.7687	0.72
SC	BLUP	mrMLM	GX383860	GX383860	64529015	65529015	D10	65029015	1.2833	3.7046	4.441	0.376
SC	BLUP	mrMLM	GX393877	GX393877_GX395024_GX395081_GX395413_GX395473_GX396030	67082185	69187685	D11	67582185	-0.7801	4.5015	5.2766	0.6235
SC	BLUP	mrMLM	GX401204	GX401204	32958532	33958532	D12	33458532	1.7529	2.5859	3.2527	0.7016
SC	BLUP	mrMLM	GX403295	GX403295_GX403331_GX403352	52935743	55102426	D12	53435743	0.9991	6.157	6.9953	0.9068
SC	BLUP	FASTmrMLM	GX41433	GX41433	82507662	83507662	A01	83007662	2.2718	3.6277	4.36	1.7618
SC	BLUP	FASTmrMLM	GX69396	GX69396	19685361	20685361	A03	20185361	0.4719	2.7391	3.4168	0.7042
SC	BLUP	FASTmrMLM	GX80123	GX80123	86725276	87725276	A03	87225276	1.7834	5.3613	6.1715	4.6702
SC	BLUP	FASTmrMLM	GX92145	GX92145	63043484	64043484	A04	63543484	-4.8645	6.2917	7.1344	1.6509
SC	BLUP	FASTmrMLM	GX100357	GX100357	48918897	49918897	A05	49418897	0.9209	4.1841	4.9446	0.8706
SC	BLUP	FASTmrMLM	GX117795	GX117795	32588075	33588075	A06	33088075	-1.6058	7.3039	8.1772	8.035
SC	BLUP	FASTmrMLM	GX163052	GX163016_GX163052_GX163735	86086625	87424303	A07	86588574	-4.0857	4.1896	4.9504	2.3167
SC	BLUP	FASTmrMLM	GX165076	GX165076	-470364	529636	A08	29636	1.0839	3.4971	4.2222	2.9455
SC	BLUP	FASTmrMLM	GX167707	GX167707_GX167745	22144324	23896080	A08	22644324	1.5625	4.5492	5.3264	4.7691
SC	BLUP	FASTmrMLM	GX237674	GX237674	109204812	110204812	A11	109704812	-5.1836	6.2886	7.1312	7.3782
SC	BLUP	FASTmrMLM	GX240603	GX240163_GX240603	115316569	115813652	A11	115816569	0.8497	3.0846	3.7852	0.8242
SC	BLUP	FASTmrMLM	GX267894	GX267894	59057646	60057646	A13	59557646	1.003	7.2744	8.1468	1.6316
SC	BLUP	FASTmrMLM	GX301439	GX301439	23411304	24411304	D02	23911304	-1.8638	5.351	6.1608	6.3077
SC	BLUP	FASTmrMLM	GX306577	GX306577	60534197	61534197	D02	61034197	1.0461	3.9954	4.7467	3.5813
SC	BLUP	FASTmrMLM	GX314923	GX314923	25120804	26120804	D04	25620804	-4.263	5.9603	6.792	6.2038
SC	BLUP	FASTmrMLM	GX321432	GX321432	3163843	4163843	D05	3663843	6.8736	5.8501	6.678	6.5571
SC	BLUP	FASTmrMLM	GX323122	GX323122	11458159	12458159	D05	11958159	2.1149	5.0362	5.8338	4.5922
SC	BLUP	FASTmrMLM	GX370348	GX370348	26203539	27203539	D09	26703539	-2.1357	4.7288	5.5137	5.2072
SC	BLUP	FASTmrMLM	GX382971	GX382959_GX382971_GX383129_GX383460	62297141	63409571	D10	62797795	-1.393	5.0367	5.8343	5.3513
SC	BLUP	FASTmrMLM	GX395024	GX393877_GX395024_GX395081_GX395413_GX395473_GX396030	67082185	69187685	D11	68446274	0.896	2.6948	3.3694	1.7403
SC	BLUP	FASTmrMLM	GX403295	GX403295_GX403331_GX403352	52935743	55102426	D12	53435743	1.4128	5.5069	6.3225	5.7687
SC	BLUP	pLARmEB	GX69396	GX69396	19685361	20685361	A03	20185361	0.8362	6.1743	7.0132	1.6474
SC	BLUP	pLARmEB	GX71809	GX71809	32255765	33255765	A03	32755765	-1.785	6.2374	7.0783	5.3385
SC	BLUP	pLARmEB	GX88947	GX88947	31486125	32486125	A04	31986125	-0.7918	2.563	3.2281	1.0867
SC	BLUP	pLARmEB	GX92145	GX92145	63043484	64043484	A04	63543484	-5.8499	9.4403	10.3666	1.7791
SC	BLUP	pLARmEB	GX176692	GX176692	72337522	73337522	A08	72837522	-2.0383	5.9955	6.8284	4.7065
SC	BLUP	pLARmEB	GX237674	GX237674	109204812	110204812	A11	109704812	-4.8351	5.3513	6.1611	4.7835
SC	BLUP	pLARmEB	GX301439	GX301439	23411304	24411304	D02	23911304	-1.618	3.4252	4.1462	3.5421
SC	BLUP	pLARmEB	GX306577	GX306577	60534197	61534197	D02	61034197	0.8105	2.6143	3.2831	1.6022
SC	BLUP	pLARmEB	GX314923	GX314923	25120804	26120804	D04	25620804	-3.8588	4.9511	5.7453	3.7877
SC	BLUP	pLARmEB	GX321432	GX321432	3163843	4163843	D05	3663843	7.4564	6.8519	7.712	5.7498
SC	BLUP	pLARmEB	GX323855	GX323855	15528943	16528943	D05	16028943	-6.2143	14.0864	15.0964	1.5354e-06
SC	BLUP	pLARmEB	GX345530	GX345520_GX345530_GX345747	27680579	29286848	D07	28281924	-1.0283	8.5087	9.4134	2.5023
SC	BLUP	pLARmEB	GX382971	GX382959_GX382971_GX383129_GX383460	62297141	63409571	D10	62797795	-1.7703	7.716	8.6005	6.4401
SC	BLUP	pLARmEB	GX389676	GX389676_GX389810	56937238	58722100	D11	57437238	2.3869	4.8875	5.6791	2.0067
SC	BLUP	pLARmEB	GX395473	GX393877_GX395024_GX395081_GX395413_GX395473_GX396030	67082185	69187685	D11	68560130	4.4443	8.5075	9.4122	6.9573
SC	BLUP	pLARmEB	GX397731	GX397731	5335130	6335130	D12	5835130	-1.1927	3.7914	4.5324	3.4882
SC	BLUP	pKWmEB	GX69396	GX69396	19685361	20685361	A03	20185361	0.8513	6.4937	7.3429	2.9928
SC	BLUP	pKWmEB	GX92145	GX92145	63043484	64043484	A04	63543484	-7.4696	14.7594	15.7792	3.6794
SC	BLUP	pKWmEB	GX117795	GX117795	32588075	33588075	A06	33088075	-1.1198	3.6229	4.3549	4.5364
SC	BLUP	pKWmEB	GX192948	GX192948	14457585	15457585	A09	14957585	-4.6102	4.3815	5.1512	6.8105
SC	BLUP	pKWmEB	GX229562	GX229562	85161032	86161032	A11	85661032	4.7626	3.6711	4.4057	4.644
SC	BLUP	pKWmEB	GX267894	GX267894	59057646	60057646	A13	59557646	0.8822	5.5496	6.3668	1.7935
SC	BLUP	pKWmEB	GX301439	GX301439	23411304	24411304	D02	23911304	-1.461	2.9932	3.688	5.3146
SC	BLUP	pKWmEB	GX306577	GX306577	60534197	61534197	D02	61034197	1.5791	6.5771	7.4289	9.6415
SC	BLUP	pKWmEB	GX314923	GX314923	25120804	26120804	D04	25620804	-4.7957	7.4121	8.2884	10.0577
SC	BLUP	pKWmEB	GX323855	GX323855	15528943	16528943	D05	16028943	-3.4689	5.6523	6.4732	5.6258e-06
SC	BLUP	pKWmEB	GX321432	GX321432	3163843	4163843	D05	3663843	7.6215	6.7958	7.6543	8.5493
SC	BLUP	pKWmEB	GX323122	GX323122	11458159	12458159	D05	11958159	2.2213	4.6975	5.4811	5.494
SC	BLUP	pKWmEB	GX345530	GX345520_GX345530_GX345747	27680579	29286848	D07	28281924	-0.5053	2.6372	3.3077	1.2107
SC	BLUP	pKWmEB	GX372012	GX372012	34387712	35387712	D09	34887712	-0.843	3.1939	3.9013	2.5377
SC	BLUP	pKWmEB	GX382971	GX382959_GX382971_GX383129_GX383460	62297141	63409571	D10	62797795	-0.9951	3.2199	3.9289	3.98
SC	BLUP	pKWmEB	GX395473	GX393877_GX395024_GX395081_GX395413_GX395473_GX396030	67082185	69187685	D11	68560130	2.8598	4.3619	5.1307	6.3559
SC	BLUP	pKWmEB	GX389810	GX389676_GX389810	56937238	58722100	D11	58222100	-0.9196	3.2821	3.9948	4.5512
SC	BLUP	pKWmEB	GX396030	GX393877_GX395024_GX395081_GX395413_GX395473_GX396030	67082185	69187685	D11	68687685	1.2585	4.6776	5.4603	6.2758
SC	BLUP	ISIS EM-BLASSO	GX92147	GX92147	63043624	64043624	A04	63543624	7.5623	14.1908	15.2024	17.113
SC	BLUP	ISIS EM-BLASSO	GX113408	GX113408	17358191	18358191	A06	17858191	1.3637	3.9483	4.6973	5.0235
SC	BLUP	ISIS EM-BLASSO	GX117795	GX117795	32588075	33588075	A06	33088075	-1.1734	3.3886	4.1075	3.7607
SC	BLUP	ISIS EM-BLASSO	GX199228	GX199228	45416717	46416717	A09	45916717	-4.384	6.5115	7.3612	7.9637
SC	BLUP	ISIS EM-BLASSO	GX237674	GX237674	109204812	110204812	A11	109704812	-4.4574	3.9478	4.6968	4.7824
SC	BLUP	ISIS EM-BLASSO	GX240163	GX240163_GX240603	115316569	115813652	A11	115313652	-3.5969	3.8474	4.5913	3.8716
SC	BLUP	ISIS EM-BLASSO	GX301439	GX301439	23411304	24411304	D02	23911304	-2.4517	6.4722	7.3207	9.5675
SC	BLUP	ISIS EM-BLASSO	GX314923	GX314923	25120804	26120804	D04	25620804	-5.7177	8.0276	8.9203	9.7829
SC	BLUP	ISIS EM-BLASSO	GX321432	GX321432	3163843	4163843	D05	3663843	5.2698	3.1756	3.8819	3.3785
SC	BLUP	ISIS EM-BLASSO	GX323122	GX323122	11458159	12458159	D05	11958159	2.803	5.9839	6.8164	7.0711
SC	BLUP	ISIS EM-BLASSO	GX323855	GX323855	15528943	16528943	D05	16028943	-5.5457	9.1009	10.0196	7.2e-06
SC	BLUP	ISIS EM-BLASSO	GX382971	GX382959_GX382971_GX383129_GX383460	62297141	63409571	D10	62797795	-1.7259	5.5339	6.3505	7.2008
LC	20KRL	mrMLM	GX46697	GX46697	96212652	97212652	A01	96712652	4.884	6.15	6.9881	9.4068
LC	20KRL	mrMLM	GX55214	GX55214	38483016	39483016	A02	38983016	2.3645	9.42	10.3458	1.5216
LC	20KRL	mrMLM	GX75944	GX75944	52623774	53623774	A03	53123774	-2.9384	6.708	7.5638	1.7073
LC	20KRL	mrMLM	GX66892	GX66892	-456673	543327	A03	43327	-2.9646	9.6284	10.5588	3.2388
LC	20KRL	mrMLM	GX87821	GX87821	19379826	20379826	A04	19879826	3.1454	10.1626	11.1042	2.1073
LC	20KRL	mrMLM	GX101224	GX101224	53336885	54336885	A05	53836885	-2.1669	3.8319	4.575	1.4772
LC	20KRL	mrMLM	GX98703	GX98703	42028158	43028158	A05	42528158	-1.1209	3.2886	4.0017	0.3052
LC	20KRL	mrMLM	GX108035	GX108035	91229478	92229478	A05	91729478	4.4085	4.5021	5.2772	2.3055
LC	20KRL	mrMLM	GX106657	GX106657	87797901	88797901	A05	88297901	0.961	3.1033	3.8051	0.1826
LC	20KRL	mrMLM	GX159326	GX159326	55322919	56322919	A07	55822919	-1.965	3.7517	4.4906	0.9382
LC	20KRL	mrMLM	GX164281	GX164281	88641951	89641951	A07	89141951	-1.3465	3.6024	4.3333	0.5451
LC	20KRL	mrMLM	GX154205	GX154205	4458222	5458222	A07	4958222	-2.4299	10.4831	11.4312	3.3898
LC	20KRL	mrMLM	GX173751	GX173751	60168021	61168021	A08	60668021	-1.5115	10.4582	11.4058	1.8592
LC	20KRL	mrMLM	GX167707	GX167707	22144324	23144324	A08	22644324	2.4536	7.2016	8.072	2.9513
LC	20KRL	mrMLM	GX189063	GX189063	118375462	119375462	A08	118875462	-8.4237	7.5149	8.394	1.2423
LC	20KRL	mrMLM	GX180237	GX180237	83939701	84939701	A08	84439701	-1.55	4.3503	5.1185	1.2567
LC	20KRL	mrMLM	GX192254	GX192254	10937367	11937367	A09	11437367	2.3658	3.5185	4.2448	1.1067
LC	20KRL	mrMLM	GX192512	GX192512	12068453	13068453	A09	12568453	-2.912	4.4755	5.2494	2.3079
LC	20KRL	mrMLM	GX192704	GX192704	12278547	13278547	A09	12778547	-2.2122	6.6075	7.4602	1.8671
LC	20KRL	mrMLM	GX219978	GX219978	105620647	106620647	A10	106120647	2.3074	11.3832	12.3485	1.962
LC	20KRL	mrMLM	GX248042	GX248042	45497659	46497659	A12	45997659	-1.9043	3.1752	3.8815	0.661
LC	20KRL	mrMLM	GX282998	GX282998	85218737	86218737	A13	85718737	-2.1908	3.473	4.1967	0.8749
LC	20KRL	mrMLM	GX262239	GX262239	54795121	55795121	A13	55295121	-2.0466	7.6959	8.5799	1.2592
LC	20KRL	mrMLM	GX259764	GX259764	44544171	45544171	A13	45044171	2.0178	3.7722	4.5122	1.224
LC	20KRL	mrMLM	GX301441	GX301353_GX301441	22747775	24440752	D02	23940752	-2.7836	7.5448	8.4247	3.0557
LC	20KRL	mrMLM	GX302078	GX302078	28590783	29590783	D02	29090783	-0.8278	3.0208	3.7174	0.225
LC	20KRL	mrMLM	GX299498	GX299331_GX299498	16377688	18355732	D02	17855732	1.9235	3.8865	4.6324	1.007
LC	20KRL	mrMLM	GX298946	GX298946	10733658	11733658	D02	11233658	1.3351	5.1174	5.9182	0.9132
LC	20KRL	mrMLM	GX310377	GX310377	31619260	32619260	D03	32119260	-1.1273	4.8999	5.692	1.0037
LC	20KRL	mrMLM	GX311726	GX311726	51604089	52604089	D03	52104089	1.5872	3.0996	3.8012	0.8951
LC	20KRL	mrMLM	GX327697	GX327697	47201853	48201853	D05	47701853	4.5077	9.9457	10.8828	4.9369
LC	20KRL	mrMLM	GX333781	GX333781	-127121	872879	D06	372879	-2.3561	5.1554	5.9577	1.6689
LC	20KRL	mrMLM	GX337596	GX337596	36133638	37133638	D06	36633638	1.8995	5.342	6.1515	0.4864
LC	20KRL	mrMLM	GX341834	GX341834	63672263	64672263	D06	64172263	-1.9447	11.0954	12.0554	2.1713
LC	20KRL	mrMLM	GX341659	GX341659	61627561	62627561	D06	62127561	-3.9173	6.9488	7.8118	1.8203
LC	20KRL	mrMLM	GX349772	GX349772	43878465	44878465	D07	44378465	-1.2407	4.2164	4.9784	0.6265
LC	20KRL	mrMLM	GX356016	GX355586_GX356016	23748055	25582416	D08	25082416	-1.5393	3.1387	3.8427	0.4685
LC	20KRL	mrMLM	GX362484	GX362484	56404264	57404264	D08	56904264	6.0168	8.3904	9.2922	15.6289
LC	20KRL	mrMLM	GX360910	GX360910	40974803	41974803	D08	41474803	-3.8402	3.9929	4.7441	1.7493
LC	20KRL	mrMLM	GX370348	GX370348	26203539	27203539	D09	26703539	-4.9039	21.6893	22.7905	6.8897
LC	20KRL	mrMLM	GX383696	GX383696	63562033	64562033	D10	64062033	-2.8531	6.6383	7.492	1.8566
LC	20KRL	mrMLM	GX385061	GX385061_GX385071	18803640	19815261	D11	19303640	1.8328	6.5881	7.4402	1.0567
LC	20KRL	mrMLM	GX394594	GX394477_GX393564_GX393711_GX394594_GX394891_GX395081_GX395560_GX395587_GX395648_GX396030_GX396096	67320869	69191658	D11	68460974	-2.2592	6.2181	7.0584	1.3892
LC	20KRL	mrMLM	GX395081	GX394477_GX393564_GX393711_GX394594_GX394891_GX395081_GX395560_GX395587_GX395648_GX396030_GX396096	67320869	69191658	D11	67894149	-1.6125	4.2531	5.0168	1.886
LC	20KRL	mrMLM	GX403338	GX403295_GX403338_GX403352	52935743	55102426	D12	54221471	2.4594	7.3645	8.2395	1.9861
LC	20KRL	FASTmrMLM	GX4039	GX4039	21812318	22812318	A01	22312318	-3.2336	7.2555	8.1274	5.6606
LC	20KRL	FASTmrMLM	GX67599	GX67599	8570704	9570704	A03	9070704	-2.4247	5.9125	6.7425	4.8716
LC	20KRL	FASTmrMLM	GX69513	GX69513	21791111	22791111	A03	22291111	1.6774	5.6178	6.4375	4.8461
LC	20KRL	FASTmrMLM	GX84422	GX84422	3959473	4959473	A04	4459473	-3.2628	7.4803	8.3585	7.9476
LC	20KRL	FASTmrMLM	GX85651	GX85651	7337634	8337634	A04	7837634	-2.1461	5.9594	6.791	4.7441
LC	20KRL	FASTmrMLM	GX92145	GX92145	63043484	64043484	A04	63543484	-6.1882	5.3652	6.1755	1.4087
LC	20KRL	FASTmrMLM	GX173751	GX173751	60168021	61168021	A08	60668021	-2.4419	9.5064	10.4341	10.196
LC	20KRL	FASTmrMLM	GX174610	GX174610	64168673	65168673	A08	64668673	3.0166	7.2295	8.1006	7.2945
LC	20KRL	FASTmrMLM	GX183753	GX183753	88750271	89750271	A08	89250271	-2.2118	2.9437	3.6353	2.1894
LC	20KRL	FASTmrMLM	GX237499	GX237499_GX237648_GX237674	109061391	110204812	A11	109561391	2.1425	4.4249	5.1965	3.1669
LC	20KRL	FASTmrMLM	GX258292	GX258292_GX258309	34337447	35350750	A13	34837447	1.4371	3.5388	4.2662	2.7301
LC	20KRL	FASTmrMLM	GX298946	GX298946	10733658	11733658	D02	11233658	3.3184	10.7593	11.7128	11.8533
LC	20KRL	FASTmrMLM	GX323855	GX323855	15528943	16528943	D05	16028943	-9.5236	17.1017	18.1526	2.1233e-07
LC	20KRL	FASTmrMLM	GX370348	GX370348	26203539	27203539	D09	26703539	-4.5641	9.9694	10.907	12.5393
LC	20KRL	FASTmrMLM	GX396537	GX396537	69336981	70336981	D11	69836981	-1.0806	3.0185	3.7149	1.5436
LC	20KRL	FASTmrMLM	GX403295	GX403295_GX403338_GX403352	52935743	55102426	D12	53435743	1.5519	4.5592	5.3368	3.6703
LC	20KRL	FASTmrEMMA	GX181838	GX181838	86339357	87339357	A08	86839357	4.3994	3.2675	3.9793	3.9656
LC	20KRL	pLARmEB	GX67240	GX67240	4069358	5069358	A03	4569358	-1.8204	5.5583	6.3758	7.2259
LC	20KRL	pLARmEB	GX71929	GX71929	33032269	34032269	A03	33532269	-3.2255	4.0227	4.7754	6.0898
LC	20KRL	pLARmEB	GX84422	GX84422	3959473	4959473	A04	4459473	-3.5496	7.1609	8.0301	12.3027
LC	20KRL	pLARmEB	GX92145	GX92145	63043484	64043484	A04	63543484	-8.0954	8.2198	9.1174	3.1531
LC	20KRL	pLARmEB	GX112410	GX112410	4667278	5667278	A06	5167278	1.0553	2.6465	3.3177	1.7867
LC	20KRL	pLARmEB	GX153602	GX153602	123676730	124676730	A06	124176730	2.2375	3.2756	3.9879	3.5448
LC	20KRL	pLARmEB	GX167707	GX167707	22144324	23144324	A08	22644324	1.6641	2.6205	3.2898	3.7305
LC	20KRL	pLARmEB	GX170760	GX170760	40956328	41956328	A08	41456328	-0.9078	4.7057	5.4896	1.6827
LC	20KRL	pLARmEB	GX183753	GX183753	88750271	89750271	A08	89250271	-3.56	5.5779	6.3961	7.4184
LC	20KRL	pLARmEB	GX298946	GX298946	10733658	11733658	D02	11233658	2.2092	3.995	4.7463	6.8714
LC	20KRL	pLARmEB	GX323855	GX323855	15528943	16528943	D05	16028943	-9.9137	14.0714	15.0812	3.7823e-07
LC	20KRL	pLARmEB	GX350384	GX350384	47383612	48383612	D07	47883612	2.3231	3.8149	4.5571	6.4026
LC	20KRL	pLARmEB	GX370348	GX370348	26203539	27203539	D09	26703539	-3.8982	6.2595	7.1012	11.9639
LC	20KRL	pLARmEB	GX394891	GX394477_GX393564_GX393711_GX394594_GX394891_GX395081_GX395560_GX395587_GX395648_GX396030_GX396096	67320869	69191658	D11	68068101	-2.8203	4.7008	5.4845	6.8762
LC	20KRL	pLARmEB	GX395648	GX394477_GX393564_GX393711_GX394594_GX394891_GX395081_GX395560_GX395587_GX395648_GX396030_GX396096	67320869	69191658	D11	68626516	-2.3242	3.5162	4.2424	3.1619
LC	20KRL	pKWmEB	GX69424	GX69424	20399799	21399799	A03	20899799	0.6155	2.9417	3.6332	1.2657
LC	20KRL	pKWmEB	GX92145	GX92145	63043484	64043484	A04	63543484	-6.8355	4.6321	5.4129	2.7801
LC	20KRL	pKWmEB	GX84422	GX84422	3959473	4959473	A04	4459473	-3.5858	6.1877	7.027	11.4053
LC	20KRL	pKWmEB	GX85651	GX85651	7337634	8337634	A04	7837634	-1.5236	3.0049	3.7005	5.1648
LC	20KRL	pKWmEB	GX102997	GX102997	68240318	69240318	A05	68740318	-2.3357	3.0554	3.7542	3.8482
LC	20KRL	pKWmEB	GX173751	GX173751	60168021	61168021	A08	60668021	-1.5709	3.3759	4.0941	6.8275
LC	20KRL	pKWmEB	GX170760	GX170760	40956328	41956328	A08	41456328	-0.9642	4.2442	5.0075	2.2924
LC	20KRL	pKWmEB	GX232906	GX232906	92144036	93144036	A11	92644036	-6.5198	5.7196	6.5429	12.9401
LC	20KRL	pKWmEB	GX298946	GX298946	10733658	11733658	D02	11233658	3.0226	7.073	7.9397	13.8047
LC	20KRL	pKWmEB	GX323855	GX323855	15528943	16528943	D05	16028943	-8.9574	9.5598	10.4887	2.6483e-07
LC	20KRL	pKWmEB	GX350384	GX350384	47383612	48383612	D07	47883612	2.4588	4.0574	4.8118	10.0989
LC	20KRL	pKWmEB	GX370348	GX370348	26203539	27203539	D09	26703539	-3.9641	5.494	6.3091	11.4996
LC	20KRL	ISIS EM-BLASSO	GX92145	GX92145	63043484	64043484	A04	63543484	-9.184	7.7682	8.6541	4.8871
LC	20KRL	ISIS EM-BLASSO	GX173751	GX173751	60168021	61168021	A08	60668021	-2.2096	5.0403	5.838	13.149
LC	20KRL	ISIS EM-BLASSO	GX223495	GX223495	40031780	41031780	A11	40531780	3.7199	3.7329	4.4708	6.1738
LC	20KRL	ISIS EM-BLASSO	GX284547	GX284547	92460392	93460392	A13	92960392	2.047	3.0642	3.7635	5.9866
LC	20KRL	ISIS EM-BLASSO	GX294810	GX294810_GX294853	55406128	57153669	D01	55906128	-2.3966	3.1645	3.8701	0.662
LC	20KRL	ISIS EM-BLASSO	GX298946	GX298946	10733658	11733658	D02	11233658	2.9514	5.718	6.5412	14.7685
LC	20KRL	ISIS EM-BLASSO	GX323855	GX323855	15528943	16528943	D05	16028943	-10.0815	12.6925	13.6806	1.9212e-08
LC	20SW	mrMLM	GX41559	GX41559	84442403	85442403	A01	84942403	1.286	6.7957	7.6542	1.5975
LC	20SW	mrMLM	GX55307	GX55307	40324006	41324006	A02	40824006	1.6882	6.6168	7.4698	3.0639
LC	20SW	mrMLM	GX71289	GX71289	30606161	31606161	A03	31106161	-4.7183	8.461	9.3646	5.0205
LC	20SW	mrMLM	GX77307	GX77307	62884123	63884123	A03	63384123	1.3987	2.5453	3.209	1.2981
LC	20SW	mrMLM	GX76737	GX76737	58513750	59513750	A03	59013750	3.4301	6.3162	7.1597	3.7469
LC	20SW	mrMLM	GX86045	GX86045	8982299	9982299	A04	9482299	-3.9597	3.0405	3.7383	0.8165
LC	20SW	mrMLM	GX127528	GX127528	79502156	80502156	A06	80002156	1.4001	2.5915	3.2587	0.6243
LC	20SW	mrMLM	GX153037	GX153037	120675962	121675962	A06	121175962	1.2208	2.7799	3.4605	1.7515
LC	20SW	mrMLM	GX153162	GX153162	121762019	122762019	A06	122262019	4.3465	11.2369	12.1995	5.149
LC	20SW	mrMLM	GX156877	GX156877	33799628	34799628	A07	34299628	2.635	7.2188	8.0896	0.8894
LC	20SW	mrMLM	GX196100	GX196100	25710585	26710585	A09	26210585	5.1956	16.5024	17.5458	9.8061
LC	20SW	mrMLM	GX191093	GX191093	4953875	5953875	A09	5453875	7.2125	8.6289	9.5365	4.0416
LC	20SW	mrMLM	GX215378	GX215378	72803471	73803471	A10	73303471	2.9535	6.5338	7.3842	5.7883
LC	20SW	mrMLM	GX220665	GX220665	110905567	111905567	A10	111405567	2.9057	6.9673	7.8309	3.067
LC	20SW	mrMLM	GX209683	GX209683	38744964	39744964	A10	39244964	2.5091	7.9564	8.8473	2.562
LC	20SW	mrMLM	GX208996	GX208996	32047742	33047742	A10	32547742	-1.6821	5.2393	6.0449	2.4287
LC	20SW	mrMLM	GX225369	GX225369	61077727	62077727	A11	61577727	-3.8659	2.832	3.5161	5.0965
LC	20SW	mrMLM	GX238697	GX238697	111083548	112083548	A11	111583548	3.0608	6.5898	7.442	3.8125
LC	20SW	mrMLM	GX241253	GX241253	866480	1866480	A12	1366480	-2.0314	2.7273	3.4042	1.499
LC	20SW	mrMLM	GX245497	GX245497	30407788	31407788	A12	30907788	-2.1618	2.6432	3.3141	2.9309
LC	20SW	mrMLM	GX311074	GX311074	42418674	43418674	D03	42918674	1.2226	6.0389	6.8732	1.1206
LC	20SW	mrMLM	GX323528	GX323528	13710754	14710754	D05	14210754	-5.9948	9.0621	9.9799	3.7026
LC	20SW	mrMLM	GX335051	GX334951_GX335051	12347111	13915049	D06	13415049	-1.4841	3.509	4.2348	2.6871
LC	20SW	mrMLM	GX345500	GX345433_GX345500	27074363	28428018	D07	27928018	0.8264	2.7804	3.461	0.2925
LC	20SW	mrMLM	GX343585	GX343585	18406534	19406534	D07	18906534	-1.0917	3.8672	4.6121	1.2458
LC	20SW	mrMLM	GX345433	GX345433_GX345500	27074363	28428018	D07	27574363	-1.176	2.6944	3.369	0.9665
LC	20SW	mrMLM	GX370348	GX370348	26203539	27203539	D09	26703539	-3.6745	8.8016	9.7134	5.7838
LC	20SW	mrMLM	GX380629	GX380629	50854473	51854473	D10	51354473	4.6569	6.2521	7.0935	2.7778
LC	20SW	mrMLM	GX392171	GX392171	64011640	65011640	D11	64511640	2.5288	2.7293	3.4064	2.0365
LC	20SW	mrMLM	GX393711	GX394477_GX393564_GX393711_GX394594_GX394891_GX395081_GX395560_GX395587_GX395648_GX396030_GX396096	67320869	69191658	D11	67547570	2.2709	2.9589	3.6515	0.5313
LC	20SW	mrMLM	GX403561	GX403561	56984860	57984860	D12	57484860	-1.9891	5.7728	6.598	4.2154
LC	20SW	mrMLM	GX403352	GX403295_GX403338_GX403352	52935743	55102426	D12	54602426	2.0303	3.3594	4.0766	3.6561
LC	20SW	FASTmrMLM	GX4333	GX4333	23472460	24472460	A01	23972460	-3.1476	5.7602	6.5849	5.5242
LC	20SW	FASTmrMLM	GX17501	GX17501	55001870	56001870	A01	55501870	1.6254	4.0652	4.82	3.4918
LC	20SW	FASTmrMLM	GX77086	GX77086	61712115	62712115	A03	62212115	-2.3315	7.7426	8.6279	8.0349
LC	20SW	FASTmrMLM	GX78803	GX78803	76285827	77285827	A03	76785827	-1.3546	3.9978	4.7493	2.8142
LC	20SW	FASTmrMLM	GX81855	GX81855	97021055	98021055	A03	97521055	2.4012	4.8666	5.6573	4.4855
LC	20SW	FASTmrMLM	GX94642	GX94642	79695943	80695943	A04	80195943	-3.3106	7.2034	8.0738	7.7557
LC	20SW	FASTmrMLM	GX117795	GX117795	32588075	33588075	A06	33088075	-1.4604	3.3668	4.0845	3.0932
LC	20SW	FASTmrMLM	GX153162	GX153162	121762019	122762019	A06	122262019	2.9392	3.6698	4.4044	2.9208
LC	20SW	FASTmrMLM	GX176692	GX176692	72337522	73337522	A08	72837522	-2.1545	3.6497	4.3832	3.2848
LC	20SW	FASTmrMLM	GX230112	GX230112	85308049	86308049	A11	85808049	6.892	9.9226	10.8593	11.8779
LC	20SW	FASTmrMLM	GX236380	GX236379_GX236380	98765875	99765905	A11	99265905	0.9775	2.6921	3.3665	1.2629
LC	20SW	FASTmrMLM	GX238697	GX238697	111083548	112083548	A11	111583548	2.5969	3.8292	4.5721	3.4045
LC	20SW	FASTmrMLM	GX241783	GX241783	7580485	8580485	A12	8080485	1.5717	4.5011	5.2761	3.7901
LC	20SW	FASTmrMLM	GX368109	GX368109	19417625	20417625	D09	19917625	-2.3439	4.392	5.1621	3.6205
LC	20SW	FASTmrMLM	GX380629	GX380629	50854473	51854473	D10	51354473	5.9511	5.6391	6.4595	5.6273
LC	20SW	FASTmrMLM	GX382959	GX382959	62297141	63297141	D10	62797141	-2.7095	4.9811	5.7765	3.901
LC	20SW	FASTmrMLM	GX396030	GX394477_GX393564_GX393711_GX394594_GX394891_GX395081_GX395560_GX395587_GX395648_GX396030_GX396096	67320869	69191658	D11	68687685	2.6376	6.1186	6.9556	7.8912
LC	20SW	FASTmrEMMA	GX85721	GX85721	7579903	8579903	A04	8079903	8.2079e-05	5.9174	6.7476	4.9064e-10
LC	20SW	FASTmrEMMA	GX336026	GX336026	25434254	26434254	D06	25934254	-0.0006	4.5171	5.2929	2.1079e-07
LC	20SW	FASTmrEMMA	GX376080	GX376080_GX376137	14383720	15428417	D10	14883720	1.4862e-05	4.073	4.8281	4.226e-11
LC	20SW	pLARmEB	GX94642	GX94642	79695943	80695943	A04	80195943	-3.7781	9.8508	10.7859	12.5226
LC	20SW	pLARmEB	GX98633	GX98633	41646437	42646437	A05	42146437	2.9953	3.3125	4.027	2.7814
LC	20SW	pLARmEB	GX117795	GX117795	32588075	33588075	A06	33088075	-2.3763	7.8147	8.7019	10.1537
LC	20SW	pLARmEB	GX177436	GX177436	78603430	79603430	A08	79103430	-2.7559	5.2974	6.1052	4.2432
LC	20SW	pLARmEB	GX188391	GX188391	109421215	110421215	A08	109921215	-2.0426	4.3155	5.0821	3.6604
LC	20SW	pLARmEB	GX189635	GX189635	120179969	121179969	A08	120679969	3.6142	3.4933	4.2182	2.0698
LC	20SW	pLARmEB	GX230112	GX230112	85308049	86308049	A11	85808049	3.9393	4.0196	4.7721	4.8108
LC	20SW	pLARmEB	GX254157	GX254157	97936073	98936073	A12	98436073	5.5198	3.549	4.277	3.6406
LC	20SW	pLARmEB	GX294853	GX294810_GX294853	55406128	57153669	D01	56653669	1.979	3.6397	4.3726	5.2569
LC	20SW	pLARmEB	GX295838	GX295838	599506	1599506	D02	1099506	1.3472	3.6446	4.3778	2.9177
LC	20SW	pLARmEB	GX306031	GX306031	54034727	55034727	D02	54534727	1.0017	5.7046	6.5274	1.3245
LC	20SW	pLARmEB	GX312504	GX312504	2841573	3841573	D04	3341573	2.4637	5.993	6.8258	5.504
LC	20SW	pLARmEB	GX323855	GX323855	15528943	16528943	D05	16028943	-5.7066	8.4314	9.3343	5.4234e-09
LC	20SW	pLARmEB	GX342620	GX342620	11323657	12323657	D07	11823657	1.7874	4.9985	5.7946	6.0334
LC	20SW	pLARmEB	GX353471	GX353471	14691320	15691320	D08	15191320	-1.2979	3.1389	3.8429	1.6721
LC	20SW	pLARmEB	GX383588	GX383588	62552203	63552203	D10	63052203	6.1916	4.363	5.1318	3.0702
LC	20SW	pLARmEB	GX393564	GX394477_GX393564_GX393711_GX394594_GX394891_GX395081_GX395560_GX395587_GX395648_GX396030_GX396096	67320869	69191658	D11	67499078	4.9395	7.1903	8.0603	7.564
LC	20SW	pLARmEB	GX396030	GX394477_GX393564_GX393711_GX394594_GX394891_GX395081_GX395560_GX395587_GX395648_GX396030_GX396096	67320869	69191658	D11	68687685	2.3677	4.9518	5.746	7.8838
LC	20SW	pLARmEB	GX403352	GX403295_GX403338_GX403352	52935743	55102426	D12	54602426	1.0268	3.0886	3.7895	1.4382
LC	20SW	pKWmEB	GX4333	GX4333	23472460	24472460	A01	23972460	-3.3762	6.8309	7.6904	8.0143
LC	20SW	pKWmEB	GX77086	GX77086	61712115	62712115	A03	62212115	-1.1541	2.8454	3.5305	3.0608
LC	20SW	pKWmEB	GX87418	GX87418	14260005	15260005	A04	14760005	2.4715	3.4271	4.1482	3.8539
LC	20SW	pKWmEB	GX94642	GX94642	79695943	80695943	A04	80195943	-2.9095	6.5658	7.4172	6.8631
LC	20SW	pKWmEB	GX117795	GX117795	32588075	33588075	A06	33088075	-1.0937	2.6757	3.349	2.878
LC	20SW	pKWmEB	GX177436	GX177436	78603430	79603430	A08	79103430	-2.9565	6.0733	6.9088	5.2903
LC	20SW	pKWmEB	GX169293	GX169293	33223135	34223135	A08	33723135	1.3168	3.3041	4.0181	3.4198
LC	20SW	pKWmEB	GX230112	GX230112	85308049	86308049	A11	85808049	5.8415	7.9762	8.8676	9.1117
LC	20SW	pKWmEB	GX240122	GX240122	114787531	115787531	A11	115287531	1.8987	5.0065	5.8029	5.0053
LC	20SW	pKWmEB	GX236379	GX236379_GX236380	98765875	99765905	A11	99265875	1.2707	3.6764	4.4113	3.7886
LC	20SW	pKWmEB	GX294853	GX294810_GX294853	55406128	57153669	D01	56653669	1.6999	3.6381	4.3709	3.6547
LC	20SW	pKWmEB	GX295339	GX295339	58392880	59392880	D01	58892880	-1.2996	3.1674	3.8732	3.4188
LC	20SW	pKWmEB	GX295838	GX295838	599506	1599506	D02	1099506	1.2033	3.0142	3.7104	3.1179
LC	20SW	pKWmEB	GX316806	GX316806	41921114	42921114	D04	42421114	7.2915	3.8618	4.6064	4.2076
LC	20SW	pKWmEB	GX361307	GX361307	42643379	43643379	D08	43143379	-6.1459	6.9061	7.7679	7.6701
LC	20SW	pKWmEB	GX379949	GX379949_GX379967	45044846	46052500	D10	45544846	-10.3509	5.5369	6.3536	2.8621e-09
LC	20SW	pKWmEB	GX380629	GX380629	50854473	51854473	D10	51354473	5.419	4.8383	5.6278	5.3122
LC	20SW	pKWmEB	GX396030	GX394477_GX393564_GX393711_GX394594_GX394891_GX395081_GX395560_GX395587_GX395648_GX396030_GX396096	67320869	69191658	D11	68687685	2.665	7.9187	8.8086	8.3623
LC	20SW	pKWmEB	GX395587	GX394477_GX393564_GX393711_GX394594_GX394891_GX395081_GX395560_GX395587_GX395648_GX396030_GX396096	67320869	69191658	D11	68622427	2.153	3.9154	4.6627	3.8621
LC	20SW	ISIS EM-BLASSO	GX62463	GX62463	74978706	75978706	A02	75478706	2.524	5.1416	5.9434	10.5641
LC	20SW	ISIS EM-BLASSO	GX94642	GX94642	79695943	80695943	A04	80195943	-3.0224	4.1251	4.8828	7.5646
LC	20SW	ISIS EM-BLASSO	GX117795	GX117795	32588075	33588075	A06	33088075	-1.6004	2.7178	3.3941	4.347
LC	20SW	ISIS EM-BLASSO	GX168447	GX168447	28680671	29680671	A08	29180671	-5.7914	5.4978	6.3131	8.6357
LC	20SW	ISIS EM-BLASSO	GX230112	GX230112	85308049	86308049	A11	85808049	7.8925	7.4952	8.3738	18.2282
LC	20SW	ISIS EM-BLASSO	GX370348	GX370348	26203539	27203539	D09	26703539	-2.1914	2.6023	3.2703	2.9862
LC	20SW	ISIS EM-BLASSO	GX380923	GX380923	55031762	56031762	D10	55531762	2.2425	2.6679	3.3406	2.4894
LC	20SW	ISIS EM-BLASSO	GX393564	GX394477_GX393564_GX393711_GX394594_GX394891_GX395081_GX395560_GX395587_GX395648_GX396030_GX396096	67320869	69191658	D11	67499078	3.2604	2.564	3.2291	3.1106
LC	20SW	ISIS EM-BLASSO	GX396030	GX394477_GX393564_GX393711_GX394594_GX394891_GX395081_GX395560_GX395587_GX395648_GX396030_GX396096	67320869	69191658	D11	68687685	2.8989	4.9434	5.7372	11.1548
LC	21KRL	mrMLM	GX83119	GX83119	108772593	109772593	A03	109272593	-7.9188	4.1657	4.9253	3.174
LC	21KRL	mrMLM	GX112037	GX112037	-305717	694283	A06	194283	35.3089	3.7206	4.4579	15.3947
LC	21KRL	mrMLM	GX322334	GX322334	4938836	5938836	D05	5438836	65.1172	4.9891	5.7848	35.095
LC	21KRL	mrMLM	GX362062	GX362062	51899989	52899989	D08	52399989	9.9776	6.4397	7.2871	2.0267
LC	21KRL	mrMLM	GX366488	GX366488	14974400	15974400	D09	15474400	76.6125	5.4678	6.282	24.4203
LC	21KRL	FASTmrMLM	GX119696	GX119696	42734361	43734361	A06	43234361	255.675	113.739	115.193	94.4242
LC	21KRL	FASTmrMLM	GX212238	GX212238	53972136	54972136	A10	54472136	7.2111	4.612	5.3919	2.1032
LC	21KRL	FASTmrMLM	GX228939	GX228939	82302961	83302961	A11	82802961	6.6712	3.6213	4.3532	1.5401
LC	21KRL	FASTmrMLM	GX256664	GX256664	22392857	23392857	A13	22892857	-2.6796	2.8195	3.5028	0.2837
LC	21KRL	FASTmrEMMA	GX53252	GX53252	4984214	5984214	A02	5484214	28.9567	5.0359	5.8334	7.6367
LC	21KRL	FASTmrEMMA	GX221739	GX221739	12214953	13214953	A11	12714953	29.2012	6.3182	7.1617	10.3916
LC	21KRL	pLARmEB	GX67024	GX67024	553750	1553750	A03	1053750	1.7483	4.7597	5.5459	0.1871
LC	21KRL	pLARmEB	GX113408	GX113408	17358191	18358191	A06	17858191	2.3134	6.4795	7.3282	0.3554
LC	21KRL	pLARmEB	GX119696	GX119696	42734361	43734361	A06	43234361	246.717	144.728	146.233	91.5266
LC	21KRL	pLARmEB	GX161022	GX161022	75938006	76938006	A07	76438006	1.8492	5.7235	6.5469	0.2112
LC	21KRL	pLARmEB	GX167640	GX167640	20309487	21309487	A08	20809487	5.548	7.9024	8.7919	2.2638e-09
LC	21KRL	pLARmEB	GX188259	GX188259	107898361	108898361	A08	108398361	-3.7393	5.0477	5.8457	0.4425
LC	21KRL	pLARmEB	GX242748	GX242748	21708152	22708152	A12	22208152	-4.5834	6.5294	7.3797	0.3289
LC	21KRL	pLARmEB	GX246542	GX246542	39237275	40237275	A12	39737275	7.1234	15.6851	16.7178	1.606
LC	21KRL	pLARmEB	GX258309	GX258292_GX258309	34337447	35350750	A13	34850750	1.2741	3.9446	4.6934	0.109
LC	21KRL	pLARmEB	GX296635	GX296635	2814376	3814376	D02	3314376	3.8752	11.404	12.3697	0.6028
LC	21KRL	pLARmEB	GX311603	GX311603	49551096	50551096	D03	50051096	-1.409	2.7928	3.4743	0.1319
LC	21KRL	pLARmEB	GX339869	GX339869	51045512	52045512	D06	51545512	-3.0442	6.0589	6.8939	0.2393
LC	21KRL	pLARmEB	GX343357	GX343357	16688490	17688490	D07	17188490	4.038	7.4528	8.3302	0.1432
LC	21KRL	pLARmEB	GX355586	GX355586_GX356016	23748055	25582416	D08	24248055	-2.0191	3.3303	4.0458	0.0851
LC	21KRL	pLARmEB	GX395560	GX394477_GX393564_GX393711_GX394594_GX394891_GX395081_GX395560_GX395587_GX395648_GX396030_GX396096	67320869	69191658	D11	68617039	-4.8165	3.992	4.7432	0.1707
LC	21KRL	pLARmEB	GX396096	GX394477_GX393564_GX393711_GX394594_GX394891_GX395081_GX395560_GX395587_GX395648_GX396030_GX396096	67320869	69191658	D11	68691658	-3.0246	6.1591	6.9975	0.358
LC	21KRL	pKWmEB	GX64328	GX64328	88826044	89826044	A02	89326044	4.1953	2.7539	3.4327	1.3382
LC	21KRL	pKWmEB	GX113408	GX113408	17358191	18358191	A06	17858191	1.7596	2.6243	3.2939	1.1073
LC	21KRL	pKWmEB	GX159010	GX159010	49808454	50808454	A07	50308454	2.093	3.3374	4.0534	0.5073
LC	21KRL	pKWmEB	GX188259	GX188259	107898361	108898361	A08	108398361	-3.9303	2.7144	3.3904	0.5291
LC	21KRL	pKWmEB	GX205907	GX205907	16841473	17841473	A10	17341473	-3.3681	3.8083	4.5502	1.0584
LC	21KRL	pKWmEB	GX241884	GX241884	9643582	10643582	A12	10143582	-2.7423	4.1805	4.9408	4.1568
LC	21KRL	pKWmEB	GX256664	GX256664	22392857	23392857	A13	22892857	-2.5293	3.1721	3.8782	17.4285
LC	21KRL	pKWmEB	GX362320	GX362320	55166043	56166043	D08	55666043	-2.1885	3.0632	3.7625	3.5979
LC	21KRL	pKWmEB	GX385071	GX385061_GX385071	18803640	19815261	D11	19315261	5.6108	5.1863	5.9898	0.2782
LC	21KRL	ISIS EM-BLASSO	GX118171	GX118171	34319582	35319582	A06	34819582	3.2467	2.5844	3.251	0.21
LC	21KRL	ISIS EM-BLASSO	GX362062	GX362062	51899989	52899989	D08	52399989	8.5545	8.7417	9.652	1.8123
LC	BLUP	mrMLM	GX110595	GX110595	104380998	105380998	A05	104880998	0.6379	3.2788	3.9913	11.0317
LC	BLUP	mrMLM	GX160481	GX160481	71541203	72541203	A07	72041203	0.1953	4.9723	5.7673	3.2516
LC	BLUP	mrMLM	GX241998	GX241998	12158906	13158906	A12	12658906	0.3484	2.6857	3.3597	10.7943
LC	BLUP	mrMLM	GX288193	GX288193	9937424	10937424	D01	10437424	0.6168	5.7534	6.5779	14.5128
LC	BLUP	mrMLM	GX323855	GX323855	15528943	16528943	D05	16028943	-0.8638	5.1619	5.9644	2.3276e-08
LC	BLUP	mrMLM	GX334951	GX334951_GX335051	12347111	13915049	D06	12847111	1.4863	9.1474	10.0671	21.1158
LC	BLUP	mrMLM	GX362062	GX362062	51899989	52899989	D08	52399989	0.7975	3.55	4.278	6.0787
LC	BLUP	mrMLM	GX394477	GX394477_GX393564_GX393711_GX394594_GX394891_GX395081_GX395560_GX395587_GX395648_GX396030_GX396096	67320869	69191658	D11	67820869	-0.6082	4.5515	5.3288	2.1445
LC	BLUP	FASTmrMLM	GX54562	GX54562	25690954	26690954	A02	26190954	0.4429	4.1636	4.9231	2.5739
LC	BLUP	FASTmrMLM	GX69396	GX69396	19685361	20685361	A03	20185361	0.096	4.6425	5.4237	0.45
LC	BLUP	FASTmrMLM	GX102259	GX102259	66797948	67797948	A05	67297948	-0.1506	3.2738	3.986	1.1268
LC	BLUP	FASTmrMLM	GX119696	GX119435_GX119696	42703971	43734361	A06	43234361	8.7613	69.8128	71.1632	82.7818
LC	BLUP	FASTmrMLM	GX159545	GX159545	58071787	59071787	A07	58571787	0.0905	4.7394	5.5248	0.3779
LC	BLUP	FASTmrMLM	GX192254	GX192254	10937367	11937367	A09	11437367	0.2835	3.3478	4.0644	0.9792
LC	BLUP	FASTmrMLM	GX192948	GX192948	14457585	15457585	A09	14957585	-0.814	5.8646	6.693	2.8123
LC	BLUP	FASTmrMLM	GX299331	GX299331_GX299498	16377688	18355732	D02	16877688	0.2647	4.3064	5.0726	1.6462
LC	BLUP	FASTmrMLM	GX323855	GX323855	15528943	16528943	D05	16028943	-0.5438	6.4848	7.3337	2.978e-09
LC	BLUP	FASTmrEMMA	GX159106	GX159106	51783419	52783419	A07	52283419	0.0008	3.0168	3.7132	1.9603e-05
LC	BLUP	FASTmrEMMA	GX206180	GX206180	20604159	21604159	A10	21104159	-1.941e-05	2.9366	3.6277	6.2887e-09
LC	BLUP	FASTmrEMMA	GX284027	GX284027	91258105	92258105	A13	91758105	1.0198e-05	3.2934	4.0068	9.3334e-11
LC	BLUP	FASTmrEMMA	GX343357	GX343357	16688490	17688490	D07	17188490	4.4326e-05	2.6706	3.3435	6.0063e-09
LC	BLUP	FASTmrEMMA	GX376413	GX376413	18106797	19106797	D10	18606797	0.0003	2.9804	3.6744	4.9092e-07
LC	BLUP	pLARmEB	GX51824	GX51824	111664128	112664128	A01	112164128	-0.1564	5.8404	6.6679	0.967
LC	BLUP	pLARmEB	GX71809	GX71809	32255765	33255765	A03	32755765	-0.1527	3.4824	4.2067	0.7947
LC	BLUP	pLARmEB	GX92147	GX92147	63043624	64043624	A04	63543624	0.5207	8.4754	9.3793	1.4035
LC	BLUP	pLARmEB	GX113408	GX113408	17358191	18358191	A06	17858191	0.1738	5.6451	6.4657	1.4117
LC	BLUP	pLARmEB	GX116736	GX116736	27454452	28454452	A06	27954452	-0.4956	15.5176	16.548	3.386
LC	BLUP	pLARmEB	GX119435	GX119435_GX119696	42703971	43734361	A06	43203971	0.4197	12.5241	13.5094	2.7424
LC	BLUP	pLARmEB	GX119696	GX119435_GX119696	42703971	43734361	A06	43234361	8.4262	90.3584	91.7638	75.1257
LC	BLUP	pLARmEB	GX188259	GX188259	107898361	108898361	A08	108398361	-0.3914	9.3514	10.2757	3.4126
LC	BLUP	pLARmEB	GX188482	GX188482	110660251	111660251	A08	111160251	0.1362	3.3414	4.0576	0.3053
LC	BLUP	pLARmEB	GX237648	GX237499_GX237648_GX237674	109061391	110204812	A11	109685748	0.1448	3.976	4.7264	0.3448
LC	BLUP	pLARmEB	GX301353	GX301353_GX301441	22747775	24440752	D02	23247775	-0.5486	5.754	6.5785	0.945
LC	BLUP	pLARmEB	GX306577	GX306577	60534197	61534197	D02	61034197	0.0642	3.3101	4.0244	0.2046
LC	BLUP	pLARmEB	GX312362	GX312362	1565402	2565402	D04	2065402	0.1011	3.7828	4.5233	0.0215
LC	BLUP	pLARmEB	GX323855	GX323855	15528943	16528943	D05	16028943	-0.6	11.4277	12.3938	1.1319e-08
LC	BLUP	pLARmEB	GX331749	GX331749	60069358	61069358	D05	60569358	-0.1033	3.7895	4.5304	0.3767
LC	BLUP	pLARmEB	GX373098	GX373098	47480760	48480760	D09	47980760	0.0864	4.4731	5.2469	0.1948
LC	BLUP	pLARmEB	GX376137	GX376080_GX376137	14383720	15428417	D10	14928417	0.0848	3.7252	4.4627	0.166
LC	BLUP	pLARmEB	GX379967	GX379949_GX379967	45044846	46052500	D10	45552500	-0.4953	7.5711	8.4517	1.516
LC	BLUP	pLARmEB	GX392913	GX392913	65143764	66143764	D11	65643764	0.1452	4.6343	5.4152	0.4527
LC	BLUP	pLARmEB	GX393564	GX394477_GX393564_GX393711_GX394594_GX394891_GX395081_GX395560_GX395587_GX395648_GX396030_GX396096	67320869	69191658	D11	67499078	0.531	12.222	13.2022	2.2977
LC	BLUP	pLARmEB	GX403561	GX403561	56984860	57984860	D12	57484860	-0.1356	4.8041	5.5922	0.7919
LC	BLUP	pKWmEB	GX41412	GX41412	82334969	83334969	A01	82834969	-0.1673	4.0091	4.7611	3.1843
LC	BLUP	pKWmEB	GX78441	GX78441	72120551	73120551	A03	72620551	0.1812	3.0041	3.6996	1.5473
LC	BLUP	pKWmEB	GX72559	GX72559	37165607	38165607	A03	37665607	-0.1098	5.2537	6.0598	0.7785
LC	BLUP	pKWmEB	GX92145	GX92145	63043484	64043484	A04	63543484	-0.5011	5.1183	5.9191	0.5703
LC	BLUP	pKWmEB	GX119078	GX119078	40569644	41569644	A06	41069644	-0.3126	6.0305	6.8646	27.1253
LC	BLUP	pKWmEB	GX113408	GX113408	17358191	18358191	A06	17858191	0.1894	7.6249	8.507	1.6076
LC	BLUP	pKWmEB	GX155605	GX155605	18726523	19726523	A07	19226523	-0.1966	5.6591	6.4802	3.5049
LC	BLUP	pKWmEB	GX205979	GX205979	18131059	19131059	A10	18631059	0.3315	4.7133	5.4976	0.5824
LC	BLUP	pKWmEB	GX211605	GX211605	51322735	52322735	A10	51822735	-0.2674	4.4771	5.2511	0.4447
LC	BLUP	pKWmEB	GX237674	GX237499_GX237648_GX237674	109061391	110204812	A11	109704812	-0.6982	6.7866	7.6448	4.4644
LC	BLUP	pKWmEB	GX322399	GX322399	6019127	7019127	D05	6519127	0.4893	5.7224	6.5458	0.4398
LC	BLUP	pKWmEB	GX323855	GX323855	15528943	16528943	D05	16028943	-0.7373	13.8605	14.8671	2.543e-09
LC	BLUP	pKWmEB	GX322500	GX322500	7762049	8762049	D05	8262049	-0.2053	7.9697	8.8609	8.1399
LC	BLUP	pKWmEB	GX385071	GX385061_GX385071	18803640	19815261	D11	19315261	0.3637	6.4969	7.3462	0.5093
LC	BLUP	pKWmEB	GX392913	GX392913	65143764	66143764	D11	65643764	0.0007	3.0318	3.7291	3.0478
BW	20KRL	mrMLM	GX21521	GX21521_GX21566	58627452	59719996	A01	59127452	0.3691	3.5154	4.2415	13.778
BW	20KRL	mrMLM	GX98562	GX98562_GX98633	41323753	42646437	A05	41823753	-0.4932	4.3738	5.1431	14.3723
BW	20KRL	mrMLM	GX180899	GX180899	85549424	86549424	A08	86049424	0.4614	4.6904	5.4737	11.9498
BW	20KRL	mrMLM	GX226818	GX226818	73624049	74624049	A11	74124049	0.4742	5.7024	6.5251	6.9954
BW	20KRL	mrMLM	GX248141	GX248141	46277257	47277257	A12	46777257	0.9359	4.1655	4.9251	3.1632
BW	20KRL	mrMLM	GX248190	GX248190	46772614	47772614	A12	47272614	-0.3891	4.8321	5.6214	11.0969
BW	20KRL	mrMLM	GX312180	GX312180	36784	1036784	D04	536784	-0.6409	6.8132	7.6722	4.4022
BW	20KRL	mrMLM	GX375428	GX375428	8727164	9727164	D10	9227164	1.1831	5.3015	6.1094	10.0555
BW	20KRL	FASTmrMLM	GX4039	GX4039	21812318	22812318	A01	22312318	-0.328	6.7456	7.6025	5.5568
BW	20KRL	FASTmrMLM	GX41433	GX41409_GX41433	82334838	83507662	A01	83007662	0.3589	3.3872	4.106	2.2119
BW	20KRL	FASTmrMLM	GX54406	GX54406	21599061	22599061	A02	22099061	0.3597	5.7098	6.5328	3.4961
BW	20KRL	FASTmrMLM	GX67339	GX67339	5814783	6814783	A03	6314783	0.3861	7.5811	8.462	7.6991
BW	20KRL	FASTmrMLM	GX69396	GX69396	19685361	20685361	A03	20185361	0.0627	4.0935	4.8496	0.625
BW	20KRL	FASTmrMLM	GX112820	GX112820	10083790	11083790	A06	10583790	0.5783	8.9901	9.9062	7.9514
BW	20KRL	FASTmrMLM	GX153932	GX153932	-160367	839633	A07	339633	-0.1828	4.031	4.7841	3.0506
BW	20KRL	FASTmrMLM	GX159483	GX159483	57454563	58454563	A07	57954563	0.2131	5.3644	6.1747	4.0404
BW	20KRL	FASTmrMLM	GX160366	GX160241_GX160315_GX160366	68156948	70914562	A07	70414562	0.1737	5.1708	5.9737	4.1859
BW	20KRL	FASTmrMLM	GX215719	GX215719	77984735	78984735	A10	78484735	0.1957	4.1838	4.9443	1.7508
BW	20KRL	FASTmrMLM	GX226818	GX226818	73624049	74624049	A11	74124049	0.3064	7.5325	8.4121	2.8378
BW	20KRL	FASTmrMLM	GX229562	GX229562	85161032	86161032	A11	85661032	1	8.2765	9.1755	6.9814
BW	20KRL	FASTmrMLM	GX288902	GX288902	21438843	22438843	D01	21938843	0.1237	3.5605	4.2891	2.3973
BW	20KRL	FASTmrMLM	GX320429	GX320429	1041751	2041751	D05	1541751	0.9934	10.4075	11.3541	10.2781
BW	20KRL	FASTmrMLM	GX365924	GX365924	12538645	13538645	D09	13038645	0.1799	5.5346	6.3512	3.9078
BW	20KRL	FASTmrMLM	GX370348	GX370348	26203539	27203539	D09	26703539	-0.313	5.6447	6.4653	5.6266
BW	20KRL	FASTmrMLM	GX380413	GX379949_GX380274_GX380413_GX380418	45044846	46954270	D10	46453391	-0.2389	6.3103	7.1536	5.9823
BW	20KRL	FASTmrMLM	GX381526	GX381526	58403680	59403680	D10	58903680	0.1827	5.7977	6.6238	5.2294
BW	20KRL	FASTmrEMMA	GX3435	GX3435	18388696	19388696	A01	18888696	3.2057e-05	4.375	5.1444	1.5132e-08
BW	20KRL	FASTmrEMMA	GX21566	GX21521_GX21566	58627452	59719996	A01	59219996	4.9135e-05	3.8649	4.6097	2.2615e-08
BW	20KRL	FASTmrEMMA	GX41409	GX41409_GX41433	82334838	83507662	A01	82834838	2.9732e-05	3.4615	4.1846	6.9012e-09
BW	20KRL	FASTmrEMMA	GX71156	GX71156_GX69944	29389337	30930739	A03	29889337	-1.529e-05	8.5677	9.4739	4.0338e-09
BW	20KRL	FASTmrEMMA	GX72559	GX72559	37165607	38165607	A03	37665607	-1.5895e-05	8.6578	9.5662	8.9613e-09
BW	20KRL	FASTmrEMMA	GX82917	GX82917_GX82983	105096026	106681626	A03	105596026	3.1738e-05	3.0297	3.7269	3.6263e-09
BW	20KRL	FASTmrEMMA	GX82983	GX82917_GX82983	105096026	106681626	A03	106181626	3.9873e-05	9.2918	10.2148	1.4195e-08
BW	20KRL	FASTmrEMMA	GX112820	GX112820	10083790	11083790	A06	10583790	1.8563e-05	6.8907	7.7519	1.2587e-09
BW	20KRL	FASTmrEMMA	GX167706	GX167706_GX167707	22144190	23144324	A08	22644190	0.0002	7.0901	7.9573	7.1861e-07
BW	20KRL	FASTmrEMMA	GX167707	GX167706_GX167707	22144190	23144324	A08	22644324	0.0005	5.0847	5.8843	3.0129e-06
BW	20KRL	FASTmrEMMA	GX185866	GX185866	91861167	92861167	A08	92361167	-1.9452e-05	3.2917	4.0049	6.5025e-09
BW	20KRL	FASTmrEMMA	GX187845	GX187845	99769268	100769268	A08	100269268	1.6907e-05	3.2233	3.9325	1.3904e-09
BW	20KRL	FASTmrEMMA	GX201460	GX201460	53799864	54799864	A09	54299864	-1.5141e-05	9.5074	10.4352	6.4851e-10
BW	20KRL	FASTmrEMMA	GX236872	GX236872	104646484	105646484	A11	105146484	-7.0014e-05	5.044	5.8419	9.4607e-08
BW	20KRL	FASTmrEMMA	GX248190	GX248190	46772614	47772614	A12	47272614	-0.0002	20.4663	21.5552	6.7555e-07
BW	20KRL	FASTmrEMMA	GX248670	GX248670	51830563	52830563	A12	52330563	2.358e-05	3.9759	4.7263	4.3408e-09
BW	20KRL	FASTmrEMMA	GX249264	GX249264_GX249331	57895751	59559089	A12	58395751	3.2009e-05	9.6623	10.5934	1.461e-08
BW	20KRL	FASTmrEMMA	GX259764	GX259764	44544171	45544171	A13	45044171	2.6689e-05	20.5169	21.6064	5.3628e-09
BW	20KRL	FASTmrEMMA	GX284278	GX284278	92425761	93425761	A13	92925761	2.9768e-05	5.3745	6.1852	9.6925e-09
BW	20KRL	FASTmrEMMA	GX289840	GX289840	26515599	27515599	D01	27015599	-1.4072e-05	6.1267	6.964	2.9555e-09
BW	20KRL	FASTmrEMMA	GX290903	GX290903	33272976	34272976	D01	33772976	0.0003	3.1368	3.8407	1.2338e-06
BW	20KRL	FASTmrEMMA	GX297577	GX297577	4440982	5440982	D02	4940982	3.7325e-05	2.8877	3.5756	8.6052e-09
BW	20KRL	FASTmrEMMA	GX298946	GX298946	10733658	11733658	D02	11233658	0.0004	9.9222	10.8589	1.9418e-06
BW	20KRL	FASTmrEMMA	GX301831	GX301831_GX302224	28454454	29641511	D02	28954454	2.4078e-05	9.8208	10.7554	5.3505e-09
BW	20KRL	FASTmrEMMA	GX320937	GX320937_GX321285_GX321432	2291723	4163843	D05	2791723	-1.1993e-05	19.2081	20.2836	1.8657e-09
[truncated: 330 more rows]

## Sheet: Sheet6
Table S6 List of candidate QTL and high confidence QTL for 8 traits.
QTL	QTL_ID	Chromosome	QTL_start	QTL_end	Associated traits	Environments	r2(%,PH)	r2(%,EFBN)	r2(%,BN)	r2(%,EBN)	r2(%,SC)	r2(%,LC)	r2(%,BW)	Previously reported associated traits	Reference
GX113408	qtl1	A06	17358191	18358191	LC	2	-	-	-	-	-	1.4117	-
GX116552	qtl2	A06	25649795	26649795	EBN	2	-	-	-	1.4347	-	-	-
GX117795_GX117837	qtl3	A06	32588075	33783657	BW,SC	2	-	-	-	-	1.0005	-	7.7291
GX119435_GX119696	qtl4	A06	42703971	43734361	LC	2	-	-	-	-	-	82.7818	-
GX119763	qtl5	A06	42762454	43762454	EFBN	2	-	2.6091	-	-	-	-	-
GX123571	qtl6	A06	75113150	76113150	BN	2	-	-	2.2624e-08	-	-	-	-
GX152794	qtl7	A06	117672538	118672538	BN	2	-	-	3.0564	-	-	-	-
GX154245_GX154251	qtl8	A07	5397006	6447330	EBN	2	-	-	-	2.8288	-	-	-
GX155424	qtl9	A07	16906791	17906791	BN	2	-	-	1.8657	-	-	-	-
GX155426	qtl10	A07	16918619	17918619	EFBN	2	-	2.635	-	-	-	-	-
GX158816	qtl11	A07	46287577	47287577	EBN	2	-	-	-	1.4105	-	-	-
GX159483	qtl12	A07	57454563	58454563	SC	2	-	-	-	-	13.9055	-	-
GX161915	qtl13	A07	81902217	82902217	EFBN	2	-	7.6962	-	-	-	-	-
GX167706_GX167707	qtl14	A08	22144190	23144324	BW,SC	2	-	-	-	-	4.7691	-	6.9095
GX173700	qtl15	A08	59961616	60961616	BW	2	-	-	-	-	-	-	-
GX176692	qtl16	A08	72337522	73337522	SC	2	-	-	-	-	4.7065	-	3.1653
GX186913	qtl17	A08	96649691	97649691	EFBN	2	-	5.9447	-	-	-	-	-
GX188259	qtl18	A08	107898361	108898361	LC	2	-	-	-	-	-	3.4126	-
GX192254	qtl19	A09	10937367	11937367	LC	2	-	-	-	-	-	0.9792	-
GX15_GX20_GX91_GX122_GX130	qtl20	A01	0	516820	EBN	2	-	-	2.4708	-	-	-	-
GX213755	qtl21	A10	68620927	69620927	EFBN	2	-	3.8447	-	-	-	-	-
GX21521_GX21566	qtl22	A01	58627452	59719996	BW	2	-	-	-	-	-	-	13.778
GX216186	qtl23	A10	80371675	81371675	EFBN	3	-	3.2865	-	-	-	-	-
GX221977	qtl24	A11	15801983	16801983	EBN,BN	2	-	-	3.5914	2.1682	-	-	-
GX229562	qtl25	A11	85161032	86161032	SC	2	-	-	-	-	4.644	-	-
GX231058	qtl26	A11	87873220	88873220	BN	2	-	-	7.0173	-	-	-	-
GX237425	qtl27	A11	109010079	110010079	EBN	2	-	-	-	1.8577	-	-	-
GX237430	qtl28	A11	109011685	110011685	EFBN	2	-	1.9141	-	-	-	-	-
GX249261	qtl29	A12	57895298	58895298	BN	2	-	-	16.4522	-	-	-	-
GX250091_GX250638	qtl30	A12	66795729	68468325	EBN	2	-	-	-	2.8061	-	-	-
GX290903	qtl31	D01	33272976	34272976	BW	2	-	-	-	-	-	-	1.2338e-06
GX295432	qtl32	D01	59633359	60633359	EFBN	2	-	0.9005	-	-	-	-	-
GX299331	qtl33	D02	16377688	17377688	EBN	2	-	-	-	2.8503	-	-	-
GX311726	qtl34	D03	51604089	52604089	EBN	2	-	-	-	4.8653	-	-	-
GX312452	qtl35	D04	2529525	3529525	PH	2	25.6445		-	-	-	-	-
GX314923	qtl36	D04	25120804	26120804	BW	2	-	-	-	-	-	-	8.8476
GX316806	qtl37	D04	41921114	42921114	SC	2	-	-	-	-	3.7811	-	-
GX318596_GX318604	qtl38	D04	51274522	52286989	EFBN	2	-	1.7745	-	-	-	-	-
GX321153	qtl39	D05	2697689	3697689	BN	2	-	-	1.3249	-	-	-	-
GX321432	qtl40	D05	3163843	4163843	BW,SC	2	-	-	-	-	6.5571	-	6.3103
GX321547_GX321941_GX322357	qtl41	D05	3507297	5951537	EBN	2	-	-	-	1.7178	-	-	-
GX323002_GX323122	qtl42	D05	10953478	12458159	BW	2	-	-	-	-	-	-	1.0298
GX323131_GX323161_GX323214	qtl43	D05	11484755	13304835	EFBN	2	-	2.1347	-	-	-	-	-
GX323131_GX323161_GX323214	qtl44	D05	11484755	13304835	EFBN	2	-	7.6121	-	-	-	-	-
GX323855	qtl45	D05	15528943	16528943	LC	3	-	-	-	-	-	2.3276e-08	-
GX333929	qtl46	D06	527640	1527640	SC	2	-	-	-	-	1.0853	-	-
GX343357	qtl47	D07	16688490	17688490	LC	2	-	-	-	-	-	0.1432	-
GX345520_GX345530_GX345747	qtl48	D07	27680579	29286848	SC,BW	2	-	-	-	-	2.5023	-	1.1411
GX352190	qtl49	D08	274912	1274912	BN	2	-	-	1.2099	-	-	-	-
GX362062	qtl50	D08	51899989	52899989	LC	2	-	-	-	-	-	6.0787	-
GX370348	qtl51	D09	26203539	27203539	BW,SC,LC	3	-	-	-	-	5.2072	12.5393	3.552
GX376371	qtl52	D10	18105844	19105844	BW	2	-	-	-	-	-	-	1.9732
GX379076	qtl53	D10	37876629	38876629	BW	2	-	-	-	-	-	-	1.5207
GX380661_GX380662	qtl54	D10	51366250	52384720	EFBN	2	-	2.7214	-	-	-	-	-
GX382959_GX382971_GX383129	qtl55	D10	62297141	63318963	BW,SC	2	-	-	-	-	4.2041	-	8.0889
GX382959_GX382971_GX383129_GX383460	qtl56	D10	62297141	63409571	SC	2	-	-	-	-	5.3513	-	-
GX382959_GX382971_GX383129_GX383460	qtl57	D10	62297141	63409571	SC	2	-	-	-	-	2.1422	-	-
GX385061_GX385071	qtl58	D11	18803640	19815261	LC	2	-	-	-	-	-	0.5093	-
GX389676_GX389810	qtl59	D11	56937238	58722100	SC	2	-	-	-	-	2.0067	-	-
GX389676	qtl60	D11	56937238	57937238	BW	2	-	-	-	-	-	-	2.7881
GX3910	qtl61	A01	20653968	21653968	EFBN	2	-	4.4164	-	-	-	-	-
GX394477_GX393564_GX393711_GX394594_GX394891_GX395081_GX395560_GX395587_GX395648_GX396030_GX396096	qtl62	D11	67320869	69191658	LC	2	-	-	-	-	-	2.2977	-
GX393877_GX395024_GX395081_GX395413_GX395473_GX396030	qtl63	D11	67082185	69187685	SC	2	-	-	-	-	6.2758	-	-
GX401204	qtl64	D12	32958532	33958532	BW	2	-	-	-	-	-	-	1.161
GX403284	qtl65	D12	52935492	53935492	BN	2	-	-	3.8376	-	-	-	-
GX403561	qtl66	D12	56984860	57984860	LC	2	-	-	-	-	-	0.7919	-
GX404944	qtl67	D13	9698684	10698684	EFBN	2	-	5.3438	-	-	-	-	-
GX41433	qtl68	A01	82507662	83507662	SC	3	-	-	-	-	1.7618	-	-
GX42374	qtl69	A01	89148488	90148488	EFBN	2	-	3.2931	-	-	-	-	-
GX69396	qtl70	A03	19685361	20685361	BW,SC	3	-	-	-	-	2.9928	-	2.4605
GX70751	qtl71	A03	28688171	29688171	EFBN	2	-	1.0156e-08	-	-	-	-	-
GX71809	qtl72	A03	32255765	33255765	SC	2	-	-	-	-	5.3385	-	-
GX82803	qtl73	A03	104027130	105027130	EFBN	2	-	5.3023	-	-	-	-	-
GX88947	qtl74	A04	31486125	32486125	SC	2	-	-	-	-	1.0867	-	-
GX92145	qtl75	A04	63043484	64043484	BW,LC	2	-	-	-	-	-	4.8871	4.0083

## Sheet: Sheet7
Table S7 Homologous QTL information of three yield-related traits.
No. QTL	QTL in At	Associated Trait	Chromosome	QTL in Dt	Associated Trait	Chromosome
1	qtl22	BW	A01	qtl32	EFBN	D01
2	qtl9	LC	A07	qtl47	LC	D07
3	qtl29	BN	A12	qtl66	LC	D12

## Sheet: Sheet8
Table S8 The expression profiles of all candidate genes in the QTL for 8 traits were listed.
Gene ID	Chromosome	Gene.start	Gene.end	QTL	QTL_ID	Desc	ArabID	control_1h	control_3h	control_6h	control_12h	control_24h	drought_1h	drought_3h	drought_6h	drought_12h	drought_24h	root	stem	leaf	pental	torus	sepal	bract	anther	filament	pistil	ovule_-3DPA	ovule_0DPA	ovule_1DPA	ovule_3DPA	ovule_5DPA	ovule_10DPA	ovule_15DPA	ovule_20DPA	ovule_25DPA	fiber_10DPA	fiber_15DPA	fiber_20DPA	fiber_25DPA
Gh_A01G002800	A01	210597	216471	qtl20	GX15_GX20_GX91_GX122_GX130	Synaptotagmin-1	AT1G20080.1	0	0	0	0.02	0.085	0	0	0.0433333	0.0233333	0	0.123333	0.21	0.00666667	0.16	0.0566667	0.0933333	0	0.456667	0.58	0.65	0.43	0	0	0.12	0.163333	0.16	0.0433333	0.0733333	0.1	0.35	0.506667	0.47	0.71
Gh_A01G005700	A01	473253	475600	qtl20	GX15_GX20_GX91_GX122_GX130	B3 domain-containing transcription factor VRN1	AT3G18990.1	11.6367	17.26	14.3633	12.41	19.33	14.4933	13.89	13.7767	21.3333	13.61	25.37	14.8533	8.64	10.48	17.33	15.67	14.095	11.3267	8.55333	13.95	26.015	23.6467	18.5633	18.72	21.1233	30.0333	23.36	22.01	14.88	19.19	15.04	11.32	8.42
Gh_A01G002700	A01	197666	206118	qtl20	GX15_GX20_GX91_GX122_GX130	E3 ubiquitin-protein ligase UPL3	AT4G38600.1	0.126667	0.273333	0.48	0.22	0.35	0.47	0.426667	0.596667	0.536667	0.17	0.373333	0.626667	0.0366667	1.72667	0.926667	2.36667	1.075	6.14	1.47667	1.16	1.16	0.513333	0.326667	0.32	0.576667	1.91667	0.966667	2.37333	0.39	0.66	0.66	0.87	0.85
Gh_A01G005600	A01	469836	470237	qtl20	GX15_GX20_GX91_GX122_GX130	B3 domain-containing protein Os02g0764100	NA	0	0.26	0	0	0.17	0	0	0.333333	0	0	0	0	0.126667	0.496667	0	0	0	0.0733333	0	0	0	0	0	0	0	0	0	0.363333	0	0	0	0	0
Gh_A01G001400	A01	124099	124980	qtl20	GX15_GX20_GX91_GX122_GX130	Leucine-rich repeat transmembrane protein FLRT3	AT2G17080.1	0	0	0	0	0	0	0	0	0	0	0.0366667	0	0	0	0.0366667	0	0	0.0866667	0	0	0	0	0	0	0	0.19	0.19	0	0	0	0	0	0
Gh_A01G004300	A01	335310	339378	qtl20	GX15_GX20_GX91_GX122_GX130	Chromatin remodeling protein SHL	AT4G39100.1	6.79	9.32	6.78667	6.30333	6.12	13.0433	11.1933	11.0433	6.18667	12.8833	2.16	4.42	1.24333	1.66333	2.26	2.51333	1.815	6.55	1.72333	1.81	7.14	5.00333	2.86667	2.03	2.16667	9.44333	1.52333	3.29667	0.97	5.22	2.61333	3.81	1.75
Gh_A01G001300	A01	118820	123100	qtl20	GX15_GX20_GX91_GX122_GX130	Protein LAZ1	AT4G38360.2	6.71667	11.04	9.57	10.1833	16.965	9.70333	10.1867	11.1433	12.6767	10.5867	4.47667	4.21667	2.33	1.19667	1.71	3.34333	1.915	1.37333	1.97333	6.32	1.875	0.316667	0.436667	0.805	1.02	4.16333	1.28333	0.986667	0.79	2.18	1.75	1.75	1.11
Gh_A01G004200	A01	328727	333987	qtl20	GX15_GX20_GX91_GX122_GX130	WD repeat-containing protein 13	AT2G16405.1	2.58333	4.52333	4.07333	3.12	3.96	3.41	3.22	4.02	4.31333	1.99667	4.12333	4.82667	2.85	1.92333	2.58	3.01667	5.14	1.20333	1.16333	5.33	4.055	2.38333	1.31	2.715	4.18	4.03333	3.80333	3.88333	3.41	2.185	2.74	1.83667	2
Gh_A01G001200	A01	113892	117582	qtl20	GX15_GX20_GX91_GX122_GX130	Cytochrome b-c1 complex subunit 6	AT1G15120.2	23.3267	24.7267	17.19	27.9267	23.155	19.8333	29.0233	28.33	28.93	18.39	32.6367	33.7967	81.4267	78.3833	59.21	56.5533	31.48	57.5867	51.8333	31.34	19.33	25.7633	31.6733	63.315	79.8367	24.86	41.94	17.7667	42.54	54.06	79.8767	17.01	36.82
Gh_A01G004100	A01	319868	326820	qtl20	GX15_GX20_GX91_GX122_GX130	V-type proton ATPase subunit a3	AT4G39080.1	0	0	0.00666667	0.00666667	0	0	0.0133333	0	0	0	0.0566667	0.0933333	0.02	0.00666667	0	0.0233333	0.025	0.00333333	0	0.04	0.06	0.00666667	0	2.275	6.08667	1.35333	0.58	1.01	0	5.45	2.84	3.33667	0.48
Gh_A01G001100	A01	111536	113839	qtl20	GX15_GX20_GX91_GX122_GX130	Actin-101	AT5G09810.1	2.73	8.35667	5.16	8.35333	6.52	13.5133	8.29	7.86	3.83667	2.69667	23.5067	40.4067	3.97667	36.8667	39.4067	65.75	82.235	201.17	48.8433	78.82	1.03	1.05	1.13	2.66	3.19667	4.83	5.33	3.16	7.48	3.515	7.83	3.42667	5
Gh_A01G004000	A01	312227	314630	qtl20	GX15_GX20_GX91_GX122_GX130	B-box zinc finger protein 20	AT4G39070.1	0.13	0.196667	0	0	0.165	0.0833333	0.0433333	0.31	0.08	0.116667	2.79	0.57	0.88	1.15667	0.283333	0.12	0.575	0.54	0.933333	0.13	0.34	0.866667	1.76667	0.34	0.08	0	0	1.46333	0.57	0	0.0366667	0	0
Gh_A01G001000	A01	108814	110819	qtl20	GX15_GX20_GX91_GX122_GX130	NDR1/HIN1-like protein 13	AT2G01080.1	0.343333	1.14333	0.406667	0.71	1.95	0	0.563333	0.36	0.89	0.366667	1.28667	2.34	0.473333	0.68	1.29333	0.626667	0.545	0.483333	0.173333	2.46	3.56	3.77	1.61333	3.42	3.68667	3.32667	1.94333	2.38	0.65	2.175	1.00333	0.95	2.08
Gh_A01G003900	A01	300234	310124	qtl20	GX15_GX20_GX91_GX122_GX130	Kinesin-like protein KIN-7D, mitochondrial	AT4G39050.1	3.81667	5.48667	5.97667	3.66333	3.915	1.92667	1.95	2.46667	5.17667	2.25667	5.91667	6.40333	1.82333	0.276667	1.02333	0.92	0.845	0.223333	0.72	2.31	7.115	5.06	2.88333	3.66	8.02667	10.4633	5.56333	16.2933	1.66	3.27	4.06667	2.99667	1.84
Gh_A01G002600	A01	191927	195106	qtl20	GX15_GX20_GX91_GX122_GX130	Basic leucine zipper 23	AT2G16770.1	4.34333	5.43667	3.06667	4.35	6.985	8.44333	8.71667	8.78333	6.48333	5.06	3.33	5.22333	2.73667	4.93	6.67667	10.64	6.185	9.56667	7.34667	4.09	6.765	6.01333	4.12333	3.985	4.26667	6.85	4.96	7.58333	1.97	3.02	2.44667	2.68333	1.38
Gh_A01G005500	A01	465274	465576	qtl20	GX15_GX20_GX91_GX122_GX130	B3 domain-containing protein Os02g0764100	NA	0	0	0	0	0.37	0.636667	0	1.67	0	0	0	0	0.413333	0.19	0	0	0	0	0	0	0	0	0	0	0	0.493333	0.196667	0	0	0	0	0	0
Gh_A01G002500	A01	189271	191757	qtl20	GX15_GX20_GX91_GX122_GX130	WD-40 repeat-containing protein MSI2	AT2G16780.1	13.3233	23.78	20.0667	18.5	27.73	16.4167	18.34	20.7733	30.4633	14.3533	28.49	18.89	19.6	8.57	27.7333	31.7833	17.04	13.9967	8.90667	25.83	81.21	45.7567	37.8733	37.925	42.89	50.9267	31.2167	69.5533	15.71	14.895	11.3167	10.37	7.84
Gh_A01G005400	A01	461369	464356	qtl20	GX15_GX20_GX91_GX122_GX130	COBRA-like protein 6	AT1G09790.1	0	0	0	0	0	0	0	0	0	0	0	0	0	0	0	0	0	0	0	0	0	0	0	0	0	0	0	0	0	0	0	0	0
Gh_A01G002400	A01	186674	187624	qtl20	GX15_GX20_GX91_GX122_GX130	BOI-related E3 ubiquitin-protein ligase 1	AT4G35070.1	0	0	0	0	0	0	0	0	0	0	0	0	0	0	0	0	0	0	0	0	0	0	0	0	0.17	0	0.323333	0	0	0	0	0	0
Gh_A01G005300	A01	455916	460568	qtl20	GX15_GX20_GX91_GX122_GX130	Transmembrane 9 superfamily member 1	AT1G10950.1	5.02	6.44333	6.54	4.92333	6.99	4.31333	4.44667	5.97	8.75667	2.66667	13.38	14.5167	2.31667	5.49333	8.55333	6.08333	8.66	5.75333	7.58	13.54	14.18	8.10667	5.56333	30.385	29.5967	24.74	23.02	17.5433	2.71	24.68	21.45	37.8	32.92
Gh_A01G002300	A01	184358	184941	qtl20	GX15_GX20_GX91_GX122_GX130	SKP1-like protein 4	AT1G20140.1	0	0	0	0	0	0	0	0	0	0	0	0	0	0	0	0	0.105	0	0	0	0	0.33	0.226667	0	0	0	0	0	0	0	0	0	0
Gh_A01G005200	A01	452726	455168	qtl20	GX15_GX20_GX91_GX122_GX130	DnaJ homolog subfamily B member 13	AT1G11040.1	0.01	0	0.00666667	0	0	0.0133333	0.02	0.02	0.02	0.02	0	0	0	0	0.07	0	0.075	0.00666667	0.05	0	0.04	0	0	0	0.0133333	0	0.0733333	0.0633333	0	0.02	0.0266667	0.0266667	0.15
Gh_A01G000900	A01	104762	108151	qtl20	GX15_GX20_GX91_GX122_GX130	Pinin	AT1G15200.3	11.9033	14.6833	15.7033	10.6933	14.715	11.7867	13.7033	13.5967	18.0433	10.7233	15.7633	12.6833	9.12	5.32667	14.7933	13.3967	8.98	7.86333	6.75667	15.56	36.71	38.14	29.1467	18.555	17.5033	24.1233	13.9533	20.59	8.92	8.76	6.76	4.22	4.55
Gh_A01G003800	A01	285083	287361	qtl20	GX15_GX20_GX91_GX122_GX130	Protein terminal ear1 homolog	AT5G07930.3	0	0.02	0	0	0	0	0	0	0	0	0	0	0.0233333	0	0	0	0	0	0	0	0	0	0	0	0.49	0	0	0.26	0	0	0	0	0
Gh_A01G000800	A01	99205	103107	qtl20	GX15_GX20_GX91_GX122_GX130	Patatin-like phospholipase domain-containing protein 2	AT1G33270.1	10.23	17.13	11.2233	10.6467	16.255	17.9567	16.3533	16.02	16.6567	19.22	4.01667	3.93	6.06667	1.86667	3.53667	4.39333	6.44	0.873333	2.18	7.73	4.38	3.11333	1.84333	6.55	7.83	7.08	6.07667	3.27667	4.14	7.93	7.56333	1.51	0.85
Gh_A01G003700	A01	275898	280388	qtl20	GX15_GX20_GX91_GX122_GX130	Squalene synthase	AT4G34640.1	13.03	16.07	19.3	20.4967	1.495	13.0467	25.7667	17.3667	2.75333	7.28333	9.58333	10.4967	13.4467	6.51667	3.53	3.67333	3.775	8.28667	6.59	12.01	2.435	1.31667	2.12667	16.24	21.5067	6.08667	7.53333	3.57667	2.59	13.365	9.41667	6.48333	4.18
Gh_A01G000700	A01	91898	92755	qtl20	GX15_GX20_GX91_GX122_GX130	Elongation of fatty acids protein 3-like	AT3G06470.1	11.34	21.08	14.2233	8.79	9.795	5.38333	2.35333	2.08667	4.96333	3.21667	4.26667	0.0166667	10.2167	0.0233333	0	0.176667	0.45	0.06	0	0	0.14	0.44	0.08	4.57	16.2367	0	0.103333	4.89	0.06	31.895	0.353333	0.453333	0.12
Gh_A01G003600	A01	266766	274830	qtl20	GX15_GX20_GX91_GX122_GX130	SH3 domain-containing protein 2	AT4G34660.1	0.0366667	0.35	0.51	0.413333	0.19	0.733333	0.59	0.356667	0.166667	0.37	0.393333	0.433333	0.01	0.266667	0.203333	0.0833333	0.095	0.666667	0.933333	2	1.115	0.04	0.14	0.145	0.42	0.26	0.183333	0.0666667	0	0.535	0.763333	0.51	0.62
Gh_A01G000600	A01	84484	85198	qtl20	GX15_GX20_GX91_GX122_GX130	Laminin subunit beta-2	AT1G60870.1	28.58	37.1367	23.3267	26.9633	42.64	30.1767	27.4133	26.2267	46.2933	29.2667	33.8567	56.39	72.74	64.5767	76.9333	44.22	104.805	16.4367	32.2433	79.25	7.895	4.89333	6.25667	20.79	39.07	13.66	26.8133	13.81	87.6	33.975	22.44	2.56	1.79
Gh_A01G003500	A01	256230	258161	qtl20	GX15_GX20_GX91_GX122_GX130	B-box zinc finger protein 19	AT2G21320.1	9.79	3.13	9.13333	1.94333	0.855	8.35333	4.12667	1.89667	1.28	9.28667	1.52333	0.9	0.84	0.443333	1.13333	1.01333	0.3	0.0433333	0.223333	0.17	3.285	3.50333	1.67333	1.235	2.54333	3.5	5.15	1.58	1.46	1.78	4.91	1.65	2.22
Gh_A01G002200	A01	181701	182251	qtl20	GX15_GX20_GX91_GX122_GX130	SKP1-like protein 4	AT1G20140.1	0	0	0	0	0	0	0	0	0	0	0	0	0.0333333	0	0	0	0	0.0433333	0	0	0	0	0	0	0	0.04	0	0	0	0	0	0	0
Gh_A01G005100	A01	439441	446510	qtl20	GX15_GX20_GX91_GX122_GX130	Membralin	AT1G60995.1	7.05	9.48333	6.88667	6.7	9.055	10.4133	10.88	12.0033	9.13667	6.72667	10.0933	10.09	2.48	10.7033	6.04333	15.08	8.775	8.23667	8.78667	8.22	3.12	2.00333	3.43	3.27	5.12	7.81667	6.49	5.90667	3.35	2.14	4.55	4.12	4.74
Gh_A01G002100	A01	168508	169729	qtl20	GX15_GX20_GX91_GX122_GX130	Probable aquaporin PIP2-8	AT2G16850.1	41.8933	31.7	76.1033	11.4433	23.565	3.38	1.87333	3.64	42.54	10.1567	81.26	105.173	66.5567	6.10667	47.3467	19.6967	7.895	3.55	8.18333	10.53	128.905	131.623	55.64	273.15	397.657	306.717	268.75	188.85	79	2412.8	613.7	203.9	12.87
Gh_A01G005000	A01	429372	435754	qtl20	GX15_GX20_GX91_GX122_GX130	Proline-rich receptor-like protein kinase PERK5	AT4G34440.1	0	0	0	0.0133333	0	0	0.00666667	0	0	0	0	0.106667	0	0.0533333	0.37	0.0466667	0	0.593333	0.00666667	0	0.015	0.14	0.0633333	0.035	0.163333	0.27	0.113333	0.03	0.03	0.175	0.223333	0.0666667	0.17
Gh_A01G002000	A01	166828	167235	qtl20	GX15_GX20_GX91_GX122_GX130	Uncharacterized protein C106.07c	AT2G20940.1	1.08	1.65	2.18	3.09	1.425	0.74	2.31333	1.58333	2.45	0.786667	5.27	2.09667	2.69	2.09	5.60333	4.53667	1.025	1.17	4.14667	5.6	4.335	2.34333	3.79	3.48	2.16333	2.07667	3.26	0.726667	7.57	0.925	1.15667	0.173333	0
Gh_A01G004900	A01	417317	419478	qtl20	GX15_GX20_GX91_GX122_GX130	Transcription factor RADIALIS	AT1G75250.1	0	0	0	0	0	0	0	0	0	0.316667	0.233333	0	0	0.363333	166.927	14.8733	0	84.8167	5.03667	0	7.775	82.8567	0	0.455	0.593333	0	0	0	0	0	0	0	0
Gh_A01G001900	A01	159366	166360	qtl20	GX15_GX20_GX91_GX122_GX130	RNA-binding protein 39	AT2G16940.2	10.8967	12.3133	14.41	10.0967	12.65	11.7867	13.0433	13.6433	13.7167	11.57	18.32	15.11	5.87667	6.60667	9.94333	13.5933	8.915	7.4	7.51	16.56	37.025	24.92	15.96	15.51	17.11	16.97	16.3967	16.36	9.86	7.705	10.08	7.29333	8.87
Gh_A01G004800	A01	403329	405095	qtl20	GX15_GX20_GX91_GX122_GX130	3-ketoacyl-CoA synthase 4	AT1G19440.1	11.42	35.38	14.5167	19.1733	23.7	64.7733	96.02	64.9733	20.1733	25.0633	0.0633333	7.5	4.92333	101.65	5.56	271.347	185.075	11.6867	1.21	215.96	0.195	0.12	0.21	0.27	0.36	0.0433333	0.03	0.183333	0	0.165	0.17	0.473333	0.08
Gh_A01G000500	A01	80100	80532	qtl20	GX15_GX20_GX91_GX122_GX130	COX assembly mitochondrial protein 2 homolog	AT4G21192.1	5.97333	10.4367	5.31667	7.77333	9.32	10.4067	7.13	11.7033	11.2	4.83333	31.3933	36.4033	4.13	25.1033	38.3767	31.5033	15.43	10.87	11.4467	4.46	26.73	39.7433	64.47	46.68	37.95	9.26667	41.1933	4.02333	3.95	12.345	13.8433	9.85667	9.87
Gh_A01G003400	A01	244298	248134	qtl20	GX15_GX20_GX91_GX122_GX130	NADP-dependent D-sorbitol-6-phosphate dehydrogenase	AT2G21250.1	31.92	16.4833	8.25	19.7333	15.68	18.6433	18.4033	24.7167	20.08	17.26	23.5433	34.0933	37.9267	38.33	27.84	44.92	21.5	21.2867	30.02	0.93	12.01	16.06	13.0667	59.975	77.05	38.1433	33.5133	24.4767	0.56	78.265	70.43	36.28	0.33
Gh_A01G000400	A01	73986	77111	qtl20	GX15_GX20_GX91_GX122_GX130	Zinc finger CCHC domain-containing protein 12	AT1G64260.1	6.50333	8.76333	8.52	8.86333	11.5	8.70333	9.94333	9.44667	10.03	7.61	9.79333	8.50667	2.45333	5.11333	4.43333	10.2	5.665	6.26333	4.93333	6.88	11.71	4.43333	6.61	5.01	4.66	6.77	5.95667	2.13667	2.42	1.435	1.87667	1.41333	1.68
Gh_A01G003300	A01	236457	236972	qtl20	GX15_GX20_GX91_GX122_GX130	Peptidyl-prolyl cis-trans isomerase 1	AT2G16600.1	0.0866667	0	0	0.0366667	0	0	0	0	0.0766667	0	1.22667	0.93	0.0166667	0.0633333	0.913333	0.1	0	0.663333	0.286667	0	0.39	0.283333	0.363333	3.13	2.70667	4.17333	6.35667	0.776667	0.57	7.185	12.0133	15.0067	19.3
Gh_A01G006200	A01	507186	510578	qtl20	GX15_GX20_GX91_GX122_GX130	Pentatricopeptide repeat-containing protein At2g15820, chloroplastic	AT2G15820.1	1.81	3.59667	3.44667	3.63667	3.255	2.61333	3.08	3.93333	3.39	1.14667	1.75	2.86667	1.59	0.89	1.62333	2.56667	1.31	1.73	0.946667	2	3.92	3.26333	2.11667	1.87	2.60333	3.76333	1.52667	3.55333	0.83	1.04	0.79	0.766667	0.92
Gh_A01G006100	A01	501598	504602	qtl20	GX15_GX20_GX91_GX122_GX130	Serine/threonine-protein kinase SRK2E	AT4G33950.1	0.13	0.38	0.666667	0.203333	0.085	0.336667	0.216667	0.32	0.386667	0.48	0.616667	0.426667	0.166667	4.67	0.0366667	2.78	0.43	3.71333	9.2	0.87	1.1	0.13	0.543333	0	0.163333	0.0566667	0.2	0.656667	2.09	0	0.203333	0.11	0.78
Gh_A01G000300	A01	66475	68196	qtl20	GX15_GX20_GX91_GX122_GX130	Peroxisome biogenesis protein 5	AT5G56290.1	12.1233	6.77667	8.91667	4.54	23.38	7.31333	15.5867	8.71333	11.9633	13.4667	10.8667	9.03	2.28667	6.98667	7.25667	9.87	6.755	5.77667	4.56333	7.39	20.225	23.7167	14.5333	10.96	11.3667	34.8167	14.3033	17.9833	0	15.615	7.90333	3.89	2.12
Gh_A01G003200	A01	228551	234382	qtl20	GX15_GX20_GX91_GX122_GX130	Protein DMR6-LIKE OXYGENASE 1	AT3G19000.1	0.693333	0.31	0.15	0.11	1.17	0.57	0.25	0.5	0.266667	0.433333	1.48333	2.32667	0.673333	0.263333	2.60667	1.61667	1.115	0.456667	0.0833333	0.52	0.65	0.263333	0.4	0.715	1.79	2.37	2.36	4.98333	4.61	3.045	4.74333	5.61667	2.75
Gh_A01G000200	A01	60648	62498	qtl20	GX15_GX20_GX91_GX122_GX130	Lysophospholipid acyltransferase 1	AT1G12640.1	2.31667	3.23	2.76667	2.20667	3.15	2.10667	2.94	2.83667	6.32667	2.46	4.96667	4.44	2.67667	1.26333	1.35333	2.02	1.355	1.69667	0.95	1.24	7.7	5.93667	4.08667	3.945	4.20667	3.45667	2.64	5.01	0.27	2.11	1.67667	0.45	1.3
Gh_A01G003100	A01	225328	227256	qtl20	GX15_GX20_GX91_GX122_GX130	Vacuolar protein 8	AT4G34940.1	0	0	0	0	0	0	0	0	0	0	0	0	0	0	0	0	0	0.0666667	0	0	0	0	0	0	0	0.0166667	0	0	0	0	0	0	0
Gh_A01G006000	A01	493679	500615	qtl20	GX15_GX20_GX91_GX122_GX130	Protein DMR6-LIKE OXYGENASE 1	AT3G19000.1	0.0266667	0.0766667	0.0866667	0.27	0.125	0.106667	0.0833333	0.136667	0.186667	0.0133333	2.56333	1.26667	0.596667	0.16	0.306667	0.446667	0.085	0.0466667	0.04	0.1	0.775	0.493333	0.386667	0.35	1.05667	0.983333	0.59	0.29	1.3	0.8	0.95	0.336667	0.6
Gh_A01G001800	A01	147175	156837	qtl20	GX15_GX20_GX91_GX122_GX130	Transportin-1	AT2G16950.1	4.13667	5.21667	4.23	3.83333	5.48	5.78667	6.04333	6.37333	5.87	3.36333	7.38667	6.45	1.61667	2.69333	4.56667	6.06333	2.71	1.63333	2.53333	3.56	2.4	2.38333	1.46667	4.2	5.52333	4.50333	1.90667	2.80333	0.49	4.955	4.01667	4.47	2.62
Gh_A01G004700	A01	382763	384796	qtl20	GX15_GX20_GX91_GX122_GX130	Protein Daple	NA	0	0	0	0	0	0.0266667	0	0	0.27	0.09	0.403333	0.0133333	0	0	0	0	0	0	0	0.14	0	0	0	0	0.15	0	0.09	0	0	0	0	0.0533333	0
Gh_A01G001700	A01	141221	146692	qtl20	GX15_GX20_GX91_GX122_GX130	Serine/threonine-protein kinase STY46	AT4G38470.1	0.77	1.07333	2.47333	3.92	0.935	0.643333	0.516667	1.32667	0.41	0.316667	0.506667	2.04	0.0833333	0.603333	0.0733333	0.0133333	0.015	4.00667	0.53	0.25	22.53	12.16	20.75	0.315	0.116667	0.183333	0.13	0.85	0	0.17	0.183333	0.133333	2.52
Gh_A01G004600	A01	364192	365673	qtl20	GX15_GX20_GX91_GX122_GX130	3-ketoacyl-CoA synthase 9	AT2G16280.1	3.23	5.94	3.37	4.36	7.58	10.4233	9.48	11.65	7.38667	4.49333	0.0633333	2.61333	1.77667	40.6333	1.02	28.98	27.89	1.57	0.336667	45.41	0.07	1.65333	4.95	10.735	6.14	0.03	0.153333	0.426667	0	0.535	0.103333	0.0566667	0
Gh_A01G001600	A01	131356	132673	qtl20	GX15_GX20_GX91_GX122_GX130	Cytokinin riboside 5'-monophosphate phosphoribohydrolase LOG5	AT4G35190.1	0	0	0.0333333	0.13	0.21	0.526667	0.373333	0.353333	0	0	0	0.0333333	0.0533333	0	0.253333	0	0	0.03	0	0	0.93	1.86333	0.806667	0.055	0.4	3.00667	1.62333	0	0	0.045	0.213333	0.0766667	0
Gh_A01G004500	A01	359578	361441	qtl20	GX15_GX20_GX91_GX122_GX130	Protein RER1B	AT2G21600.1	5.05	8.08667	5.25667	6.4	11.015	7.9	7.83	6.06667	7.3	6.37333	11.32	8.43667	9.70667	5.98667	5.36333	5.24333	6.105	4.39667	4.69333	6.43	17.215	18.93	10.5567	8.425	9.43667	7.85333	7.53333	5.83	11.48	4.47	3.60333	3.95667	5.46
Gh_A01G001500	A01	127147	128329	qtl20	GX15_GX20_GX91_GX122_GX130	NAC domain-containing protein 35	AT2G17040.1	3.54333	15.7533	11.17	20.47	33.785	54.1467	29.9467	25.2933	22.1633	11.79	1.29	13.0633	71.99	2.10333	1.75333	19.0133	70.795	1.12667	1.90333	56.21	1.015	4.67667	2.17333	0.06	0.0966667	0.38	0.643333	0.146667	0.6	0.455	0.106667	0.18	0
Gh_A01G004400	A01	341654	342037	qtl20	GX15_GX20_GX91_GX122_GX130	NA	AT5G24890.1	0	0	0	0	0	0	0	0	0	0	0	0	0	0	0.28	0	0	0	0	0	0	0.736667	0	0	0	0	0	0	0	0	0	0	0
Gh_A01G003000	A01	223039	223497	qtl20	GX15_GX20_GX91_GX122_GX130	Cold shock domain-containing protein 3	AT2G17870.1	2.05	1.29667	1.32667	3.96333	1.045	0.636667	0.856667	3.03	0.476667	0.0466667	7.56333	19.6133	2.02	4.03667	1.99	1.02333	0.375	1.87	5.16333	0.12	7.1	8.06333	17.4367	53.67	36.6867	15.9	9.62333	7.36	5.56	172.125	61.8933	350.833	64.21
Gh_A01G005900	A01	490134	492404	qtl20	GX15_GX20_GX91_GX122_GX130	Protein DMR6-LIKE OXYGENASE 1	AT3G19000.1	0.03	0	0.0433333	0	0.74	0.1	0.113333	0.116667	0.03	0	0.0466667	0	0.686667	0.336667	0	0.716667	1.98	1.3	0.0433333	1.12	0	0	0	0	1.46667	0.87	0.0866667	0	0	1.97	1.15	0.106667	0
Gh_A01G000100	A01	45486	49597	qtl20	GX15_GX20_GX91_GX122_GX130	14 kDa zinc-binding protein	AT3G56490.1	8.84667	8.68333	9.57333	5.16333	15.38	8.71667	9.09333	9.94333	10.5433	10.5233	6.18333	8.34	2.25667	4.60333	6.11667	5.49	5.4	5.36	3.91	6.56	12.16	17.09	15.28	3.57	7.82667	37.0667	10.1967	38.6033	0	15.695	7.05	6.98333	3.1
Gh_A01G002900	A01	217283	220657	qtl20	GX15_GX20_GX91_GX122_GX130	Peptidyl-prolyl cis-trans isomerase CYP21-1	AT4G34960.1	7.10667	6.87667	6.15667	7.11333	7.41	7.14333	6.73667	6.77667	6.91	5.03333	10.1	15.2933	10.4367	3.03667	6.69667	8.42333	7.64	3.86333	6.24333	5.95	17.02	8.07333	8.48	13.735	30.7833	16.98	14.46	10.8433	21.69	19.42	24.1467	11.6867	9.57
Gh_A01G005800	A01	478626	479122	qtl20	GX15_GX20_GX91_GX122_GX130	Thylakoidal processing peptidase 1, chloroplastic	NA	0	0	0	0	0	0	0	0	0	0.35	0	0	0	0	0	0.0966667	0	0	0	0	0.11	0.326667	0.183333	0	0	0.123333	0	0.853333	0	0	0	0	0.22
Gh_A01G152600	A01	59359753	59360076	qtl22	GX21521_GX21566	Ribulose bisphosphate carboxylase large chain (Fragment)	ATCG00490.1	0.246667	0	0	0	0	0	0	0	0	0	0	0	0	0	0	0.206667	0	0	0	0	0	0	0	0	0	0	0	0	0	0	0	0	0
Gh_A01G152500	A01	59353949	59354164	qtl22	GX21521_GX21566	NA	NA	0	0	0	0	0	0	0	0	0	0	0	0	0	0	0	0	0	0	0	0	0	0	0	0	0	1.12333	0	6.85	0	0	0	0	0
Gh_A01G152400	A01	59207538	59208360	qtl22	GX21521_GX21566	Branchpoint-bridging protein	NA	0	0	0	0	0	0	0	0	0	0	0	0	0	0	0	0	0	0	0	0	0	0	0	0	0	0	0	0	0	0	0	0	0
Gh_A01G152300	A01	59190929	59191657	qtl22	GX21521_GX21566	DNA topoisomerase 3-alpha	NA	0	0	0	0	0	0	0	0	0	0	0.293333	0	0	0	0	0	0	0.553333	0.523333	0	0	0	0	0	0	0.473333	0	0	1.3	0	0	0	0
Gh_A01G152000	A01	58896194	58897193	qtl22	GX21521_GX21566	MLP-like protein 423	AT1G24020.1	312.753	187.19	267.36	289.187	56.75	100.9	175.17	121.653	143.9	167.11	0.176667	10.93	902.187	1.02667	1.93	121.153	97.5	4.35333	0.03	127.97	7.365	3.95667	4.6	2.875	3.86667	17.01	20.16	6.78667	5.49	1.92	0.556667	0.446667	0.06
Gh_A01G152200	A01	59181645	59183526	qtl22	GX21521_GX21566	Retrovirus-related Pol polyprotein from transposon TNT 1-94	NA	0.546667	0.39	0.256667	0.34	0.33	0.943333	1.65	0.806667	0.73	0.756667	3.07667	1.79333	0.0633333	0.163333	0.176667	0.766667	1.38	0.236667	0.173333	0.04	1.755	0.22	0.26	0.175	0.483333	0.81	0.433333	0.23	0	0.105	0.203333	0.05	0
Gh_A01G151900	A01	58653516	58654103	qtl22	GX21521_GX21566	Amino acid transporter AVT6E	AT1G80510.1	0	0	0	0	0	0	0	0	0	0	0	0	0	0	0	0	0	0	0	0	0	0	0	0	0	0	0	0	0	0	0	0	0
Gh_A01G151800	A01	58643945	58644407	qtl22	GX21521_GX21566	Neuronal growth regulator 1	NA	0	0	0	0	0	0	0	0	0	2.85333	0	0	0.136667	0	0	0	0.33	0	0	0	0	0	0.286667	0	0	0	0	0	0	0	0	0	0
Gh_A01G152800	A01	59578964	59585217	qtl22	GX21521_GX21566	Putative white-brown complex homolog protein 30	AT2G37010.1	0	0	0	0	0	0	0	0	0.00333333	0	0.00666667	0	0	0	0	0	0	0.0833333	0	0	0	0	0	0	0.00666667	0.00666667	0	0	0	0.375	0.16	0.213333	0.63
Gh_A01G152700	A01	59363689	59364396	qtl22	GX21521_GX21566	Photosystem II CP47 reaction center protein	ATCG00680.1	0	0	0	0	0	0	0	0	0	0	0	0	0	0	0	0	0	0	0	0	0	0	0	0	0	0	0	0	0	0	0	0	0
Gh_A01G152100	A01	59038539	59067546	qtl22	GX21521_GX21566	187-kDa microtubule-associated protein AIR9	AT2G34680.1	3.13	5.74667	5.56667	4.38667	5.735	2.12333	2.40667	2.77667	6.93	1.81333	11.31	11.17	1.74333	1.49667	6.71	5.33	2.445	1.87333	1.52	5.19	21.275	10.11	7.29	7.005	10.35	22.5433	11.1267	19.5833	1.2	5.625	3.79667	2.62	3.08
Gh_A01G113100	A01	21130788	21139009	qtl61	GX3910	V-type proton ATPase subunit B2	AT4G38510.5	21.19	18.8467	15.48	16.41	10.055	20.32	17.3767	32.7933	15.6633	17.64	22.64	25.48	10.5767	77.7433	32.92	58.8067	27.2	151.93	110.187	35.08	14.405	12.12	12.35	25.85	31.2567	22.5633	14.7133	24.3567	2.66	11.22	5.65	1.83667	1.35
Gh_A01G113000	A01	21078799	21087346	qtl61	GX3910	Hippocampus abundant transcript 1 protein	AT2G16990.1	3.31333	1.81	1.44667	1.66333	1.585	1.72	1.78333	1.48	2.89667	1.81667	5.15	11.96	1.84333	22.1867	3.05	29.5833	1.34	8.19667	34.15	0.59	2.38	2.89333	2.39333	2.085	3.35333	2.23333	3.00667	4.75	0.78	1.58	1.14333	1.25667	1.37
Gh_A01G112900	A01	21072145	21076393	qtl61	GX3910	Phospholipase D delta	AT4G35790.1	0.163333	0.29	0.4	0.15	0.47	0.126667	0.126667	0.16	0.303333	0.236667	1.23667	1.21333	0.136667	3.31667	0.526667	1.04	0.185	1.32333	2.95333	0.34	7.04	2.79667	3.07333	1.3	1.49333	5.42	5.8	4.5	1.84	0.165	0.133333	0.05	0.09
Gh_A01G114500	A01	21523360	21526713	qtl61	GX3910	Receptor-like cytosolic serine/threonine-protein kinase RBK2	AT4G35030.3	0.353333	0.72	0.383333	0.46	2.095	0.81	0.87	1.02	0.896667	0.316667	1.62333	1.38667	0.07	5.25	0.39	5.03667	1.735	2.52333	3.90667	0.64	0.76	0.436667	0.353333	0.495	0.54	1.28667	1.12667	0.56	0.18	0.525	0.583333	0.656667	0.04
Gh_A01G114400	A01	21521705	21523085	qtl61	GX3910	NA	AT1G20100.1	11.86	10.39	8.35667	5.01	7.79	10.0033	7.12	9.15	10.9433	15.2967	22.67	31.7	23.3367	26.86	21.6933	22.1367	39.85	27.82	15.1533	39.58	59.765	246.087	193.103	8.655	7.88667	19.38	15.11	14.16	17	3.195	7.06	2.67667	3.12
Gh_A01G114300	A01	21440698	21441865	qtl61	GX3910	Probable BOI-related E3 ubiquitin-protein ligase 2	AT4G35070.1	0.106667	0.16	0.27	0.323333	0.105	0.0333333	0.04	0.17	0.05	0.243333	0.0366667	0.0633333	0.05	0	0.17	0.0333333	0.23	0.0633333	0	0.11	1.945	1.29	1.64667	2.835	4.22	9.17667	7.35333	5.69667	4.91	0.355	1.32	0.0666667	0.33
Gh_A01G114200	A01	21428991	21430182	qtl61	GX3910	GTPase-activating protein GYP7	AT5G52580.2	25.0733	33.04	25.3733	21.5233	27.785	26.25	27.8633	19.4833	25.1933	46.39	5.45667	12.8333	2.93	7.18	7.02	10.9967	3.14	5.78667	10.4033	6.07	6.03	10.2533	8.27	10.18	13.7933	3.96333	19.02	6.03333	0.96	11.22	8.49667	11.5867	3.3
Gh_A01G112800	A01	21070401	21071753	qtl61	GX3910	Mitochondrial protein import protein ZIM17	AT5G27280.1	53.19	57.61	69.4133	37.8167	72.48	83.3933	74.98	62.0433	58.56	99.2367	13.72	14.7967	10.8367	17.35	10.7967	19.11	9.52	29.7233	35.7367	14.32	18.715	14.7833	17.6667	10.865	9.72333	20.2133	16.7267	9.64	9.53	9.16	8.77	11.4233	8.32
Gh_A01G112700	A01	21068140	21069373	qtl61	GX3910	Pentatricopeptide repeat-containing protein At5g40410, mitochondrial	AT5G40410.1	0	0	0.1	0	0	0	0	0.0466667	0	0	0.0433333	0	0	0	0	0	0	0	0	0	0	0	0	0	0	0	0	0.283333	0	0	0	0	0
Gh_A01G112600	A01	21052822	21054431	qtl61	GX3910	Uncharacterized mitochondrial protein AtMg00860	NA	0	0	0	0	0	0	0	0	0	0	0	0	0	0	0	0	0	0	0	0	0	0	0	0	0	0	0	0	0	0	0	0	0
Gh_A01G112500	A01	21005001	21005982	qtl61	GX3910	Protein GDAP2 homolog	AT4G35750.1	4.03667	14.4733	12.2667	11.0733	65.085	5.26	4.53333	13.9367	35.69	6.78333	80.7933	87.5833	27.9267	55.4467	22.16	77.6067	23.505	26.9267	34.83	24.41	82.445	96.73	110.573	23.495	37.5	85.05	63.6	37.6233	26.39	42.8	41.5533	23.5367	18.06
Gh_A01G114100	A01	21414100	21414687	qtl61	GX3910	Amino acid transporter AVT6E	AT1G80510.1	0	0	0	0	0	0	0	0	0	0	0	0	0	0	0	0	0	0	0	0	0	0	0	0	0	0	0	0	0	0	0	0	0
Gh_A01G114000	A01	21405348	21406082	qtl61	GX3910	NA	NA	20.9567	6.83333	2.56333	4.25	10.5	10.1333	9.96333	12.1133	16.05	16.79	16	16.0433	22.7633	7.83667	20.8833	20.28	16.98	10.2633	4.51333	0	8.46	28.71	21.5667	20.585	14.58	34.35	20.7267	26.5067	0	23.785	16.37	12.2567	0
Gh_A01G113900	A01	21385354	21386582	qtl61	GX3910	Ribonuclease HI	AT3G01410.1	0	0	0	0	0.335	0	0	0	0	0	0	0	0	0	0	0	0	0	0	0	0	0	0	0	0	0.06	0	0	0	0	0	0	0
Gh_A01G113800	A01	21372865	21373636	qtl61	GX3910	Protein FD	AT4G35900.1	0.25	0.773333	0.623333	1.82333	0.98	1.37667	1.68667	0.73	0.546667	0.513333	0.643333	1.01	0.943333	0.06	1.38667	0.0933333	0.05	0	0	0	0	0	0.26	0.12	0.286667	0	0	0	0	0	0	0	0
Gh_A01G112400	A01	21002309	21004456	qtl61	GX3910	Pentatricopeptide repeat-containing protein At2g33680	AT2G33680.1	0.283333	0.666667	0.453333	0.73	0.82	0.206667	0.446667	0.68	1.48667	0.216667	10.1433	11.7367	0.943333	3.32333	1.46667	4.29333	2.745	2.91667	3.68333	1.05	6.125	13.9467	8.54333	1.69	1.41	4.18667	2.56333	2.37	0.02	0.6	1.74333	0.68	0.48
Gh_A01G112300	A01	20719096	20722722	qtl61	GX3910	Prolyl endopeptidase	AT1G76140.1	1.02	29.5367	40.5367	76.4867	117.945	69.7433	85.3767	38.6033	34.48	12.9733	19.7933	17.2167	0.443333	0.43	20.7667	7.35	84.235	0.72	1.78	147.4	1.22	3.68333	0.623333	0.525	0.5	1.56	1.16	2.46	6.57	1.455	1.41333	4.02333	106.61
Gh_A01G112200	A01	20712910	20717774	qtl61	GX3910	Prolyl endopeptidase	AT1G76140.1	17.0967	18.0967	18.8933	13.4833	15.66	21.36	18.5	22.8067	22.4433	13.95	17.71	13.23	4.54333	16.26	14.55	23.4567	15.115	15.68	15.74	23.14	10.235	9.81333	7.06	12.19	18.2733	18.4567	12.4767	14.4233	4.16	14.185	18.4	20.2933	13.68
Gh_A01G112100	A01	20698555	20701782	qtl61	GX3910	L-ascorbate oxidase homolog	AT1G76160.1	4.04333	1.58667	2.16333	1.02	0.64	0.816667	0.293333	0.24	2.17333	0.853333	16.83	13.65	1.49667	5.6	5.62333	3.93333	1.21	1.86333	2.04667	7.53	0.755	0.35	0.286667	0.775	1.97333	5.46333	3.9	4.65333	1.66	2.7	4.86333	2.25333	7.54
Gh_A01G113700	A01	21346669	21351078	qtl61	GX3910	La-related protein 1C	AT4G35890.1	5.17333	5.00667	4.84333	3.72333	5.8	4.55333	4.98	5.23	6.18	4.18667	8.9	8.59667	2.03	5.86667	7.75	9.04667	3.33	10.7833	13.8133	6.76	13.74	12.91	10.9367	8.08	10.6633	7.59667	6.68333	6.89333	1.97	3.015	4.82667	4.22667	3.48
Gh_A01G113600	A01	21238287	21239487	qtl61	GX3910	UPF0496 protein At1g20180	AT1G20180.1	0	0	0	0	0	0	0	0	0	0	0.173333	0.15	0	11.41	0.23	5.44333	0	8.28667	24.59	0	0	0	0	0	0.09	0.2	0.12	0.113333	0	0.05	0.0166667	0.0133333	0
Gh_A01G113500	A01	21235872	21237685	qtl61	GX3910	Protein Simiate	AT1G75980.1	1.65333	3.77333	4.49333	4.13	3.405	1.96333	2.91333	3.00333	5.14	1.55	5.02667	5.13667	2.29	1.21667	5.29667	1.68333	2.29	2.03667	2.09	4.28	9.14	13.6533	8.22667	6.835	8.74	9.14667	3.29667	6.58	3.82	7.805	6.02	3.09	3.68
Gh_A01G113400	A01	21226091	21228668	qtl61	GX3910	Ribonuclease P protein subunit p25-like protein	AT1G76010.1	18.4567	17.8767	24.7267	16.65	16.9	19.4033	15.9233	15.4633	19.1567	15.6633	26.7133	24.63	15.3767	6.65667	18.0233	16.7533	12.23	11.3467	8.77	19.13	55.085	37.4667	31.1733	50.08	43.5133	48.5733	33.6233	122.107	28.27	29.55	25.4633	30.95	18.93
Gh_A01G112000	A01	20656034	20657603	qtl61	GX3910	Retroviral-like aspartic protease 1	NA	0	0	0	0	0	0	0	0	0	0	0	0	0	0	0	0	0	0	0	0	0	0	0	0	0	0.03	0	0	0	0	0	0	0
Gh_A01G114800	A01	21627625	21631950	qtl61	GX3910	Endoplasmin homolog	AT4G24190.1	0.223333	0.59	0.303333	0.403333	0.78	0.173333	0.25	0.183333	1.17667	0.123333	0.476667	0.523333	0.396667	0.38	0.596667	0.43	1.03	0.0766667	0.176667	1.95	1.79	0.26	0.44	6.95	6.62667	5.24333	4.59	2.63333	0.69	4.255	5.12	5.86	3.78
Gh_A01G114700	A01	21554591	21555346	qtl61	GX3910	NA	NA	0	0.0233333	0.0466667	0	0	0	0.0966667	0.0666667	0.116667	0.0966667	6.85333	1.10667	0	0.0466667	2.77333	0.463333	0.785	0	0	0.7	0	0	0	0	0	0	0	0	0	0	0.16	0	0
Gh_A01G114600	A01	21539687	21551413	qtl61	GX3910	Vacuolar protein sorting-associated protein 35B	AT1G75850.1	3.33667	4.18	4.77	3.54	4.48	3.85333	3.89667	4.29	5.52	3.94	4.18333	4.05333	2.20667	3.22	2.25	5.13	2.84	2.52	2.86333	3.27	5.81	5.85	3.95667	3.565	4.31667	5.86	4.13333	5.22	0.97	2.98	2.82667	2.39333	1.82
Gh_A01G113300	A01	21210218	21212596	qtl61	GX3910	Elongation factor 1-alpha	AT5G60390.1	65.89	66.95	65.5867	68.3833	46.795	76.2567	60.8867	81.9967	62.35	35.0467	226.693	177.083	105.447	61.4233	165.647	139.873	99.605	73.5367	74.8833	110.16	207.445	79.88	79.12	430.62	455.537	293.08	232.19	387.737	119.57	371.54	265.82	431.837	264.16
Gh_A01G113200	A01	21140583	21143905	qtl61	GX3910	Probable nucleoredoxin 2	AT1G60420.1	5.13	3.75	3.10333	2.21667	5.14	3.58667	3.17	3.71333	10.64	3.49	2.68667	1.56	3.16333	9.15	8.96333	16.0833	17.69	18.05	8.95	13.65	2.68	2.01	1.21667	0.715	0.29	0.736667	0.443333	0.523333	0.29	0.04	0.0366667	0.0633333	0.11
Gh_A01G167200	A01	83502549	83503482	qtl68	GX41433	Nudix hydrolase 18, mitochondrial	AT1G14860.1	4.49333	8.22333	1.96667	2.75667	28.405	4.80333	6.70333	11.84	5.12333	2.72667	2.57667	0.91	2.72333	4.70333	0.443333	5.05	64.695	0.103333	0	19.81	0.18	0.23	0.746667	0	0.103333	0	0.176667	0.3	0	0	0	0	0
Gh_A01G167100	A01	82919260	82921457	qtl68	GX41433	Zinc finger protein VAR3, chloroplastic	AT1G70650.1	0	0.0333333	0	0.01	0	0	0	0.0166667	0.0166667	0	0	0	0	0	0	0	0	0	0	0	0	0	0	0	0	0	0	0	0	0	0	0	0
Gh_A01G170800	A01	89473395	89474507	qtl69	GX42374	NADPH--cytochrome P450 reductase	AT2G01410.1	9.42667	12.4267	8.49667	6.66333	10.905	14.3567	10.9967	11.9633	15.89	16.58	25.2333	19.72	6.01	13.2733	31.1	23.4567	24.135	16.48	19.0467	21.88	7.715	8.2	8.79667	17.32	15.0467	22.42	18.3867	13.92	14.11	9.11	11.4767	12.8933	23.55
Gh_A01G172100	A01	90037725	90043652	qtl69	GX42374	Sphingosine-1-phosphate lyase	AT1G27980.1	4.11333	6.97	3.99667	3.46667	6.075	6.65	4.73333	8.05333	7.87333	4.88667	13.2267	10.43	2.27333	162.473	18.0533	66.9833	8.035	174.137	253.817	11.13	4.52	6.31333	6.02667	3.855	3.87	10.39	9.01333	7.47333	4.43	1.615	2.54	2.82	7.48
Gh_A01G172000	A01	90033703	90036861	qtl69	GX42374	Probable E3 ubiquitin ligase SUD1	AT2G01275.1	0.54	1.24333	0.61	0.58	2.78	0.816667	0.81	0.906667	1.28333	0.35	5.10667	2.33667	0.94	9.05	2.65	4.35	8.375	7.56	2.68333	1.74	1.595	4.54	6.64667	0.765	2.23	1.51667	3.13667	3.67667	2.29	0.39	0.9	0.12	0.17
Gh_A01G171900	A01	90026387	90027169	qtl69	GX42374	Probable ribose-5-phosphate isomerase 2	AT2G01290.1	20.4933	17.8067	19.0033	21.54	24.57	20.4333	21.4267	32.0667	11.6567	23.16	16.2767	36.2633	18.5433	104.01	134.53	45.7167	13.61	104.197	201.92	8.81	10.805	14.0433	13.9267	6.435	4.27333	10.68	8.19333	14.06	20.26	4.49	2.37	3.38	2.13
Gh_A01G171800	A01	90023880	90024335	qtl69	GX42374	NA	AT2G01300.1	0.466667	0.223333	0.66	0.263333	3.03	1.51667	1.02	0.52	1.34333	0.713333	8.26667	4.05	4.05667	5.33667	2.84667	1.57	4.22	12.86	8.18333	7.42	0.35	10.9033	8.09667	0	0	4.84	20.5433	0.99	0	0.56	0.143333	0	0
Gh_A01G171700	A01	90001085	90008789	qtl69	GX42374	ABC transporter G family member 7	AT2G01320.3	15.08	10.2967	5.82	6.80667	10.515	10.0133	9.41	10.92	16.87	13.16	1.65667	5.30333	6.01667	3.06667	6.48333	10.96	11.675	1.42	1.68333	1.18	6.855	7.23333	6.58	5.09	6.91	5.75333	3.87667	5.47333	0.29	1.92	1.58667	1.22	0.31
Gh_A01G171600	A01	89947684	89951248	qtl69	GX42374	Beta-glucuronosyltransferase GlcAT14A	AT1G71070.1	5.24333	6.93667	5.34	4.79	7.235	6.62667	6.85667	6.77333	8.89667	4.68667	9.69667	9.12667	2.57	2.43	8.07	8.35	5.425	3.15667	4.95	4.61	7.075	3.39	2.57	3.465	5.07667	5.37333	5.73333	13.1533	3.21	2.455	2.53333	2.65	2.75
Gh_A01G171500	A01	89938862	89943587	qtl69	GX42374	Actin-interacting protein 1-2	AT3G18060.1	0.02	0.196667	0.106667	0.0766667	0.12	0.17	0.11	0.09	0.126667	0.0566667	0.3	0.54	0.146667	0.173333	0.12	0.16	0.065	0.0433333	0.0766667	0.17	1.35	0.296667	0.336667	0.325	1.07	0.47	0.433333	1.14	0.27	1.165	0.416667	0.73	1.35
Gh_A01G171400	A01	89849147	89850376	qtl69	GX42374	Transcription repressor MYB4	AT4G38620.1	8.42667	11.3133	4.81667	2.76333	13.71	3.74333	5.89	2.88667	26.3767	11.33	0.816667	1.6	2.40667	14	0.37	3.71	2.925	0.0966667	0.02	2.6	1.125	0.0566667	0.29	9.215	7.20333	0.36	0.253333	0.23	0	5.38	3.09333	0.26	0
Gh_A01G171300	A01	89705289	89708115	qtl69	GX42374	U-box domain-containing protein 11	AT1G23030.1	3.42	2.16	2.28333	1.69	1.925	1.79667	1.57667	1.22333	2.39667	1.67667	5.70667	4.39333	1.35333	5.35667	1.39	0.666667	2.235	8.94	4.64	0.82	1.515	0.963333	1.23	2.255	4.85333	4.63	2.88333	1.96667	0.18	2.29	2.13667	1.33667	0.27
Gh_A01G171200	A01	89701765	89702876	qtl69	GX42374	Uncharacterized protein At1g66480	AT2G01340.1	0.123333	0.176667	0.0533333	0.0433333	0.28	0.24	0.26	0.4	0.333333	0.15	0.396667	0.0233333	0	0.4	0.0833333	0.216667	0	0.183333	0	0	0	0	0	0	0	0	0	0	0	0	0	0	0
Gh_A01G171100	A01	89663357	89671701	qtl69	GX42374	Putative 1-phosphatidylinositol-3-phosphate 5-kinase FAB1C	AT1G71010.1	6.87667	8.65667	8.71	5.63667	9.035	9.58333	8.23667	9.37	8.73333	7.9	10.7667	9.36667	1.09	5.65667	8.55667	8.87333	3.98	4.55333	5.64333	6.71	14.435	12.5767	10.0933	5.02	8.82	32.8033	10.8433	12.3533	1.45	3.265	2.71667	1.94333	1.81
Gh_A01G171000	A01	89645545	89648359	qtl69	GX42374	Nicotinate-nucleotide pyrophosphorylase [carboxylating], chloroplastic	AT2G01350.1	27.7433	50.5833	42.5367	41.31	47.055	41.0067	45.4733	50.8633	46.86	31.1967	24.9233	31.9767	25.6867	24.0567	31.7033	42.8533	22.81	17.05	21.4967	52.23	40.375	28.72	29.67	25.21	30.1233	34.36	30.9067	33.4967	18.04	10.655	12.3	8.97333	10.63
Gh_A01G170900	A01	89474637	89489390	qtl69	GX42374	Tripartite motif-containing protein 77	NA	2.17667	3.19333	3.97	3.55667	7.755	3.20333	4.47	3.54667	4.66333	3.38	5.25667	5.78333	4.66333	1.27333	5.87	4.80667	2.695	0.703333	1.46333	3.14	7.475	7.32667	7.16333	9.795	10.0267	11.24	10.7633	4.7	11.75	12.385	7.9	4.95333	5.1
Gh_A03G090100	A03	20126285	20129764	qtl70	GX69396	UDP-glycosyltransferase 89B1	AT1G73880.1	2.86667	3.10667	0.546667	1	0.935	2.24	3.74	3.66333	3.35333	1.7	2.45667	10.8533	2.70333	2.65333	3.51333	6.81333	11.87	1.44	1.03	0.55	2.5	3.31667	3.07333	1.105	1.30333	2.79	1.25667	2.41333	0.25	0.52	0.26	0.116667	0.07
Gh_A03G090000	A03	20031140	20035024	qtl70	GX69396	Uncharacterized protein At1g04910	AT5G15740.1	10.22	12.7333	14.0033	9.97333	9.445	9.66	8.00333	7.38667	12.38	9.23667	9.57	13.1	5.99333	5.21333	14.51	10.2067	10.695	8.03667	5.91	16.37	14.715	11.5367	14.0167	6.55	7.73667	11.42	10.97	9.73	2.73	3.08	4.47	2.96	2.63
Gh_A03G089900	A03	20012854	20014680	qtl70	GX69396	Pol polyprotein	NA	0	0	0.00666667	0	0	0	0	0	0	0	0.0233333	0	0	0.0733333	0.05	0.0533333	0	0.0666667	0.0133333	0	0	0.0366667	0	0.02	0.0533333	0.13	0	0	0	0	0	0	0
Gh_A03G089800	A03	20001012	20002695	qtl70	GX69396	Protein bicaudal C homolog 1-B	AT5G23680.1	7.24	10.1233	8.69	11.2133	13.1	7.96333	9.74667	11.8833	10.6267	6.50333	4.25333	9.57	6.67	2.82	2.67667	6.14667	3.71	0.84	1.46667	3.94	0.105	0.11	0.1	0.6	0.74	2.28667	1.38	10.4	1.32	1.945	1.96333	0.616667	0.66
Gh_A03G089700	A03	19955931	19957441	qtl70	GX69396	Dof zinc finger protein DOF5.4	AT5G60850.1	0.916667	1.14667	0.68	0.54	0.395	1.30333	1.45333	0.68	0.48	0.57	0.06	12.95	1.24667	0	0.116667	0.253333	0.315	0.00666667	0	0.71	0.335	1.55667	1.93667	7.75	10.1833	2.72333	1.87333	0.386667	0	6.07	10.74	6.29667	0.08
Gh_A03G089600	A03	19934514	19935987	qtl70	GX69396	NA	NA	0	0	0	0	0	0	0	0	0	0	0	0	0	0	0	0	0	0	0	0	0	0	0	0	0	0.0333333	0	0	0	0	0	0	0
Gh_A03G089500	A03	19920703	19926583	qtl70	GX69396	Agamous-like MADS-box protein AGL8 homolog	AT5G60910.1	84.6467	97.0067	52.67	66.33	50.85	92.86	124.97	152.177	83.4233	99.36	1.72667	28.9667	43.9433	4.16	1.27	0.79	0.04	1.4	6.66	1.67	1.145	1.03667	1.85	1.085	1.11	0.75	2	0.343333	0.97	7.165	5.76	0.806667	1.16
Gh_A03G091000	A03	20574604	20575056	qtl70	GX69396	NA	NA	0.81	0.38	0.03	1.79	0.525	0.29	0	0.05	0.06	0.736667	0	0	0.54	0	0	0	0	0	0	0	0.3	0.0566667	0	0	0	0	0.05	0	0	0	0	0	0.29
Gh_A03G090900	A03	20448003	20448575	qtl70	GX69396	NA	NA	0	0	0	0	0	0	0	0	0	0	0	0	0	0	0	0	0	0	0	0	0	0	0	0	0	0	0	0	0	0	0	0	0
Gh_A03G090800	A03	20390751	20392175	qtl70	GX69396	E3 ubiquitin-protein ligase RING1	AT5G08139.1	10.7333	12.7933	11.47	10.5633	11.17	14.9367	12.7533	13.2133	13.15	11.3267	16.1833	17.7433	4.84667	9.52	9.47333	12.0867	8.035	10.6033	7.81667	11.9	22.24	20.5533	16.7067	15.75	16.5733	21.9267	15.2333	17.7133	5.45	8.62	12.3167	16.28	18.11
Gh_A03G089400	A03	19911591	19914484	qtl70	GX69396	ADP,ATP carrier protein ER-ANT1	AT5G17400.1	10.8633	9.09333	10.3467	8.06	10.895	10.76	11.95	8.42333	7.41333	12.16	2.68667	2.33333	3.14	4.96667	1.10667	2.42333	1.175	2.96	3.00333	1.65	11.425	11.28	9.69333	7.135	3.45	3.78333	4.55333	3.00667	2.08	4.265	2.03667	2.20333	3.12
Gh_A03G089300	A03	19754623	19759103	qtl70	GX69396	Retrovirus-related Pol polyprotein from transposon 17.6	NA	0	0	0	0	0	0	0	0	0	0	0	0	0	0	0	0	0	0	0	0	0	0	0	0	0	0	0	0	0	0	0	0	0
Gh_A03G089200	A03	19695089	19700799	qtl70	GX69396	Squamosa promoter-binding-like protein 6	AT1G69170.1	1.83333	2.73333	1.67333	1.96667	2.4	1.14333	1.49667	2.28	5.05333	1.97	1.32	1.90333	1.12333	3.01667	2.29667	5.17	0.875	0.51	1.13333	3.36	2.81	1.72667	1.40667	2.13	2.96333	1.54	0.683333	1.6	0.37	0.865	0.55	0.09	0.02
Gh_A03G089100	A03	19691434	19695186	qtl70	GX69396	COBRA-like protein 4	AT5G15630.1	0.0366667	0.01	0	0	0.015	0.01	0	0	0	0.02	1.08333	0.15	0.0366667	0.0266667	0	0	0	0	0	0	0	0	0	0.045	0.05	0.13	0.273333	0	0	0	0.78	0.77	0.07
Gh_A03G090700	A03	20353001	20353237	qtl70	GX69396	NA	NA	0	0	0	0	0	0	0	0	0	0	0	0	0	0	0	0	0	0	0	0	0	0	0	0	0	0	1.33	0	0	0	0	0	0
Gh_A03G090600	A03	20270545	20275841	qtl70	GX69396	WD repeat and HMG-box DNA-binding protein 1	AT3G42660.1	0.753333	0.803333	0.403333	0.556667	0.715	0.756667	0.76	1.31	0.913333	0.553333	3.38667	1.99	0.913333	1.16	1.46333	1.5	1.735	0.416667	0.55	0.91	1.93	2.28	0.976667	0.645	2.14	3.41	1.86333	7.58667	0.2	0.755	0.633333	0.783333	0.32
Gh_A03G090500	A03	20229197	20229781	qtl70	GX69396	Root meristem growth factor 1	AT5G60810.1	0	0	0	0	0	0	0	0	0	0	1.38333	0	0	0	0	0	0	0	0	0	0	0	0	0	0	0	0	0	0.28	0	0	0	0
Gh_A03G090400	A03	20225836	20226204	qtl70	GX69396	Spindle pole body protein pcp1	NA	0	0	0.916667	0	0	0	0	0.316667	0.616667	0	0.596667	0.38	0	0.713333	1.44667	1.30333	0.17	0.266667	0.493333	1.93	0.165	0	0.363333	0.6	0.1	0.296667	0.326667	0	0	0	0	0	0
Gh_A03G089000	A03	19688304	19688852	qtl70	GX69396	Uncharacterized mitochondrial protein AtMg00810	ATMG00810.1	0	0	0	0	0	0	0	0	0	0	0	0	0	0	0	0	0	0	0	0	0	0	0	0	0	0	0	0	0	0	0	0	0
Gh_A03G090300	A03	20164688	20166597	qtl70	GX69396	NA	NA	0	0	0	0	0	0	0	0	0	0	0	0	0	0	0	0	0	0	0	0	0	0	0	0	0	0	0	0	0	0	0	0	0
Gh_A03G090200	A03	20130128	20131533	qtl70	GX69396	UDP-glycosyltransferase 89B1	AT1G73880.1	0.943333	1.11667	0.57	0.486667	0.785	1.01	0.78	1.25	3.89667	1.05667	4.13667	4.19667	0.573333	7.05	8.79	7.61333	9.405	9.54667	4.55667	5.5	18.625	218.597	20.2933	3.08	3.60667	14.9633	2.32333	8.92667	1.66	3.005	0.62	0.833333	1.04
Gh_A03G098100	A03	29328312	29332116	qtl71	GX70751	Retrovirus-related Pol polyprotein from transposon opus	ATMG00860.1	0	0	0	0	0	0	0	0	0	0	0	0	0	0	0	0	0	0	0	0	0	0	0	0	0	0.04	0	0.0266667	0	0	0	0	0
Gh_A03G098000	A03	29143249	29147942	qtl71	GX70751	Uncharacterized PKHD-type hydroxylase At1g22950	AT3G18210.1	12.6633	13.21	13.17	11.3867	13.005	13.7067	15.5767	14.8667	16.32	11.2533	16.6367	14.0667	6.51667	12.76	10.8933	14.75	7.365	11.0333	14.7867	9.27	23.965	15.1467	15.0633	8.165	9.39	15.9533	10.3733	13.8133	2.78	6.225	5.29667	5.90333	5.41
Gh_A03G099800	A03	32712669	32713250	qtl72	GX71809	Transposon Tf2-8 polyprotein	NA	0	0	0	0	0	0	0	0	0	0	0	0	0	0	0	0	0	0	0	0	0	0	0	0	0	0.53	0	0.646667	0	0	0	0	0
Gh_A03G099700	A03	32690208	32693540	qtl72	GX71809	THO complex subunit 3	AT5G56130.1	12.0333	15.58	16.4067	14.77	14.955	15.0333	14.5967	15.6167	17.62	13.5067	16.08	16.85	10.08	10.8833	13.4433	15.08	11.21	12.1	12.47	15.98	21.425	17.32	13.6733	7.51	12.75	11.3433	9.78	15.73	11.89	7.3	8.97	8.34333	7.85
Gh_A03G099600	A03	32689102	32689371	qtl72	GX71809	Probable calcium-binding protein CML10	AT2G43290.1	2.55	7.30667	6.87	6.38333	6.91	4.74	6.12333	3.54667	4.71667	4.34333	129.587	40.4533	8.45667	60.6733	44.9033	29.99	41.065	13.57	26.8133	36.65	2.58	0.8	0.66	2.575	3.82667	28.0467	24.7233	5.04	13.23	2.15	16.52	20.1167	11.25
Gh_A03G099500	A03	32664790	32665068	qtl72	GX71809	Calmodulin-like protein 4	AT3G59440.1	0	0	0	0	0	0	0	0	0	0	0	0	0	0	0	0	0	0	0	0	0	0	0	0	0	0	0	0	0	0	0	0	0
Gh_A03G099200	A03	32487287	32487568	qtl72	GX71809	Probable calcium-binding protein CML17	NA	3.05	3.40333	8.17667	9.64	3.06	6.59	5.34667	7.58333	5.86667	6.29667	23.9167	15.54	37.1667	2.76333	0	2.52	6.56	0	0.183333	0	1.14	0.25	1.18333	0	0	0	0.923333	0	0	0	0	0	0
Gh_A03G099400	A03	32637251	32639082	qtl72	GX71809	NA	NA	0	0	0	0	0	0	0	0	0	0	0	0	0	0	0	0	0	0	0	0	0	0	0	0	0	0.07	0	0.0433333	0	0	0	0	0
Gh_A03G099100	A03	32435287	32435619	qtl72	GX71809	Calmodulin-like protein 3	AT3G07490.1	0.743333	0.206667	0.103333	0.183333	0.76	0.203333	0.74	0.373333	0.623333	0.6	1.36667	0.306667	0.223333	2.23667	0.37	0.16	0.845	0.563333	0.433333	0	0	0	0.423333	0.575	0.253333	0.416667	0	0	0	0.825	0	0.406667	0
Gh_A03G099000	A03	32407495	32408506	qtl72	GX71809	Protein DCL homolog, chloroplastic	AT1G45230.1	3.78667	8.09667	6.87667	7.56667	12.955	3.59667	3.71333	4.66	8.2	4.13333	3.27	2.45667	9.17	0.74	3.67667	3.65667	5.615	0.256667	0.59	7.88	1.79	0.81	1.3	1.585	1.15667	0.81	0.836667	0.706667	0.37	1.33	1.57	0.64	0.93
Gh_A03G100300	A03	32998343	33003168	qtl72	GX71809	Probable protein phosphatase 2C 12	AT1G47380.1	0	0.313333	0.363333	0.306667	0.43	0.08	0.0366667	0.04	0.42	0.05	0.0133333	0	0.01	0	0	0	0	0.246667	0.09	3.57	1.28	0	0	0	0	0	0	0	0.13	0.04	0.0266667	0	2.34
Gh_A03G100200	A03	32983443	32984087	qtl72	GX71809	FERM domain-containing protein 5	NA	0.11	0.0366667	0.103333	0.0733333	0.12	0.2	0	0.33	0.3	0.106667	0.03	0.273333	0.293333	0.4	0	0.21	1.765	0.0333333	0	0	0.22	0.293333	0.253333	0	0.286667	0.18	0.0366667	0.14	0	0.165	0.37	0	0
Gh_A03G100100	A03	32885708	32887372	qtl72	GX71809	NA	NA	0	0	0	0	0	0	0	0	0	0	0	0	0	0	0	0	0	0	0	0	0	0	0	0	0	0.0233333	0	0	0	0	0	0	0
Gh_A03G100000	A03	32790509	32797110	qtl72	GX71809	Phosphatidate phosphatase PAH2	AT5G42870.1	1.08333	1.54	1.88667	1.28333	2.68	1.14333	1.75	1.52667	2.09333	1.52	1.18667	1.12667	0.246667	2.59333	0.976667	1.03333	0.755	2.32333	2.12667	1.94	1.975	0.59	0.586667	0.545	1.41333	2.94	1.55667	2.45	0.4	0.82	0.61	0.71	0.36
Gh_A03G099900	A03	32789122	32789376	qtl72	GX71809	Polcalcin Jun o 2	NA	0	0	0	0	0	0	0	0	0	0	0	0	0	0	0	0	0	0	0	0	0	0	0	0	0	0	0	0	0	0	0	0	0
Gh_A03G099300	A03	32538321	32539232	qtl72	GX71809	Retrovirus-related Pol polyprotein from transposon TNT 1-94	NA	5.14667	3.55333	4.13333	1.69	2.79	3.89667	3.34667	2.95333	4.26	4.38667	4.95667	2.89	3.38333	1.05333	2.90333	4.32	2.92	2.68667	1.55333	1.58	2.86	6.56667	7.7	3.125	2.62	4.78667	2.65667	3.77667	0.03	1.85	1.48667	1.16667	0.13
Gh_A03G193300	A03	104313639	104316718	qtl73	GX82803	Transcription factor SRM1	AT5G08520.1	5.76	5.60333	9.31667	7.64667	5.63	3.02667	3.15667	7.39667	4.67	2.18	2.06333	12.37	13.2467	4.25333	5.29333	11.1733	4.03	0.783333	1.41333	5.81	0.735	0.796667	0.316667	0.45	1.19333	2.59	2.84667	2.99	9.35	0.325	0.426667	0.05	1.54
Gh_A03G196200	A03	104649099	104651128	qtl73	GX82803	3-hydroxy-3-methylglutaryl-coenzyme A reductase 2	AT1G76490.1	0.44	0.356667	0.273333	0.123333	0.52	0.443333	0.37	0.293333	0.536667	0.303333	10.3133	0.603333	0.29	1.84667	1.24667	1.65333	0.765	0.513333	2.29667	0.84	7.905	2.41	0.85	0.605	0.633333	3.4	1.05333	6.18	1.01	1.4	0.67	0.406667	0.88
Gh_A03G196100	A03	104622677	104625080	qtl73	GX82803	3-hydroxy-3-methylglutaryl-coenzyme A reductase 2	AT1G76490.1	12.08	14.8933	7.87	6.66667	8.265	20.7933	8.97667	16.1267	35.82	22.9433	18.5233	11.18	5.56	5.64667	13.2567	8.68	21.095	7.63667	10.7167	17.44	19.81	17.5467	11.7067	8.07	6.41667	44.0433	14.3867	13.35	2.73	9.86	18.5467	9.34	4.2
Gh_A03G193200	A03	104309120	104311494	qtl73	GX82803	NA	NA	6.10667	9.42333	6.29667	6.79333	12.295	6.2	7.16333	9.96	10.55	5.78333	5.39667	9.16333	3.9	2.02	4.56333	4.57333	5.15	0.796667	0.676667	3.34	4.25	2.24333	1.23	3.405	4.11667	7.38333	5.85333	5.28333	2.41	4.2	5.66333	4.26667	1.76
Gh_A03G193100	A03	104307330	104308222	qtl73	GX82803	GEM-like protein 4	AT5G08350.1	0.263333	0.556667	0.38	0.213333	0.705	0.35	0.503333	0.64	0.733333	0.256667	0.773333	0.92	0.13	0.466667	1.13667	0.263333	0.555	0.693333	0.0233333	0.48	0.3	0.67	0.42	0.17	0.52	1.80333	1.42667	0.2	0	0.38	0.73	0.05	0.09
Gh_A03G196000	A03	104548500	104550191	qtl73	GX82803	AT-hook motif nuclear-localized protein 25	AT4G35390.1	0	0.01	0.0333333	0.01	0	0	0	0	0.0133333	0.03	6.01333	0.716667	0	0	0.01	0	0	0	0	0	0.06	0.0366667	0.296667	0.075	0.113333	0.373333	0.863333	0.21	0.77	0.075	0.0666667	0.0566667	0.03
Gh_A03G194700	A03	104443291	104445746	qtl73	GX82803	Alpha-galactosidase 1	AT5G08380.1	0	0	0	0.0866667	0.045	0.0266667	0.213333	0	0	0	0	0.06	0	0	0	0	0	0	0	0.29	0	0	0.08	0.225	0	0	0	0	0	0	0	0.08	0.09
Gh_A03G197600	A03	104984458	104988577	qtl73	GX82803	Monosaccharide-sensing protein 2	AT4G35300.1	3.76	6.38667	5.48667	5.31667	4.775	4.70667	4.15667	7.47	6.87	2.44	5.44	2.43	2.41667	12.9067	2.16333	7.75667	11.43	8.37667	7.14	13.79	13.015	6.82667	6.72333	16.605	23.5433	16.0733	9.02333	13.55	0.85	25.725	11.9267	7.39667	2.7
Gh_A03G194600	A03	104437614	104440235	qtl73	GX82803	Pyruvate kinase, cytosolic isozyme	AT5G08570.1	36.6033	29.68	27.5	19.43	19.885	35.2567	31.33	28.34	34.7933	33.65	81.01	68.29	30.5067	11.4667	63.73	38.95	24.38	56.9733	29.8467	48.99	482.595	447.11	441.89	60.865	72.0133	85.6	141.477	146.67	58.2	30.59	40.7933	36.8467	35.88
Gh_A03G197500	A03	104970019	104974419	qtl73	GX82803	Calcium-dependent protein kinase 4	AT4G35310.1	23.7067	26.09	15.6967	14.0233	22.99	24.8867	18.0233	26.15	35.68	21.47	43.61	57.9367	12.87	42.62	23.8533	29.96	40.985	37.75	18.37	36.12	25.14	54.4667	38.9733	21.095	45.5233	68.4567	45.0267	29.7233	9.77	36.97	43.1733	31.4	17.89
Gh_A03G194500	A03	104425788	104432611	qtl73	GX82803	Lipoyl synthase 1, chloroplastic	AT5G08415.1	3.86	6.29333	4.49	7.82667	6.45	3.22	4.3	5	6.83333	2.31333	4.66667	4.68333	5.06	0.696667	2.60667	2.30333	2.68	0.843333	1.27667	4.69	3.55	1.12667	1.36333	3.61	5.80667	5.44	4.73667	7.53333	5.32	4.595	3.28333	6.46667	4.59
Gh_A03G197400	A03	104961904	104963400	qtl73	GX82803	Copia protein	AT4G23160.1	0.34	0.17	0.236667	0.12	0.025	0.0666667	0.26	0.153333	0.0466667	0.31	0.38	0.0533333	0.0233333	0.14	0.12	0.0233333	0.28	0.09	0.113333	0.05	0.175	0.27	0.106667	0.02	0	0.0633333	0	0	0	0	0.0133333	0.0266667	0
Gh_A03G197300	A03	104891115	104891597	qtl73	GX82803	NA	AT4G35320.1	44.7933	30.0333	33.1567	18.5967	11.35	29.8867	24.8267	13.53	20.13	38.36	15.76	38.3333	23.4967	8.38333	17.13	4.20333	40.695	9.40333	10.9633	34.09	10.11	6.12667	6.64333	21.655	29.9967	37.2233	69.4867	17.6767	14.38	33.33	71.01	168.1	55.62
Gh_A03G194400	A03	104421912	104425231	qtl73	GX82803	NA	AT5G08540.1	4.17	5.91667	7.52	6.40667	5.265	3.99333	5.2	6.60667	7.86333	2.74667	3.59333	4.38	5.12	0.666667	3.88	4.17	2.985	0.85	0.41	5.81	6.815	4.81667	2.65	4.43	4.98	5.78333	3.94	10.13	2.44	1.975	1.14	1.79667	0.77
Gh_A03G193000	A03	104290499	104291400	qtl73	GX82803	GEM-like protein 4	AT5G08350.1	0.916667	0.486667	1.02	0.636667	0.47	1.19	0.506667	0.736667	0.32	0.316667	1.25333	1.85667	0.83	0.11	1.82	0.156667	0.325	0.17	0	0.48	0.05	0.936667	0.943333	0	0.433333	0.513333	1.35	0.79	0.35	0.34	0.193333	0.04	0.09
Gh_A03G195900	A03	104539816	104540268	qtl73	GX82803	RING-H2 finger protein ATL18	AT4G38140.1	0	0	0	0	0	0	0	0	0	0	2.75	0	0	0	0	0	0	0	0	0	0	0	0	0	0	0	0	0	0	0	0	0	0
Gh_A03G192900	A03	104275962	104276920	qtl73	GX82803	GEM-like protein 4	AT5G08350.1	5.46333	3.69	3.80667	3.32	2.995	6.27	5.92667	4.32667	4.19	4.86667	4.02667	3.63333	5.05	2.23333	3.42333	0.58	5.165	3.04667	0.27	1.82	0.21	2.57667	0.473333	0.28	1.43667	2.96	1.63667	0.816667	0.27	0.495	0.25	0.0333333	0
Gh_A03G195800	A03	104525376	104529075	qtl73	GX82803	AP-1 complex subunit sigma-2	AT4G35410.2	66.9067	81.58	76.9833	88.9933	85.495	76.38	107.137	90.84	88.7267	52.67	100.553	118.43	116.483	68.3733	69.4267	63.45	79.3	60.4733	60.7567	74.6	84.16	80.8433	60.2133	141.84	175.28	105.453	134.573	74.79	65.5	165.22	144.13	95.9333	95.17
Gh_A03G192800	A03	104229271	104230344	qtl73	GX82803	GEM-like protein 4	AT5G08350.1	2.63333	2.22333	1.24	1.12	1.515	2.30667	1.26667	0.863333	2.08667	1.69	2.15333	6.07667	2.29667	15.2633	4.55667	1.47	5.175	4.81333	1.34667	7.01	2.985	7.11333	2.42	0.385	3.69333	3.94333	1.26	1.66	0.57	0.485	0.383333	0.156667	0.06
Gh_A03G195700	A03	104523295	104524047	qtl73	GX82803	Protein DELAY OF GERMINATION 1	AT5G45830.1	0	0	0	0	0	0	0	0	0	0	0.06	0	0	0.833333	1.16333	0.0266667	0	0	0.0833333	0.08	3.77	0.243333	0.133333	2.49	2.78	2.78667	7.64667	2.64	17.53	0.045	0	0.0266667	0.16
Gh_A03G192700	A03	104197858	104198384	qtl73	GX82803	Putative GEM-like protein 8	AT5G23370.1	5.44333	4.64	2.27	2.49333	7.14	9.43333	4.12333	3.30667	4.05	7.01333	1.20333	0.66	7.08333	1.14	0.426667	2.00333	3.11	1.99667	0	1.63	0	0	0.126667	0	0.343333	0.296667	0.146667	0.12	0	0.475	0	0	0
Gh_A03G195600	A03	104516405	104520785	qtl73	GX82803	Histone deacetylase 19	AT4G38130.1	3.43333	4.67667	4.99	6.33667	2.235	2.35333	3.42333	5.59667	3.05	0.946667	1.78	3.18667	3.78	1.47333	1.51667	1.55	2.13	0.756667	0.733333	3.91	10.555	3.89667	3.80667	5.61	7.97667	6.34667	4.39667	4.66333	0.55	9.08	4.45333	6.93667	2.32
Gh_A03G194300	A03	104403190	104407068	qtl73	GX82803	Phytochrome-associated serine/threonine-protein phosphatase	AT3G19980.1	13.9267	14.6833	8.58	10.6933	13.925	13	16.3633	18.5667	18.27	10.5033	19.9733	19.1533	9.78667	13.8133	18.2333	16.9233	17.315	17.2967	10.5467	9.29	23.305	17.17	17.5367	14.92	15.9067	20.1967	15.9067	15.7967	3.24	12.865	9.21667	10.32	5.49
Gh_A03G197200	A03	104882087	104882591	qtl73	GX82803	NA	NA	0	0.74	0	0	0.855	0.81	0	0.203333	0.573333	0.11	0.13	0.316667	0.2	0.126667	1.14	0.113333	3.95	0.72	0.763333	0.59	0.265	0.4	0	0.25	0	0.506667	0.206667	1.02667	0	0.84	0.163333	0.13	0
Gh_A03G197100	A03	104878750	104881095	qtl73	GX82803	Protein split ends	AT2G17350.1	10.3667	6.91	9.46	2.88333	6.16	12.7	8.43	5.88667	5.45	19.2933	8.30333	10.9167	10.8233	9.12667	7.96333	6.27667	3.14	16.98	20.4933	3.64	7.735	8.18667	7.34333	5.965	7.42667	5.51333	9.03333	9.42333	48.43	5.775	4.03667	4.95667	3.77
Gh_A03G194200	A03	104397899	104403244	qtl73	GX82803	Vacuolar protein-sorting protein BRO1	AT1G73390.1	2.11333	4.12667	3.17	2.91	2.975	1.48	2.18333	3.17333	3.95333	1.57667	16.3	16.3533	4.85667	12.1833	24.8167	31.6933	4.605	15.2833	39.8533	18.23	7.89	5.15667	4.28	9.25	17.74	61.6567	40.16	20.83	11.87	26.16	54.1067	79.6233	29.07
Gh_A03G194100	A03	104384303	104384506	qtl73	GX82803	Virulence plasmid protein pGP4-D	NA	0	0	0	0	0	0	0	0	0	0	0	0	0	0	0	0	0	0	0	0	0	0	0	0	0	0	0	0	0	0	0	0	0
Gh_A03G197000	A03	104869284	104877518	qtl73	GX82803	Aminoacylase-1	AT4G38220.2	0	0.76	1.29667	0.526667	1.415	0.95	0.406667	0.43	0.573333	0.513333	0.01	0	0	0	0	0	0	0	0.136667	0.51	0.255	0	0	0	0	0	0	0	0.52	0	0	0	0.03
Gh_A03G196900	A03	104865622	104866871	qtl73	GX82803	NA	NA	0.11	0.0666667	0.35	0.09	0.56	0.106667	0.15	0.253333	0.18	0.0666667	6.15	1.03333	0.106667	2.92333	4.61333	1.33667	1.035	2.24667	2.68667	0.93	0.49	0.15	0.366667	0.08	0.696667	1.79667	0.686667	0.0666667	0.24	0.18	0.166667	0	0
Gh_A03G194000	A03	104367509	104375256	qtl73	GX82803	Helicase-like transcription factor CHR28	AT1G50410.1	4.12333	4.35	4.64667	3.26667	4.855	3.74333	3.79667	4.26	5.23333	4.23	6.13333	5.18667	1.28667	2.50667	4.71333	4.75	2.77	3.43333	2.07333	3.27	11.475	6.25333	4.49	3.15	6.59667	12.2333	7.18	9.80667	1.04	2.505	2.77	3.45	1.9
Gh_A03G192600	A03	104194484	104197765	qtl73	GX82803	Transmembrane protein 53	AT3G19970.1	2.52667	1.45667	0.756667	0.666667	4.15	1.05333	0.86	1.39667	2.3	1.27	1.37333	2.85667	2.36	16.19	3.66667	8.13333	41.395	16.01	12.48	7.48	0.85	2.16	1.97333	0.2	0.383333	1.33667	0.466667	0.173333	0	0.24	0.13	0.476667	0
Gh_A03G195500	A03	104509410	104512426	qtl73	GX82803	UDP-rhamnose/UDP-galactose transporter 2	AT1G21070.1	32.68	22.6533	24.9933	13.49	20.935	14.87	13.26	11.8567	24.3267	14.28	32.3633	36.2267	17.3833	9.06667	40.4367	7.71333	78.115	11.15	5.98333	58.6	51.96	33.36	27.2133	86.585	82.26	66.7833	67.3	70.4233	36.65	77.005	38.7767	23.77	20.46
Gh_A03G192500	A03	104179342	104192295	qtl73	GX82803	Myosin-1	AT1G50360.1	21.51	10.9167	16.7933	6.65667	5.915	20.53	14.8567	10.96	7.02667	28.1933	9.09333	18.6833	2.13	11.5233	6.65667	10.0767	6.11	10.8233	14.3733	8.05	10.04	5.98667	5.65333	5.725	7.65667	17.2233	16.34	7.13	0.43	10.185	13.7933	58.3867	22.6
Gh_A03G195400	A03	104502071	104506041	qtl73	GX82803	Ankyrin repeat domain-containing protein 2A	AT4G35450.5	83.2833	83.88	106.133	84.8033	75.415	67.6	65.0667	79.59	73.3667	67.5467	38.8767	65.0867	44.8833	31.3833	62.4033	78.75	51.1	21.9267	35.69	78.99	90.045	68.6167	86.6633	68.13	54.73	63.3333	72.5933	38.15	16.39	58.27	49.7233	31.71	28.91
Gh_A03G192400	A03	104084176	104088879	qtl73	GX82803	Dihydroorotate dehydrogenase (quinone), mitochondrial	AT5G23300.1	0.836667	2.32667	1.84667	3.12	1.585	1.27667	1.60333	2.92667	1.87	0.313333	4.92333	3.97	2.59667	1.08	4.73333	4.25	1.785	1.1	1.96667	4.06	4.325	1.33667	2.6	3.375	5.24	9.49	3.00667	7.39667	3.06	3.17	2.55667	1.54	1.11
Gh_A03G195300	A03	104497948	104498724	qtl73	GX82803	3-isopropylmalate dehydratase small subunit 3	AT2G43090.1	1.05333	6.58333	14.7167	11.7567	9.555	4.54333	3.64667	7.07667	4.00667	4.37	1.23333	1.01667	0.266667	0.0866667	0.443333	0.733333	0.325	0.1	2.71	14.56	5.405	2.38	2.40333	0.815	1.02667	1.30333	1.00333	1.33	5.42	0.54	0.38	0.526667	1.67
Gh_A03G192300	A03	104056653	104057429	qtl73	GX82803	Transcription factor TCP7	AT5G23280.1	9.30333	6.68333	11.3367	5.15	6.25	9.14	8.22	5.96333	5.79667	11.7167	10.2267	9.06667	4.66667	0.72	2.25	2.50333	2.745	1.36667	1.10667	2.86	3.06	7.26	3.43333	12.945	9.16333	5.11333	2.08	7.64	1.26	2.535	0.57	0.44	0.04
Gh_A03G195200	A03	104493445	104495477	qtl73	GX82803	NA	AT5G08400.1	3.18667	15.47	6.29	14.0367	24.685	2.69	5.47	11.04	17.9933	2.82	6.20333	7.36	15.2	1.59	5.76	7.97333	9.43	2.29	1.34	13.4	8.255	8.10333	7.33333	8.21	7.16	7.4	5.72	5.48667	3.31	4	2.3	2.12667	0.8
Gh_A03G193900	A03	104361886	104366137	qtl73	GX82803	Mitochondrial import receptor subunit TOM40-1	AT3G20000.1	5.21667	11.1333	7.55667	10.8567	9.335	7.86333	10.54	12.4967	12.54	2.87	22.61	19.2067	9.43	9.57333	17.5333	15.36	8.835	7.65333	6.33667	16.94	20.755	14.77	15.0433	55.275	46.23	28.5067	19.7533	21.17	4.68	35.675	29.72	18.64	12.29
Gh_A03G196800	A03	104862488	104863475	qtl73	GX82803	Pentatricopeptide repeat-containing protein At1g62350	AT5G09320.1	3.05333	3.75	2.74333	4.14	6.945	2.22333	3	3.43667	5.32333	4.03667	1.59	1.31333	3.93667	0.893333	1.13333	1.05	1.54	1.64333	0.843333	1.6	1.145	1.29667	1.08667	1.28	0.726667	0.953333	0.976667	0.5	0.95	0.915	1.12	0.323333	0.16
Gh_A03G196700	A03	104835566	104844223	qtl73	GX82803	Brefeldin A-inhibited guanine nucleotide-exchange protein 1	AT4G38200.1	0	0	0	0.01	0	0	0	0.00666667	0	0	0	0	0	0	0	0	0	0.00333333	0	0	0	0	0	0	0.01	0.253333	0.0866667	0.0866667	0	0.01	0.00333333	0.00333333	0.04
Gh_A03G193800	A03	104360540	104361489	qtl73	GX82803	NA	AT4G24370.1	6.47333	4.58667	2.92667	1.7	3.92	4.72333	5.81333	7.33	7.31333	4.31333	8.26667	11.1733	4.60667	1.94	10.8367	7.92333	4.19	1.93667	1.40667	0	5.395	11.6367	9.15333	11.06	12.1067	25.3633	9.42	14.92	0	13.68	10	9.12333	0
Gh_A03G193700	A03	104355731	104356183	qtl73	GX82803	Linoleate 9S-lipoxygenase 5, chloroplastic	AT3G22400.1	0.0566667	0.13	0.0666667	0	0.17	0.266667	0	0.116667	0	0.223333	0.12	0.743333	0	0.63	0.13	0	0.74	0.106667	0.233333	0.82	0	0.843333	0	0	0	0.256667	0	0	0	0.145	0.156667	0.42	0
Gh_A03G196600	A03	104770446	104773004	qtl73	GX82803	3-hydroxy-3-methylglutaryl-coenzyme A reductase 2	AT1G76490.1	46.8233	18.6333	11.7167	21.5567	25.56	14.79	25.3667	21.1467	41.9367	20.5633	486.413	107.757	23.83	19.5867	42.2767	33.7467	35.13	29.72	17.2233	19.78	49.39	61.3333	56.0367	50.02	36.6533	40.8367	29.8333	165.793	51.56	19.53	13.2033	12.8233	8.95
Gh_A03G196500	A03	104757422	104759851	qtl73	GX82803	NA	NA	0	0	0	0	0	0	0	0	0	0	0	0	0	0.00666667	0	0	0	0.0366667	0	0	0	0	0	0	0	0	0	0	0	0	0	0	0
Gh_A03G193600	A03	104351105	104355395	qtl73	GX82803	5-oxoprolinase	AT5G37830.1	7.70333	7.2	7.02	3.83333	5.375	8.14667	8.25333	8.6	6.97	7.73	10.5833	7.71333	1.92	5.82333	7.67333	9.10333	2.7	7.09333	10.35	4.01	10.39	9.05667	5.85667	9.465	10.08	16.1067	10.5933	7.14	1.12	7.47	6.85333	8.32667	5.27
Gh_A03G192200	A03	104038845	104042578	qtl73	GX82803	E3 ubiquitin-protein ligase RING1	AT3G19950.1	5.36333	8.74333	10.4267	4.70667	7.72	9.13667	7.53	9.09	7.26333	8.70667	12.7933	12.08	2.11	7.29333	9.45	11.2233	15.115	5.91	6.69	11.23	14.155	16.4333	11.5033	14.005	12.29	15.36	15.0633	15.3533	2.51	13.14	10.5133	10.5933	10.76
Gh_A03G195100	A03	104490533	104493183	qtl73	GX82803	NA	AT1G03610.1	0.02	0	0	0	0	0	0.08	0	0.1	0.02	0	0.02	0	0	0	0.123333	0	0	0.0533333	0	0.46	0.0933333	0.05	0.26	0.46	0.486667	0.91	5.86	3.53	0.22	0.1	0.28	0.19
Gh_A03G198000	A03	105016530	105017684	qtl73	GX82803	Protein EXORDIUM-like 5	AT2G17230.1	3.37667	4.64333	4.28667	2.73667	2.955	1.78667	1.35	0.613333	3.11333	3.20667	27.4867	28.75	2.72	17.5367	34.6867	15.0633	13.915	35.02	14.87	49.74	7.275	14.3033	10.1433	5.07	3.69	14.4833	8.25667	7.50667	1.2	0.94	1.22333	0.72	1.79
Gh_A03G195000	A03	104478610	104487421	qtl73	GX82803	Katanin p80 WD40 repeat-containing subunit B1 homolog	AT5G23430.1	6.02333	6.18667	6.69667	5.09	5.715	5.42667	5.62333	6.19	6.31333	4.2	7.37667	7.76333	1.7	3.10667	2.84667	4.19	2.405	4.17667	3.91	3.98	11.625	10.5567	6.54667	5.255	9.06333	9.21	7.55	9.06	1.59	2.425	2.56	2.74667	3.22
Gh_A03G197900	A03	105009491	105011968	qtl73	GX82803	Amino acid transporter AVT3C	AT4G38250.1	22.8867	25.77	21.7933	16.7	15.745	29.87	20.57	25.0267	14.8433	21.31	29.09	37.2667	10.4833	138.05	51.6933	107.457	124.005	107.983	119.637	95.49	11.915	10.9467	12.92	6.095	10.69	48.7133	22.5267	24.5667	5.77	16.115	18.6933	49.66	21.91
Gh_A03G194900	A03	104454707	104455192	qtl73	GX82803	Ferredoxin-thioredoxin reductase, variable chain	AT5G08410.1	110.237	79.9733	84.2133	97.6033	96.695	102.737	84.5333	83.1433	91.12	117.313	11.63	32.4467	107.407	27.9	32.9833	55.6667	94.04	30.9533	40.7433	62.07	17.175	23.21	23.1233	12.71	8.07	6.97667	14.32	3.77333	32.03	3.425	4.86667	2.99333	7.11
Gh_A03G197800	A03	104991537	104992865	qtl73	GX82803	Probable anion transporter 5	AT5G44370.1	0.883333	2.36333	1.10667	0.693333	2.03	0.863333	1.27	1.14	3.15667	0.89	1.64667	1.97333	0.496667	0.476667	0.723333	0.506667	2.655	0.57	0.87	1.87	0.475	0.873333	0.486667	0.51	0.973333	0.986667	0.686667	1.43333	0.09	0.685	0.846667	1.78333	1.39
Gh_A03G194800	A03	104446805	104451371	qtl73	GX82803	ABC transporter B family member 19	AT3G28860.1	0.0266667	0.08	0.0533333	0.0366667	0.045	0	0.00333333	0.05	0.0733333	0.00333333	5.51333	0	0.03	0	0	0	0	0.00333333	0	0.04	0	0	0	0	0.01	0	0	0	0	0.01	0	0	0
Gh_A03G197700	A03	104989135	104990551	qtl73	GX82803	Homoserine kinase	AT2G17265.1	4.16	5.31667	6.03667	5.15333	5.72	4.75	4.34	6.28667	7.09333	2.37	10.4933	9.46	5.01	4.27667	13.6367	7.47	3.835	4.39667	4.69667	5.76	5.86	7.01667	7.82333	13.94	14.9033	12.96	11.7267	10.9333	4.68	13.125	7.84667	10.1633	6.48
Gh_A03G193500	A03	104346605	104350928	qtl73	GX82803	Calumenin-A	AT5G08580.1	9.18333	12.9233	14.33	10.06	10.365	6.49	5.84	8.00333	12.3567	5.09667	18.0667	17.3833	10.7733	8.01333	13.33	10.2033	8.765	7.47	14.7067	18.06	15.265	8.36	9.81	16.37	21.7	36.3233	19.3833	24.95	9.77	11.845	7.84667	7	11.72
Gh_A03G196400	A03	104724207	104724575	qtl73	GX82803	CAD protein	NA	0	0	0	0	0	0	0	0	0	0.306667	0	0	0	0	0	0	0	0	0	0	1.14	0	0	0	0	0.166667	0	0	0	0	0	0	0
Gh_A03G196300	A03	104706511	104709109	qtl73	GX82803	3-hydroxy-3-methylglutaryl-coenzyme A reductase 2	AT1G76490.1	0.283333	0.286667	0.153333	0.14	0.025	0.0466667	0.113333	0.0233333	0.233333	0.0833333	5.22667	0.686667	1.14333	0.613333	3.13	1.96333	1.49	1.01333	0.923333	1.4	3.185	3.65667	2.01	2.375	2.35	4.67333	1.33667	13.6167	3.99	0.575	0.68	0.433333	0.05
Gh_A03G193400	A03	104329259	104329627	qtl73	GX82803	NA	NA	0	0	0	0	0	0	0	0	0	0.27	0	0	0	0	0	0.616667	0.345	0	0	0	0	0.73	1.03	0.315	0.426667	0.526667	0.82	0	0	0.49	0.183333	0.393333	0
Gh_A04G071400	A04	31836337	31853989	qtl74	GX88947	Kinesin-like protein KIN-7K, chloroplastic	AT5G06670.1	9.31333	8.98667	9.13	4.74667	7.6	7.68667	6.27667	6.24	8.73667	10.59	8.68333	7.79333	1.97333	1.85667	3.83	4.59	2.88	0.873333	2.00333	3.69	11.25	13.0667	7.56333	7.58	10.59	10.4267	6.19	11.0933	2.44	5.545	3.48333	1.18667	0.81
Gh_A04G071300	A04	31790437	31804131	qtl74	GX88947	Uncharacterized mitochondrial protein AtMg00860	ATMG00860.1	0	0.553333	0.24	0.146667	0.415	0.456667	0	0.05	0.103333	0.356667	0	0.0866667	0	0	0	0	0	0	0	0	0	0	0	0	0	0.0966667	0	0	0	0	0	0	0.5
Gh_A04G071200	A04	31574402	31591180	qtl74	GX88947	NA	NA	0	0	0	0	0	0	0	0	0	0	0	0	0	0	0	0	0	0	0	0	0	0	0	0	0	0.03	0	0	0	0	0	0	0
Gh_A04G071100	A04	31556405	31565192	qtl74	GX88947	Stress response protein NST1	AT3G58050.1	1.98333	2.70667	2.70333	2.12333	2.855	3.23667	2.49667	3.08333	2.59	1.73667	3.6	5.03667	0.9	3.21667	3.58333	3.85667	3.145	4.13	4.11667	4.86	2.145	1.07	1.09	4.11	5.97333	7.62	5.77667	3.05333	1.48	3.14	6.16333	4.89667	6.54
Gh_A04G071000	A04	31553004	31555615	qtl74	GX88947	NPL4-like protein 1	AT3G63000.1	1.13667	1.85667	0	2.52	1.725	0.29	0.613333	2.69667	2.83333	0.22	2.87	3.16	4.54667	0.76	4.81333	2.27333	3.325	3.39667	1.82333	0	2.6	8.29333	5.59333	2.485	5.3	5.15667	4.94333	0.84	0	2.36	4.26667	0.63	0
Gh_A04G071500	A04	32401882	32404608	qtl74	GX88947	Alcohol dehydrogenase class-P	AT1G77120.1	0	0	0	0	0	0.0133333	0	0	0	0	0.01	0	0	0	0	0	0	0.01	0.0766667	0.13	0.02	0	0	0	0	0	0	0.0233333	0	0.02	0	0	2.91
Gh_A04G091600	A04	63533916	63536540	qtl75	GX92145	Phenylalanine ammonia-lyase	AT2G37040.1	0	0	0	0	0	0	0	0	0	0	0	0	0	0	0	0	0	0	0	0	0	0.0133333	0	0	0.32	0.133333	0.0566667	0.643333	0.19	0	0	0	0
Gh_A04G091500	A04	63115350	63118297	qtl75	GX92145	Phenylalanine ammonia-lyase 1	AT2G37040.1	7.09667	9.80667	4.21333	2.29667	11.545	5.49333	7.69667	4.13333	20.7933	9.66	15.4267	17.5067	1.1	12.4733	6.66667	4.12667	4.385	6.61667	30.9733	1.15	1.495	0.413333	0.153333	1.31	2.57333	9.64667	3.54667	1.51667	0.84	0.64	0.366667	0.176667	0.1
Gh_A04G091700	A04	63675287	63680808	qtl75	GX92145	Ethylene-insensitive protein 2	AT5G03280.1	4.45333	8.03667	7.45333	5.18	9.38	6.61333	7.38667	8.77	11.6333	4.52333	15.3833	11.5867	1.53	8.72667	8.73333	12.3433	4.665	8.66667	9.3	7.8	10.005	7.50667	9.97667	6.865	6.52333	17.8567	8.48333	21.12	1.52	3.855	2.93	4.74	5.14
Gh_A06G081900	A06	18124276	18128554	qtl1	GX113408	CRM-domain containing factor CFM3, chloroplastic/mitochondrial	AT4G29750.1	5.06	9.60333	9.72667	7.26667	10.945	5.19333	6.62667	7.14333	10.66	5.95333	2.92667	3.53333	3.58333	0.66	3.89667	4.43333	2.615	1.49333	0.78	7.98	4.41	2.78667	1.83	2.04	4.32	4.53333	2.11	4.11	1.71	0.995	0.843333	0.32	0.59
Gh_A06G081800	A06	18120018	18122503	qtl1	GX113408	Cytokinin dehydrogenase 3	AT5G56970.1	0.0333333	0.24	0.06	0.0733333	0.225	0.0433333	0.16	0.0666667	0.366667	0.02	0	0.01	0.0133333	0.0733333	0.246667	1.44667	0.23	14.37	0.183333	1.35	0	0	0	0	0.926667	0.34	0	0.82	0	0.015	0	0	0
Gh_A06G081700	A06	18074500	18079873	qtl1	GX113408	Zinc finger CCCH domain-containing protein 64	AT5G56900.2	3.51	4.53	4.25667	3.2	4.945	5.02667	4.1	5.61	4.39	3.14333	7.70667	5.26667	2.36667	3.4	7.39667	7.39333	3.525	5.77	4.56	4.77	9.26	6.20667	4.28333	5.565	6.44333	6.37	5.09	6.62333	3.24	4.89	3.99667	2.55333	3.28
Gh_A06G081600	A06	18027603	18030350	qtl1	GX113408	Rhomboid-like protein 14, mitochondrial	AT3G17611.1	4.50667	6.50333	5.94	4.48333	5.895	3.32	4.75333	5.28333	6.27667	5.42667	3.22	2.99667	2.82667	6.17333	3.59667	6.61	3.91	7.19333	5.34	4.91	5.2	5.14333	3.50667	3.9	4.92333	2.60333	4.09	2.14	3.55	6.665	5.37	4.98333	10.39
Gh_A06G081500	A06	18020490	18026259	qtl1	GX113408	WD-40 repeat-containing protein MSI4	AT2G19520.1	4.18667	6.23	6.32333	4.91333	6.06	4.8	5.29667	5.08667	7.91667	3.78	15.23	9.99667	5.71333	4.98667	15.9967	11.3233	5.65	5.13	6.59667	10.76	31.51	25.9133	19.4133	17.04	17.2567	21.5833	13.6133	16.1467	4.43	7.075	4.87333	3.78	4.72
Gh_A06G081400	A06	18017689	18018272	qtl1	GX113408	NA	AT5G56880.1	0.213333	0.376667	0.323333	0.0733333	0.645	0.16	0.02	0.453333	0.91	0.133333	0.506667	0.973333	0.166667	9.01667	13.4233	15.5667	3.185	3.85	8.69333	6.88	2.925	2.03667	2.23667	0.6	0.286667	2.56	0.623333	6.84667	0	1.68	1.17667	1.33333	0.44
Gh_A06G080300	A06	17416297	17418090	qtl1	GX113408	NA	NA	0	0	0	0	0	0	0	0	0	0	0	0	0	0	0	0	0	0	0	0	0	0	0	0	0	0.393333	0	0.116667	0	0	0	0	0
Gh_A06G081300	A06	18012039	18016838	qtl1	GX113408	Beta-galactosidase	AT3G13750.1	0.0266667	0.02	0.00666667	0.0266667	0.02	0.0166667	0.00666667	0	0.05	0.0133333	1.43667	1.19333	0.113333	27.4933	5.36667	13.54	0.015	8.83333	24.6	0	0.56	0.593333	1.28667	7.83	25.1833	8.56	5.85667	3.44333	0.56	39.9	31.94	39.1233	20.45
Gh_A06G081200	A06	17917342	17918446	qtl1	GX113408	Putative GATA transcription factor 22	AT4G26150.1	15.5967	11.24	19.6367	6.16333	9.25	12.5	11.8267	8.24667	8.17667	21.5767	0.12	3.23	10.9233	0	0.0533333	0.0666667	0.185	0.0733333	0.0133333	0.62	2.86	1.59667	0.633333	2.825	4.51333	1.72	1.6	0.273333	0	0.28	0.153333	0	0
Gh_A06G081100	A06	17758055	17764704	qtl1	GX113408	NA	NA	13.08	8.04	15.0133	3.82	4.395	11.5233	9.38333	5.83667	3.47333	19.7933	0.01	1.91333	2.07333	0.64	0.12	0.41	0.04	0.13	0.24	0.15	0.405	0.31	0.87	2.445	2.17333	0.753333	0.716667	0.433333	0	2.32	3.34	1.46	0.65
Gh_A06G080200	A06	17373448	17374392	qtl1	GX113408	Transcription factor MYBS3	AT5G56840.1	6.38333	8.9	4.36	4.57667	3.345	6.90667	8.51	6.51667	6	5.37	11.0033	8.45	2.43	1.37667	13.2767	3.81667	7.3	0.89	0.0733333	12.91	1.605	1.33667	1.84333	0.295	0.333333	4.21667	5.13333	0.893333	0	0.345	0.0266667	0.0966667	0
Gh_A06G081000	A06	17657674	17659690	qtl1	GX113408	Venom phosphodiesterase 1	AT4G29680.1	11.05	15.19	10.86	9.64667	10.84	10.2867	9.17333	12.1567	17.5967	12.2	11.71	11.0167	8.84667	2.31	32.0633	19.79	6.93	5.14667	4.88	13.86	10.565	12.7567	8.79333	12.63	22.26	17.6033	8.45333	5.33	5.69	3.565	3.88	4.09	9.92
Gh_A06G080900	A06	17653727	17655179	qtl1	GX113408	Protein TSS	AT4G28080.1	0.363333	1.05333	0.516667	1.38	2.34	0.646667	0.37	1.39	1.50667	0.27	0.813333	0.49	7.27	0	0.05	0.21	0.81	0	0	0.15	6.2	1.25333	3.77333	0.55	1.3	0.296667	0	0.753333	3.46	0	0.0933333	0	0
Gh_A06G080800	A06	17650182	17653260	qtl1	GX113408	Thioredoxin-like 2, chloroplastic	AT4G26160.1	5.68333	13.6367	8.42	9.42	7.685	5.37	5.88	6.37333	10.25	6.30667	2.04333	2.44333	3.86667	1.36333	2.84333	3.02	2.655	2.95333	1.64333	4.52	1.875	1.45	0.93	3.28	2.71667	2.32333	1.72	1.56667	1.43	1.155	2.60667	0.943333	0.73
Gh_A06G080700	A06	17646124	17649627	qtl1	GX113408	Ubiquinone/menaquinone biosynthesis C-methyltransferase UbiE	AT4G29590.1	42.6067	40.7567	32.2767	43.74	24.78	43.0933	36.0567	34.1067	22.4233	46.89	0.67	7.28	15.8633	2.43333	3.56667	5.96	6.46	2.01667	1.82667	7.1	0.685	0.34	0.563333	1.53	1.94667	0.796667	1.02333	2.18333	0.59	1.645	0.616667	0.933333	0.21
Gh_A06G082000	A06	18128911	18131442	qtl1	GX113408	Putative uncharacterized protein YDL057W	AT3G47590.1	26.3333	31.48	31.73	27.6033	29.06	16.4667	15.39	15.96	24.2933	27.1467	6.72	6.50333	23.2967	5.84667	7.41333	9.39667	7.005	1.40667	4.81667	14.91	32.77	17.9233	17.63	9.105	12.78	12.34	7.84333	16.4067	5.71	3.4	2.14	2.2	1.88
Gh_A06G080600	A06	17644525	17646093	qtl1	GX113408	Tetraspanin-2	AT2G19580.1	0.736667	0.556667	0.49	0.1	0.08	0.296667	0.54	0.176667	0.88	0.336667	0.0766667	1.05	0.23	0.0733333	0.523333	0.0266667	0	0.153333	0.166667	0.07	0.33	0.14	0.12	0.03	0.46	0.08	0	0	0	0.285	0.0833333	0.03	0
Gh_A06G080500	A06	17548290	17550090	qtl1	GX113408	Fanconi anemia group E protein	AT4G29560.1	0.0733333	0.223333	0.13	0.39	0.51	0.126667	0.166667	0.216667	0.43	0.04	0.673333	0.416667	0.633333	0.09	1.64333	0.813333	0.545	0.263333	0.113333	0.3	1	0.75	0.47	0.295	0.693333	0.663333	0.43	0.45	0.43	0.285	0.163333	0.153333	0
Gh_A06G080400	A06	17488353	17488673	qtl1	GX113408	NA	NA	0	0	0	0	0	0	0	0	0	0	0	0	0	0	0	0	0	0	0	0	0	0	0	0	0	0	0	0	0	0	0	0	0
Gh_A06G093500	A06	26468820	26470298	qtl2	GX116552	Zinc finger MYM-type protein 1	AT1G19260.1	0	0	0	0	0	0	0	0	0	0	0	0	0	0	0	0	0	0	0	0	0	0	0	0	0	0.09	0	0	0	0	0	0	0
Gh_A06G093400	A06	26455571	26462892	qtl2	GX116552	Copper-transporting ATPase PAA2, chloroplastic	AT5G21930.1	11.0567	5.4	5.97	3.85333	3.535	5.36667	4.8	6.28667	5.18667	11.1067	5.22333	4.31333	1.35333	0.526667	3.38	3.22	1.435	0.646667	2.82333	14.17	7.9	7.55667	4.12333	1.24	2.3	2.46667	1.84333	4.79	2.57	1.055	1.06333	0.243333	3.39
Gh_A06G093300	A06	26406070	26408346	qtl2	GX116552	E3 ubiquitin-protein ligase RBBP6	NA	0	0	0	0	0	0	0	0	0	0	0	0	0	0	0	0	0	0	0	0	0	0	0	0	0	0	0	0	0	0	0	0	0
Gh_A06G093000	A06	25734704	25737431	qtl2	GX116552	Cytokinin dehydrogenase 7	AT5G21482.1	5.44667	3.21333	5.30333	1.42667	1.95	7.91333	5.32	2.69333	1.96667	9.46	11.4	5.21667	2.42	4.67667	0.806667	0.693333	0.645	8.91	5.48	0.27	0.17	0.496667	1.66667	0.77	0.596667	1.68	0.696667	0.94	0.25	0.56	0.243333	0.176667	0.28
Gh_A06G092900	A06	25658805	25660392	qtl2	GX116552	Pentatricopeptide repeat-containing protein At4g21190	AT4G21190.1	18.8267	13.9967	2.26	8.59	6.89	12.67	23.03	15.4133	7.32333	16.18	18.9367	16.24	21.86	8.91	14.0933	12.8033	13.65	7.72	5.69	0	4.75	10.63	12.0767	13.265	13.7933	12.88	15.0567	5.22667	0.07	16.975	9.78	8.67667	0
Gh_A06G093200	A06	26097757	26100442	qtl2	GX116552	NA	AT1G02180.1	1.47	1.27667	1.45333	1.00333	0.605	0.566667	0.403333	0.126667	1.05333	1.05333	6.09333	11.5267	2.29667	2.16333	0.813333	2.23333	0.37	2.40667	6.59333	0.15	1.665	1.07667	0.673333	0.965	1.30333	17.27	32.01	4.63	10.32	32.16	194.243	422.773	621.66
Gh_A06G093100	A06	26080334	26085956	qtl2	GX116552	F-box/LRR-repeat protein 15	AT4G33210.1	2.62333	2.97667	3.32333	2.39667	3.875	2	2.53333	2.46333	3.29333	2.25667	2.26333	2.55333	0.606667	0.983333	1.09667	1.42333	0.755	0.63	0.53	1.86	5.85	3.58333	2.59667	1.715	3.94667	3.81667	2.21333	7.10667	0.9	2.11	1.13333	0.746667	0.59
Gh_A06G106500	A06	33741782	33743500	qtl3	GX117795_GX117837	Flowering time control protein FY	AT5G13480.2	5.50333	4.22	6.2	4.18	15.125	4.10333	6.14667	1.09667	0.676667	1.10333	11.9167	9.77333	4.17333	8.02	3.07	3.65	9.51	11.0333	5.58	6.16	8.305	6.12333	7.64333	7.91	8.61	5.9	7.18	0.743333	0	4.225	5.95667	2.39667	5.73
Gh_A06G106400	A06	33736509	33739847	qtl3	GX117795_GX117837	NA	AT5G25590.1	2.64333	2.46667	2.90667	1.42667	1.11	0.356667	0.36	0.32	1.74667	0.503333	1	0.91	4.36333	0.03	1.81333	0.37	0.18	0.00666667	0.01	0.74	29.6	22.3267	15.5567	14.485	12.8233	11.91	5.95	20.18	6.33	5.22	2.88333	0.31	0.16
Gh_A06G105100	A06	33072774	33076289	qtl3	GX117795_GX117837	Transposon Ty3-G Gag-Pol polyprotein	NA	0	0	0	0	0	0	0	0	0	0	0	0	0	0	0	0	0	0	0	0	0	0	0	0	0	0	0	0	0	0	0	0	0
Gh_A06G105000	A06	33053633	33054358	qtl3	GX117795_GX117837	NA	AT2G04420.1	0.766667	0.9	1.26667	1.01	1.23	0.703333	0.436667	1.01667	1.52	1.60667	1.13	1.77	0.403333	0.743333	1.21667	0.83	1.59	1.48667	0.896667	1.13	2.32	1.6	1.24	1.775	2.44333	0.696667	1.38333	3.09667	0.26	2.15	1.87	1.80333	0.28
Gh_A06G104900	A06	33017997	33019925	qtl3	GX117795_GX117837	Potassium channel toxin BmTXK-beta	NA	0	0	0	0	0	0	0	0	0	0	0	0	0	0	0	0	0	0	0	0	0	0	0	0	0	0	0	0	0	0	0	0	0
Gh_A06G104800	A06	32912676	32913968	qtl3	GX117795_GX117837	Uncharacterized protein At4g02000	AT2G01050.1	1.01	0.933333	0.333333	0.53	0.6	0.85	1.67	1.58	0.88	1.14333	4.36667	2.79	0.706667	0.613333	8.00667	10.6133	2.52	1.24	0.826667	0	0.215	0.56	1.47333	0.335	0.393333	0.453333	0.153333	0.513333	0	0.105	0.0466667	0.01	0
Gh_A06G104000	A06	32709768	32712242	qtl3	GX117795_GX117837	Chaperone protein dnaJ C76, chloroplastic	AT5G11600.1	3.53667	5.79667	8.29333	4.72	7.835	5.95667	6.21333	4.49667	3.64333	7.02333	4.04333	5.64667	1.29	0.906667	2.18667	2.84667	1.855	0.32	2.82333	5.13	0.71	0.266667	0.483333	0.26	0.473333	2.17667	1.55	1.52333	0.99	0.56	0.583333	0.186667	0.4
Gh_A06G104700	A06	32898861	32899900	qtl3	GX117795_GX117837	Aquaporin TIP4-1	AT2G25810.1	0	1.99	2.38	2.25333	1.335	1	1.78667	0.926667	1.4	0.926667	1.17333	0.81	0.0366667	0.05	1.84667	0.283333	0	0	0.41	4.02	0.09	0.0266667	0	0.195	0.393333	0.16	0	0	0	0.115	0.04	0	0
Gh_A06G103900	A06	32698812	32700039	qtl3	GX117795_GX117837	Dehydration-responsive element-binding protein 3	AT5G11590.1	4.85333	10.95	14.11	7.05	1.555	10.25	11.39	3.13	1.1	6.70333	0.98	1.22667	2.37	0.0233333	0.286667	0.566667	2.45	0.00666667	0.01	10.14	0	0	0.0866667	0.04	0.0366667	0.716667	0.226667	0.636667	0.2	0.055	0.04	0	0
Gh_A06G106300	A06	33525867	33528635	qtl3	GX117795_GX117837	Serine/threonine-protein kinase AFC3	AT4G32660.1	17.76	17.8433	17.3733	15.3733	20.79	19.0933	18.1367	18.6833	18.9367	23.2567	9.91	8.50667	4.40333	7.21667	6.01667	11.2967	7.78	8.87667	9.39	11	15.495	13.43	16.3733	8.245	11.0567	9.98333	8.11333	11.0367	4.2	4.81	3.45	1.75333	1.6
Gh_A06G106200	A06	33182144	33199076	qtl3	GX117795_GX117837	D-amino-acid transaminase, chloroplastic	AT5G57850.1	3.40333	7.55	3.97333	6.74667	9.09	5.19667	7.91	9.71	9.42333	2.44	14.0467	7.62333	2.01667	0.55	5.29333	3.16	2.675	0.226667	0.84	3.01	5.045	1.7	1.21667	5.685	6.25	3.24	3.86667	1.63667	2.18	2.86	2.93667	0.793333	1.36
Gh_A06G106100	A06	33168060	33173547	qtl3	GX117795_GX117837	Target of Myb protein 1	AT4G32760.2	0.00666667	0.0966667	0.0466667	0.0133333	0.075	0.02	0.02	0	0.336667	0.0566667	0.00666667	0	0	0	0.0833333	0.0566667	0.185	0.0666667	0.0766667	0.27	0	0.0733333	0.0633333	0.14	0.163333	0.0933333	0.14	0.116667	0	0.085	0.08	0.143333	4.33
Gh_A06G106000	A06	33165532	33166109	qtl3	GX117795_GX117837	Protein NUCLEAR FUSION DEFECTIVE 6, chloroplastic/mitochondrial	AT1G55205.2	1.84333	3.84333	2.97667	7.96	3.585	5.69	5.95	8.08	5.45	0.816667	29.27	27.8933	27.3033	9.93667	27.1633	25.5133	27.58	8.57667	5.57667	12.53	22.56	14.64	17.3767	20.555	25.0433	3.71333	13.6633	3.51333	7.6	11.795	17.0933	5.16333	2.86
Gh_A06G104600	A06	32841380	32842750	qtl3	GX117795_GX117837	Protein JINGUBANG	AT3G50390.1	0	0.0233333	0.02	0	0	0	0.00666667	0.0166667	0	0	0.0566667	0.0666667	0.0833333	0.55	0.0266667	0.193333	0.04	0.0366667	0.0333333	0.15	0.845	3.76667	13.91	29.85	23.6933	5.24667	1.45333	5.25333	0	27.335	3.59333	6.69333	1.98
Gh_A06G103800	A06	32689867	32693632	qtl3	GX117795_GX117837	Uncharacterized mitochondrial protein AtMg00860	ATMG00860.1	0	0	0	0	0	0	0.00666667	0	0	0	0	0	0	0	0	0	0	0	0	0	0	0	0	0	0	0.0533333	0	0.0266667	0	0	0	0	0
Gh_A06G104500	A06	32812304	32818482	qtl3	GX117795_GX117837	Carotenoid 9,10(9',10')-cleavage dioxygenase 1	AT3G63520.1	0.0633333	0.126667	0.143333	0.05	0.03	0.143333	0.0866667	0.136667	0.0266667	0.0633333	2.84667	0.646667	0.0266667	0.353333	1.28333	0.123333	0	0.00666667	0.2	0.09	0.26	0.166667	0.16	0.51	0.916667	0.146667	0.176667	0.07	0	0.415	0.0633333	0.0366667	0
Gh_A06G104400	A06	32798957	32801519	qtl3	GX117795_GX117837	NA	NA	9.82667	9.32667	6.23	8.99333	5.94	9.69	9.93667	12.8067	11.9933	9.66333	7.93667	9.85	4.22	7.59333	8.65333	10.1167	10.095	9.01	6.24	7.61	9.51	6.08667	6.53	6.77	8.98	8.38	7.92333	5.45	1.84	4.525	4.99667	4.53	2.93
Gh_A06G104300	A06	32786161	32786358	qtl3	GX117795_GX117837	NA	NA	31.4267	31.2233	24.8167	12.1867	34.24	20.7567	35.67	29.4867	42.6033	56.9867	19.1167	17.1867	5.64333	6.20333	14.1567	14.4133	1.735	8.36	3.06667	7.39	41.9	20.71	16.5433	16.565	18.2333	28.71	21	19.6967	0	22.27	6.79333	2.16333	0
Gh_A06G105900	A06	33131830	33134299	qtl3	GX117795_GX117837	Uncharacterized aarF domain-containing protein kinase At5g05200, chloroplastic	AT4G24810.2	7.9	13.8967	9.63333	9.69	19.38	15.72	5.07667	9.32667	17.5967	21.8367	7.29667	3.62	3.65	1.96333	10.87	2.44	3.2	0.79	0.88	3.8	14.935	16.77	17.4333	8.68	3.28333	6.92	12.02	5.88	3.92	3.675	2.38	2.95	5.47
Gh_A06G105800	A06	33129828	33130336	qtl3	GX117795_GX117837	NA	NA	10.88	13.7067	15.5367	12.69	32.135	10.1267	3.67	6.75667	16.0467	15.5367	4.48333	3.75667	4.92667	6.17333	11.01	5.00333	1.56	0.64	1.12	6.36	14.5	2.97333	9.18333	8.665	4.76	10.0333	7.82333	10.2833	4.41	12.085	1.51667	4.00667	3.81
Gh_A06G105700	A06	33123904	33126639	qtl3	GX117795_GX117837	Protein PEROXIN-4	AT5G25760.1	6.45333	16.38	11.7667	10.97	18.065	8.05	10.37	10.41	19.3567	8.5	13.8567	10.9333	6.66333	14.9167	18.5267	16.6233	10.915	17.8367	20.5	17.39	16.395	12.9167	14.8367	8.435	13.91	11.4167	21.5567	7.34	19.97	5.75	7.63333	6.48667	17.56
Gh_A06G105600	A06	33120400	33123649	qtl3	GX117795_GX117837	Putative hydrolase YtaP	AT5G25770.3	0.223333	0.37	0.22	0.55	0.435	0.216667	0.34	0.24	0.576667	0.22	0.663333	0.146667	0.53	0.0266667	0.183333	0.05	0.105	0.0666667	0.126667	0.67	4.78	1.21667	1.92667	2.395	2.57667	0.91	0.493333	1.00333	0.07	0.49	0.14	0.03	0
Gh_A06G104200	A06	32784620	32786117	qtl3	GX117795_GX117837	NA	NA	20.37	16.97	11.7267	12.0033	21.17	19.0967	13.11	21.2867	22.13	25.7333	10.69	8.59333	2.61333	7.04333	7.39333	7.79333	4.01	4.46	4.04	0.93	8.42	5.67	5.91	2.925	5.57333	2.69667	9.09667	1.37	0	2.35	1.79667	0.453333	0.64
Gh_A06G104100	A06	32772990	32777025	qtl3	GX117795_GX117837	Probable glycosyltransferase At5g03795	AT4G32790.1	3.92667	5.40333	5.05	3.71	5.225	5.34667	4.31	4.72667	6.01667	3.23667	7.21	7.17667	2.1	2.44333	3.67	3.01333	5.39	2.05333	3.65	5.29	1.38	0.816667	0.42	2.845	6.41667	8.49333	6.63	3.46333	1.1	4.89	9.41	11.6667	8.21
Gh_A06G105500	A06	33113144	33117216	qtl3	GX117795_GX117837	Putative esterase YitV	AT5G25770.3	12.79	19.9067	17.3833	15.7033	10.065	14.36	12.95	16.5933	15.4233	18.6833	28.7967	16.5733	14.12	16.55	20.1633	20.5067	5.68	24.52	53.3433	14.57	15.35	15.2067	9.54667	14.19	16.7467	10.4167	9.56333	21.5233	19.36	10.065	6.87	4.33	6.49
Gh_A06G105400	A06	33104668	33110755	qtl3	GX117795_GX117837	Protein tesmin/TSO1-like CXC 5	AT4G29000.1	1.43667	3.16667	2.20333	4.06	3.435	2.19	4.27	7.55333	3.51333	0.546667	5.79667	5.15667	1.51333	3.43333	4.01333	5.87	3.09	1.5	4.22667	4.09	7.07	4.47667	3.53	2.87	3.47667	2.69667	1.10667	3.68667	0.73	1.175	0.523333	0.343333	0.35
Gh_A06G105300	A06	33091933	33097943	qtl3	GX117795_GX117837	ER membrane protein complex subunit 1	AT5G11560.1	9.23667	9.41333	10.96	6.65667	7.12	11.91	8.43667	9.65667	9.20333	5.52	12.9233	9.19667	5.31667	5.61333	8.86	9.47667	6.105	5.30333	6.71	8.21	7.135	3.69667	3.24	3.875	8.94	13.0567	7.55333	17.1867	1.89	5.26	6.43667	8.32667	6.59
Gh_A06G105200	A06	33083048	33085795	qtl3	GX117795_GX117837	Probable lactoylglutathione lyase, chloroplastic	AT1G67280.1	15.4567	14.7467	6.57333	10.06	24.735	8.69667	4.75	7.96	27.7867	10.8333	0.676667	2.69	11.2967	0.3	1.8	3.17667	9.04	0.14	0.103333	5.52	0.525	0.446667	0.286667	1.555	3.04	0.343333	0.286667	0.29	0	1.565	0.993333	1.51333	0
Gh_A06G118200	A06	42742722	42747159	qtl4	GX119435_GX119696	Transposon Tf2-8 polyprotein	ATMG00860.1	0	0	0	0	0	0	0	0	0	0	0	0	0	0	0	0	0	0	0	0	0	0	0	0	0	0.01	0	0	0	0	0	0	0
Gh_A06G119100	A06	43667187	43668266	qtl4	GX119435_GX119696	tRNA uridine 5-carboxymethylaminomethyl modification enzyme MnmG	NA	0	0	0	0	0	0	0	0	0	0	0	0	0	0	0	0	0	0	0	0	0	0	0	0	0	0.03	0	0	0	0	0	0	0
Gh_A06G119000	A06	43603444	43612051	qtl4	GX119435_GX119696	Probable monogalactosyldiacylglycerol synthase, chloroplastic	AT4G31780.2	2.65333	3.46333	4.09	2.89333	3.56	3.11333	3.4	3.41333	3.29667	4.18	2.04667	1.83	0.796667	2.58	56.9533	4.67667	50.53	6.95333	8.72	102.13	6.73	2.53	1.28667	2.295	4.05	5.95667	4.74	4.76667	1.5	2.49	1.76	1.68667	2.54
Gh_A06G118900	A06	43586987	43588717	qtl4	GX119435_GX119696	Peroxisomal (S)-2-hydroxy-acid oxidase GLO1	AT3G14420.1	7.77333	3.11	1.29	2.55667	6.05	3.16333	4.38	2.56667	4.87	5.12667	3.41667	4.14	7.33333	4.10333	8.08333	4.66	11.385	9.08	1.24667	0.16	7.68	9.29333	8.65	7.285	7.59333	27.5767	7.77667	11.1467	0	6.045	3.96667	1.17333	0
Gh_A06G118800	A06	43516885	43517463	qtl4	GX119435_GX119696	VQ motif-containing protein 11	AT1G80450.1	0	0.0833333	0	0	0.215	0.0333333	0.09	0.03	0	0.0866667	0.82	3.45333	0.106667	6.74333	0.696667	1.53	0.335	7.78333	19.22	0.62	0.57	0.0233333	0.106667	0	0.0233333	0.7	4.03333	3.68333	4.72	0	0.116667	0.09	1.05
Gh_A06G118700	A06	43452856	43454250	qtl4	qtl5	Neuropathy target esterase sws	NA	0.08	0.03	0.0166667	0.0266667	0	0.0566667	0.09	0.01	0.00666667	0.02	0.1	0.11	0	0.0366667	0.153333	0.243333	0.285	0.0933333	0	0	0	0	0	0.22	0.25	0.343333	0.04	0.0266667	0	0.045	0	0.03	0
Gh_A06G118600	A06	43294842	43303561	qtl4	qtl5	Nucleotide-sugar uncharacterized transporter 1	AT5G57100.1	0	0	0.253333	0	0	0	0	0	0	0	0	0	0	0	0	0	0	0	0	0	0	0	0	0	0	0	0	0	0	0	0	0	0
Gh_A06G118500	A06	43272831	43283749	qtl4	qtl5	Importin-5	AT5G19820.1	7.95667	8.16333	7.81667	5.3	7.51	8.27	6.96667	8.38333	7.98333	5.62	10.5833	10.2733	2.02333	4.28333	6.76	7.3	3.585	5.13	3.64667	5.89	16.035	6.63333	6.94667	23.705	33.48	17.7767	8.94	19.9767	0.87	30.325	19.63	20.7267	11.89
Gh_A06G118400	A06	43004039	43004857	qtl4	qtl5	Gag-Pro polyprotein	NA	0	0	0	0	0	0	0	0	0	0	0	0	0	0	0	0	0	0	0	0	0	0.0633333	0	0	0	0	0	0	0	0	0	0	0
Gh_A06G118300	A06	42984511	42986739	qtl4	qtl5	Serine/threonine-protein kinase tel1	AT4G08810.1	11.52	11.8367	10.8033	7.09	9.08	10.83	7.99333	9.29	11.65	8.72667	17.5167	24.8733	6.99	10.6967	17.5967	16.03	23.465	6.51667	8.99333	24.06	13.25	12.45	19.38	15.38	16.3433	41.8033	38.5467	23.9033	7.55	17.83	13.02	20.4567	48.2
Gh_A06G138000	A06	75872008	75874312	qtl6	GX123571	Subtilisin-like protease SBT6.1	AT5G19660.1	0	1.11	1.19333	2.03333	3.225	1.33	0.6	0.873333	1.15333	0.416667	0.02	0	0	0	0	0	0.145	0	0.79	1.09	3.86	0	0	0	0	0	0.0266667	0	0	0.04	0.0333333	0	0
Gh_A06G137900	A06	75807127	75808065	qtl6	GX123571	CASP-like protein 1B2	AT5G44550.1	0	0	0.04	0	0	0.0366667	0	0.04	0.04	0.27	41.4467	17.3667	0.353333	0	0.0366667	0.0866667	0	0.13	0.03	0	0.22	0	0.0333333	0.345	0.0333333	0	0	0.71	8.41	0	0	0	9.27
Gh_A06G137800	A06	75549530	75554407	qtl6	GX123571	DNA repair RAD52-like protein 2, chloroplastic	AT5G47870.1	74.6867	63.0333	58.55	47.5433	75.55	61.69	61.0367	50.82	110.317	71.5867	25.1133	27.7667	29.0067	67.7067	27.8833	28.2733	21.485	16.5	35.33	20.53	36.225	57.6433	36.4967	138.675	149.237	165.433	80.4133	27.8667	29.9	109.885	58.8667	49.5033	29.43
Gh_A06G189200	A06	118293760	118295823	qtl7	GX152794	Protein trichome birefringence-like 33	AT2G40320.1	0.733333	1.08667	0.786667	1.59	0.885	0.663333	0.48	0.186667	1.15667	0.876667	4.44333	12.7467	0.183333	0.0566667	0.413333	0.0766667	0.13	0.0466667	2.56	1.15	0.03	0	0.0366667	0	0.07	1.61667	3.28	1.55	0.97	0.105	46.2733	233.813	38.41
Gh_A06G189100	A06	118287150	118287797	qtl7	GX152794	Abscisic acid receptor PYL6	AT2G40330.1	0.48	0.806667	1.44333	0.393333	1.315	1.16	2.69667	0.95	0.33	0.273333	24.16	23.9933	0.753333	0.59	0	0	0.245	0.0366667	0.193333	0	0.035	0	0.0466667	0	0	0.0866667	0.0233333	0	0	0	0	0	0
Gh_A06G189000	A06	118238100	118244504	qtl7	GX152794	SNF2 domain-containing protein CLASSY 1	AT3G42670.1	1.1	3.25667	2.45	1.81667	4.62	1.99333	2.57	2.92333	4.02333	2.04333	5.25333	5.10333	1.06667	0.16	2.16667	1.79	0.65	0.0866667	0.19	1.07	13.035	9.48333	5.03333	3.195	7.61333	7.62667	3.36333	17.86	1.75	1.245	0.393333	0.106667	0.55
Gh_A06G187600	A06	117823356	117825487	qtl7	GX152794	Staphylococcal-like nuclease CAN2	AT2G40410.2	2.59333	3.13333	2.63667	2.20333	3.02	3.10333	4.02	3.82333	3.64	2.84667	3.42333	2.04	1.23	7.98333	4.47667	6.08333	4.28	8.77	19.46	3.3	0.45	0.736667	1.74333	0.885	2.02333	2.95667	3.57333	0.496667	0	2.135	3.95333	5.03	4.91
Gh_A06G190500	A06	118593280	118595727	qtl7	GX152794	Probable serine/threonine-protein kinase PBL3	AT2G02800.1	0.0266667	0	0	0	0	0	0	0	0.0133333	0.01	0.0433333	0.01	0.0433333	0.0266667	0.0366667	0.03	0.02	0.186667	0.06	0	0	0.0133333	0	0.065	0	0	0	0.0266667	0	0	0	0	0
Gh_A06G187500	A06	117821653	117822851	qtl7	GX152794	Putative sel1-like repeat-containing protein L18	AT5G05360.1	1.48667	2.81333	1.89	4.35	12.695	2.5	2.58667	4.45333	4.45667	0.883333	3.86667	4.11333	4.06	5.09333	2.44	3.38667	12.09	6.31	2.31333	4.95	0.96	0.153333	1.81	3.2	3.24	4.99	4.32	4.70667	3.28	3.325	3.73333	4.24	8.16
Gh_A06G190400	A06	118591961	118592347	qtl7	GX152794	Em protein H5	AT2G40170.1	0	0	0	0	0	0	0	0	0	0	0	0.123333	0	0	1.59667	0	0	0	0.263333	0	0	0	0	0	0	2.14	0	17.1767	82.37	0	0	0	0
Gh_A06G187400	A06	117815436	117816139	qtl7	GX152794	Protein LURP-one-related 14	AT3G56180.1	0	0.0466667	0.0466667	0	0	0.243333	0.356667	0.0866667	0	0	0	0	0	0	0	0.0533333	0.83	0	0	0	0	0	0.0466667	0	0	0.303333	0.283333	0.21	0	0	0	0	0
Gh_A06G190300	A06	118573202	118585284	qtl7	GX152794	Clathrin heavy chain 1	AT3G11130.1	7.24667	9.62	10.99	5.42	8.725	10.64	8.50667	9.38667	8.30667	4.51	15.7	14.7467	1.81667	4.69	8.22	8.41667	5.205	3.98333	5.81333	11.44	13.865	6.82667	4.56	8.245	18.51	27.1433	18.7367	22.9767	2.15	14.935	12.3067	17.04	10.94
Gh_A06G187300	A06	117792070	117792435	qtl7	GX152794	Wound-induced protein 1	AT3G10985.1	37.15	53.71	74.8433	55.98	94.48	100.297	101.327	116.11	78.3267	51.9367	271.82	251.29	11.8867	126.02	120.05	231.423	360.84	85.32	205.783	216.35	8.495	41.9867	33.7033	68.645	52.53	16.99	56.9267	10.8933	7.79	30.73	62.2	187.26	74.84
Gh_A06G190200	A06	118564453	118565804	qtl7	GX152794	RING-H2 finger protein ATL66	AT3G11110.1	0.31	0.536667	0.173333	0.36	0.585	0.17	0.246667	0.69	1.38667	0.103333	11.3033	5.25	0.646667	0.0633333	0.513333	0.856667	0.92	0.02	0.206667	1.47	3.43	0.37	1.29667	0.035	1.00333	0.553333	0.353333	0.386667	0	0.545	0.23	0.29	0.33
Gh_A06G188900	A06	118236816	118237079	qtl7	GX152794	NA	NA	0	0	0	0	0	0	0	0	0	0	0	0	0	0	0	0	0	0	0	0	0	0.74	0	0	0	0	0	0	0	0	0	0	0
Gh_A06G188800	A06	118233691	118236195	qtl7	GX152794	Laccase-5	AT2G40370.1	0.0133333	0.0333333	0.01	0.00666667	0	0.0433333	0.00666667	0	0.00666667	0.05	1.77	5.09	0	0.25	0.73	0.143333	0	0.00666667	0.43	0.32	0	0	0	0	0	0	1.29	0	0	0	0.18	0.0133333	0.1
Gh_A06G188700	A06	118187976	118189376	qtl7	GX152794	Probable methyltransferase PMT15	AT3G05390.1	0	0	0	0	0	0	0	0	0	0	5.05333	0.153333	0	0	0	0	0	0	0.0266667	0	0	0	0	0	0.02	0.0566667	0.12	0	0	0	0	0	0
Gh_A06G188600	A06	118174271	118176746	qtl7	GX152794	Laccase-5	AT2G40370.1	0.0133333	0	0.0366667	0.00666667	0.03	0.00666667	0	0	0.00666667	0.0333333	2.23333	9.13667	0.05	0.23	0.446667	0.0766667	0.055	0.0233333	0.823333	0.06	0.01	0	0.0166667	0.04	0.22	0.0766667	0.09	0.07	0	0.21	0.35	0.0433333	0.08
Gh_A06G187000	A06	117736512	117738609	qtl7	GX152794	Amino acid transporter AVT6C	AT3G56200.1	1.3	1.95333	1.43667	1.89	3.33	0.953333	1.34	0.84	1.75667	1.07333	6.1	7.35333	2.04667	4.46333	6.27667	4.59333	2.465	1.17667	4.88	4.01	8.955	5.47667	10.28	3.79	3.34	3.02667	0.863333	0.466667	0.16	0.685	0.376667	0.196667	0.41
Gh_A06G187200	A06	117771433	117774248	qtl7	GX152794	Cell number regulator 5	AT3G10980.1	6.01667	7.82	5.93667	7.22	5.985	6.55333	6.81	9.76667	7.44	4.18333	6.89667	7.75333	3.86333	5.52	6.29667	8.23667	5.14	6.74667	5.22333	7.11	5.225	2.1	2.98	4.795	6.72	9.08667	4.59333	4.07667	1.16	5.005	4.88333	5.48667	5.42
Gh_A06G190100	A06	118546789	118550090	qtl7	GX152794	Sorting and assembly machinery component 50 homolog B	AT5G05520.1	2.08667	2.85	1.78333	2.88	1.815	2.08	3.02667	3.42333	3.08667	1.14	5.68333	4.56	2.63667	1.26	6.17333	5.34333	2.05	2.55667	1.60333	2.4	2.085	1.36	0.923333	1.665	4.22667	5.51667	2.65333	6.15667	0.99	2.06	2.05667	3.07667	1.22
Gh_A06G190000	A06	118533753	118537719	qtl7	GX152794	Protein MALE DISCOVERER 2	AT4G18640.1	2.06	2.71333	1.99333	1.27667	5.11	4.58667	3.73333	5.28667	4.56667	2.05333	5.1	3.77	0.596667	31.2833	4.59333	8.59	12.21	35.0467	28.6	6.64	4.335	10.8133	18.0333	3.815	1.79	7.6	3.09333	2.02	0	2.1	2.24	1.82	0.49
Gh_A06G189900	A06	118473590	118474360	qtl7	GX152794	Uncharacterized protein At5g39865	AT5G58530.1	0.0233333	0.0233333	0.0466667	0.0633333	0.085	0.0233333	0.173333	0.0633333	0.18	0.21	0	0.236667	0	0.07	0.02	0	0	0	0.03	0.33	0	0.0933333	0	0	0.07	0.42	0.76	0.833333	1.73	0.08	0	0	0.35
Gh_A06G189800	A06	118465457	118467549	qtl7	GX152794	Peptide-N4-(N-acetyl-beta-glucosaminyl)asparagine amidase A	AT5G05480.1	0.603333	2.9	1.47333	3.95667	2.695	0.996667	1.47	2.30333	2.16	0.536667	3.88333	7.71333	0.883333	1.22	2.77667	1.79333	1.635	1.48667	1.60667	7.26	1.265	0.416667	0.993333	6.805	4.67	6.03	2.4	3.09667	2.39	7.305	2.22333	2.64667	7.76
Gh_A06G188500	A06	118140497	118141120	qtl7	GX152794	Laccase-12	AT5G05390.1	0	0.0733333	0	0	0	0	0	0	0	0	0	0	0	0	0	0	0	0	0	0	0	0	0	0	0	0	0	0	1.42	0	0	0	0
Gh_A06G188400	A06	118027931	118030431	qtl7	GX152794	Laccase-5	AT2G40370.1	0.00666667	0.0333333	0.01	0.0166667	0	0.0533333	0	0	0.106667	0.00666667	3.93667	7.43667	0.0533333	0.29	0.356667	0.166667	0	0.06	0.5	0.06	0.02	0	0.0133333	0.055	0.28	0.56	0.62	5.19	0.45	0.405	0.443333	0.0766667	0
Gh_A06G186900	A06	117729303	117731772	qtl7	GX152794	Amino acid transporter AVT6C	AT3G56200.1	39.6133	24.79	11.8667	15.89	33.93	11.4667	9.40333	17.94	20.9667	24.86	34.65	42.5667	22.2933	99.9633	290.27	214.61	227.8	129.847	120.567	153.1	10.5	8.79333	14.12	5.035	12.7033	13.3267	11.5933	5.25667	3.68	0.825	1.11333	0.49	1.12
Gh_A06G188300	A06	117968987	117971849	qtl7	GX152794	Probably inactive leucine-rich repeat receptor-like protein kinase IMK2	AT3G51740.1	0.126667	0.06	0.0366667	0.0733333	0.08	0.0533333	0.01	0.0333333	0.06	0.2	3.20333	1.38	1.21333	0	0.583333	0	0.025	0	0.02	0.18	9.655	5.55	2.04	3.91	8.13333	1.61	1.04667	4.61	0.78	0.285	0.02	0	0.08
Gh_A06G188200	A06	117942387	117942590	qtl7	GX152794	NA	NA	0	1.25	0	0	2.99	0	0	0	0	0	1.33667	0	0	0	0	0	0	0.61	0	0	0	0	0	0	0	0.346667	0	0	0	0	0	0	0
Gh_A06G189700	A06	118460184	118463885	qtl7	GX152794	Probable methyltransferase PMT22	AT3G56080.1	2.38333	2.51	3.15333	2.25	2.49	2.33667	2.29333	2.98667	2.77667	1.58333	3.53	5.07333	1.11667	4.21	6.27	4.02667	3.735	7.45333	6.97667	6.74	4.56	2.20333	1.91333	2.49	5.14	12.9067	6.34333	7.18	1.48	2.255	2.82	1.37	1.44
Gh_A06G189600	A06	118448767	118454495	qtl7	GX152794	Multiple inositol polyphosphate phosphatase 1	AT1G09870.1	2.16333	4.01667	2.70667	3.14667	3.63	3.03333	3.11667	3.45333	5.10333	2.14667	7.25333	5.44	4.23333	2.42667	4.49333	3.55667	2.985	2.43	2.71	5.03	11.35	4.26667	6.36333	6.675	12.4167	9.86	7.4	5.68333	3.58	4.165	4.36333	4.92333	2.49
Gh_A06G186800	A06	117680738	117683596	qtl7	GX152794	U3 small nucleolar ribonucleoprotein protein IMP4	AT1G63780.1	2.35333	5.14667	5.35	9.58667	4.595	4.69333	7.49667	9.33667	7.14333	1.33	10.35	10.27	15.7633	3.99667	11.2433	10.47	7.92	7.88667	3.63	11.97	6.18	3.89667	4.66667	5.715	11.36	6.25	7.38	5.37333	9.63	4.22	7.53667	2.86667	5.67
Gh_A06G189500	A06	118446075	118447762	qtl7	GX152794	NA	NA	3.17667	5.22667	2.57	5.37333	5.945	2.87	6.08333	5.68667	3.81333	7.94667	4.77667	2.67	9.59333	3.51667	0	2.63333	3.745	0.476667	0.2	2.37	6.07	9.11	9.99667	0.925	2.37	3.14	3.26	1.43667	12.65	0.45	2.11333	0.31	0
Gh_A06G189400	A06	118437048	118437690	qtl7	GX152794	LOB domain-containing protein 12	AT2G30130.1	0	0	0	0	0	0	0	0	0	0	1.74	0.263333	0	0	0.23	0	0	0	0	0	0	0	0	0	0	0.163333	0.36	0.06	0.99	0	0	0	0
Gh_A06G188100	A06	117938223	117938879	qtl7	GX152794	PRA1 family protein B1	AT3G56110.1	15.1267	14.9567	12.2433	7.90333	17.57	15.3433	12.73	14.6067	16.4933	11.4667	88.5567	88.2467	16.0933	101.66	86.6067	124.313	118.055	126.74	122.337	62.71	61.125	129.567	176.99	5.52	6.54	77.76	21.73	62.1367	6.55	6.61	7.8	14.6633	16.08
Gh_A06G191000	A06	118666783	118668057	qtl7	GX152794	Putative pectate lyase 2	AT5G09280.1	0	0	0	0	0	0	0	0	0	0	0	0	0	0	0	0	0	0	0	0	0	0	0	0	0	0	0	0	0	0	0	0	0
Gh_A06G188000	A06	117912323	117914380	qtl7	GX152794	NA	AT2G40390.1	0.45	1.04	0.963333	0.93	0.66	0.49	0.886667	0.526667	0.9	0.436667	4.54333	3.74	0.19	62.6067	22.73	11.73	0.61	146.683	122.097	0.21	0.11	0.14	0.236667	0	0.0466667	0.0133333	0.0266667	0.02	0	0.04	0.186667	0.166667	0.58
Gh_A06G190900	A06	118656376	118657420	qtl7	GX152794	Probable pectate lyase 4	AT5G09280.1	0	0.0166667	0	0	0	0	0	0	0	0	0	0	0	0	0	0	0	0	0	0	0	0	0	0	0	0	0	0	0	0	0	0	0
Gh_A06G187900	A06	117904350	117908927	qtl7	GX152794	Biotin carboxyl carrier protein of acetyl-CoA carboxylase	AT3G56130.1	7.03667	13.0467	9.26333	10.6267	11.805	4.95	5.41	7.04	14.1633	5.31333	9.45333	5.35333	4.68333	2.74	6.59333	5.38333	3.795	2.00333	3.10333	7.66	14.655	8.59667	7.66333	8.235	6.39667	11.62	7.39	30.2633	4.81	2.9	2.03667	3.56	6.66
Gh_A06G190800	A06	118635891	118637120	qtl7	GX152794	Probable pectate lyase 4	AT5G09280.1	0	0	0	0	0	0	0	0	0	0	0	0	0	0	0	0	0	0.0766667	0	0	0	0	0	0	0	0.06	0	0	0	0	0	0	0
Gh_A06G187800	A06	117900485	117903158	qtl7	GX152794	Cation/H(+) antiporter 15	AT2G13620.1	0.0533333	0.0733333	0.04	0.0366667	0.04	0.123333	0.0666667	0.06	0.06	0.03	0.0133333	0.07	0.03	0.16	0.676667	0.24	0.08	0.31	1.01667	0.18	0	0.0133333	0.0433333	0.035	0.0166667	0.133333	0.0166667	0.0333333	0	0	0	0.01	0
Gh_A06G190700	A06	118629977	118632485	qtl7	GX152794	PHD finger protein ALFIN-LIKE 1	AT5G05610.1	10.0167	11.5633	8.2	9.77	12.24	9.88	10.6267	11.1333	11.9433	8.44333	14.6	15.85	22.0233	7.67667	11.0267	13.2233	9.88	9.31667	7.23	9.03	25.67	14.5	15.17	15.675	23.89	14.5167	15.75	20.5367	31.14	14.85	10.7367	12.8833	6.52
Gh_A06G187700	A06	117828220	117834392	qtl7	GX152794	Cation/H(+) antiporter 4	AT3G44900.1	0.0233333	0.0166667	0.02	0.0133333	0	0	0.0233333	0.03	0	0	0	0.0133333	0.00666667	0.0166667	0.103333	0	0	0.213333	0.00666667	0	0	0	0	0	0	0.01	0	0	0	0	0	0	0
Gh_A06G190600	A06	118596528	118599357	qtl7	GX152794	Zinc finger CCCH domain-containing protein 29	AT2G40140.1	13.6233	17.7833	12.5367	9.55	17.395	14.8933	13.2667	18.4867	23.6633	35.9433	105.353	157.043	26.27	10.6167	18.2733	52.52	60.135	20.5733	25.8167	17.27	54.7	86.59	99.33	6.615	6.86	66.0767	8.97	31.6233	0.74	4.315	4.47	2.79	1.16
Gh_A06G187100	A06	117762824	117764132	qtl7	GX152794	G-type lectin S-receptor-like serine/threonine-protein kinase At1g67520	AT1G67520.1	0.52	0.633333	0.926667	0.8	1.59	0.816667	1.05667	0.7	0.72	0.323333	0.26	0.3	0.18	1.83333	0.513333	0.926667	0.17	0.986667	0.34	0.13	0	0.62	0.276667	0.055	0.116667	0.156667	0.55	0.0766667	0	0.205	0.11	0.0333333	0
Gh_A06G189300	A06	118326485	118330360	qtl7	GX152794	Protein trichome birefringence-like 33	AT2G40320.1	0	0	0	0	0	0	0	0	0	0	6.82333	1.28667	0	0	0	0	0	0	0	0	0	0	0	0	0	0	0	0	0	0	0	0	0
Gh_A07G050400	A07	5849163	5857138	qtl8	GX154245_GX154251	Respiratory burst oxidase homolog protein C	AT5G51060.1	0.0266667	0.06	0.06	0.04	0.05	0.00333333	0.0466667	0.0533333	0.16	0.04	3.45333	0.516667	0.11	0.646667	1.65	0.403333	0.15	1.75	2.09667	0.17	2.61	0.993333	0.63	1.455	2.14333	3.28333	1.71667	0.963333	0.18	0.76	0.496667	0.62	0.57
Gh_A07G053300	A07	6289776	6291066	qtl8	GX154245_GX154251	Calcium-binding protein PBP1	AT4G27280.1	0.52	0	0	1.04333	0	0	0	0	0	0	0	0	0	1.00667	0	0	0	0.333333	0.533333	0	0	0.673333	0.456667	0.585	0	0.263333	0	0.203333	0	0.61	0	0	0
Gh_A07G047500	A07	5527168	5539745	qtl8	GX154245_GX154251	U-box domain-containing protein 35	AT4G25160.1	1.49333	5.54	6.01333	7.03667	5.11	2.51333	4.29333	6.5	4.39667	1.21333	6.43333	4.79667	1.44	3.57667	1.42667	1.88	2.935	3.34	4.15	5.12	4.205	1.95333	2.97	3.945	4.42667	2.78667	2.09	1.76667	1.2	1.845	1.98333	1.91	8.69
Gh_A07G047400	A07	5511135	5514908	qtl8	GX154245_GX154251	Hexose carrier protein HEX6	AT5G61520.1	0.343333	0.446667	0.156667	0.163333	0.025	0.476667	0.28	0.84	0.0766667	0.37	0.08	0.336667	0.21	0.673333	0.02	0.216667	0.605	0.586667	0.236667	0.15	0	0	0	0	0.02	0.0166667	0	0	0	0.015	0	0	0
Gh_A07G050300	A07	5827658	5828206	qtl8	GX154245_GX154251	NA	NA	44.5467	72.29	36.94	59.4433	28.47	225.847	219.373	75.86	80.2633	215.593	2.93333	14.1033	13.19	16.9767	33.36	44.02	44.22	18.72	10.8267	21.68	0.84	0.783333	1.93333	1.14	0.643333	5.56667	3.11333	0.08	25.15	1.055	0.4	1.29	0.31
Gh_A07G053200	A07	6264688	6274058	qtl8	GX154245_GX154251	Protein MICRORCHIDIA 4	AT5G50780.1	0.0633333	0.0633333	0.04	0.0766667	0.015	0.0333333	0.06	0.00666667	0.136667	0.0766667	0.113333	0.00666667	0.00666667	0.00666667	0.0533333	0	0.01	0.00666667	0	0.02	0.42	0.0533333	0.00666667	0.025	0.0366667	0.736667	0.236667	0.616667	0.21	0.015	0.00666667	0.00666667	0.02
Gh_A07G050200	A07	5816756	5823600	qtl8	GX154245_GX154251	Tyrosyl-DNA phosphodiesterase 1	AT5G07400.1	1.65667	3.02	2.48333	2.35667	2.805	2.59333	3.29333	2.65667	2.96	3.23333	1.44333	1.01	0.616667	1.15	0.61	1.39	0.86	1.49667	0.873333	1.19	1.945	2.47667	2.17667	0.96	1.49	2.47333	1.03333	2.29333	0.67	0.45	0.34	0.233333	0.37
Gh_A07G053100	A07	6259910	6262839	qtl8	GX154245_GX154251	Glutamate-1-semialdehyde 2,1-aminomutase 2, chloroplastic	AT3G48730.1	74.0267	71.3767	70.5867	70.6667	42.895	43.64	41.1833	50.5733	69.3433	43.1433	9.14667	17.7533	41.64	2.7	15.69	16.5767	15.695	2.42	3.78333	34.04	11.97	5.01667	4.26333	10.135	12.2733	16.8667	11.3533	11.6	3.53	6.025	4.27667	5.84667	7.62
Gh_A07G047300	A07	5507040	5510133	qtl8	GX154245_GX154251	Quinone oxidoreductase	AT5G61510.1	11.5167	21.5033	15.38	17.6533	20.335	19.7267	22.1667	24.0033	20.6733	14.4867	31.7067	30.7733	18.45	38.8733	38.61	31.31	25.37	30.8567	44.5033	37.96	18.92	13.2167	16.38	62.735	60.57	39.35	37.1533	22.27	19.9	54.705	31.7733	25.71	14.64
Gh_A07G047200	A07	5500476	5502648	qtl8	GX154245_GX154251	Quinone oxidoreductase	AT5G61510.1	2.40333	2.3	1.91333	1.24	4.285	1.86667	2.67667	2.28333	4.15333	2.15	4.18	1.37	1.07333	3.55	0.776667	3.61333	3.29	1.75	2.23	2.58	1.635	1.62667	1.88667	0.985	0.66	1.10333	1.28333	1.15667	0	0.64	0.146667	0.136667	0.1
Gh_A07G050100	A07	5805596	5811309	qtl8	GX154245_GX154251	Chaperone protein ClpD, chloroplastic	AT5G51070.1	2.51333	7.68	7.72	9.27	9.3	4.62667	6.01667	8.92333	6.57333	3.05667	1.56667	2.28333	0.5	2.89667	1.52333	3.07667	0.935	5.17	6.19	3.11	2.585	1.69333	1.05333	1.095	1.02	1.94	1.33667	1.47	0.39	0.645	0.463333	0.306667	2.62
Gh_A07G053000	A07	6255661	6257540	qtl8	GX154245_GX154251	Bidirectional sugar transporter SWEET10	AT5G50790.1	10.01	13.96	14.8333	12.75	3.48	21.4833	20.46	19.3633	6.06	12.34	0	0	4.38333	1.04333	0	1.49	7.27	0	0	49.96	0.045	0	0	0	0	1.63333	1.85	7.55	2.68	0.08	0	0	0
Gh_A07G050000	A07	5799813	5803782	qtl8	GX154245_GX154251	Protein FRIGIDA	AT4G00650.1	0.673333	1.18333	1.18667	0.95	0.89	1.33333	1.18667	1.47333	0.933333	0.723333	1.71	1.68333	0.43	0.89	2.02667	2.68667	1.45	1.88333	1.67667	1.29	1.56	1.68333	1.71333	1.88	2.06667	2.05667	1.34667	1.61333	1.19	1.03	0.936667	0.42	1.17
Gh_A07G047100	A07	5495534	5498321	qtl8	GX154245_GX154251	Protein DYAD	AT5G51330.1	0	0	0	0	0	0	0	0	0	0	0	0	0.0366667	0	0	0	0	0	0	0	0	0.0133333	0	0.01	0.00666667	0	0	0	0	0	0	0	0
Gh_A07G048700	A07	5679886	5681848	qtl8	GX154245_GX154251	Protein DOWNY MILDEW RESISTANCE 6	AT5G07480.1	0.19	0.133333	0.0466667	0.0833333	0.09	0.176667	0.153333	0.0933333	0.0333333	0.28	0.06	0.0166667	0.106667	0.0566667	0	0.0766667	0	0.08	0.14	0	0	0.02	0	0	0	0	0	0	0	0.025	0	0.0433333	0.08
Gh_A07G051600	A07	6009933	6012253	qtl8	GX154245_GX154251	AUGMIN subunit 1	AT2G41350.2	0	0.35	0.143333	0	0	0	0	0	0	0	0	0	0	0	0	0.09	0	0	0	0	1.475	0.343333	0	0	0.0666667	0.62	0.436667	0.353333	0	0	0	0	0
Gh_A07G048600	A07	5665384	5673318	qtl8	GX154245_GX154251	Ribosomal RNA large subunit methyltransferase I	AT1G54310.2	3.47333	5.36	5.26	4.69	6.08	2.61	2.78333	4.35667	7.16667	2.93667	2.03667	1.38667	1.70667	0.966667	1.04	1.48333	0.9	0.503333	0.836667	1.88	4.675	4.13	3.07	3.47	3.07667	1.05333	1.26333	5.84667	0.4	1.595	0.503333	0.313333	0.36
Gh_A07G051500	A07	6006517	6008145	qtl8	GX154245_GX154251	Magnesium protoporphyrin IX methyltransferase, chloroplastic	AT4G25080.3	130.21	106.21	132.23	137.407	66.445	92.12	86.3833	92.3467	79.71	103.187	2.17667	12.41	68.19	0.51	3.99667	5.71667	10.855	0.46	0.76	11.12	19.91	32.02	14.4733	5.595	8.83333	4.25	2.4	4.02333	3.82	1.12	0.443333	0.25	0.86
Gh_A07G054400	A07	6441576	6443386	qtl8	GX154245_GX154251	Heavy metal-associated isoprenylated plant protein 7	AT5G50740.3	4.16333	7.02333	8.35	3.41667	3.29	0.606667	0.45	0.433333	6.16667	2.76333	4.84333	19.3433	21.07	0.966667	8.33	1.74333	0.275	0.456667	2.82	7	50.46	53.7267	31.3667	39.565	36.63	46.1967	28.1667	24.41	24.76	6.215	4.73	0.376667	0.86
Gh_A07G054300	A07	6383263	6384873	qtl8	GX154245_GX154251	HVA22-like protein e	AT5G50720.1	27.8733	29.74	35.73	29.3133	37.06	34.4367	39.86	54.1533	36.74	49.0633	39.8833	43.24	14.5033	18.2467	101.817	79.9633	42.8	26.3733	33.72	35.22	13.23	16.5967	38.23	16.785	7.38	31.6967	22.95	8.32	10.21	5.885	9.50667	10.6733	3.01
Gh_A07G048500	A07	5655684	5663997	qtl8	GX154245_GX154251	Polycomb group protein EMBRYONIC FLOWER 2	AT5G51230.1	4.10667	8.18667	5.37	5.51	8.01	3.81667	4.97667	6.15333	8.6	4.05333	5.15667	5.01333	2.2	2.44	4.37667	4.07667	3.4	2.44667	3.54	4.54	8.86	4.95333	4.48667	3.655	6.21	7.51667	5.10667	6.23	1.95	2.675	2.14333	1.63	2.13
Gh_A07G051400	A07	6001108	6004142	qtl8	GX154245_GX154251	Protein MHF1 homolog	AT5G50930.1	0.486667	0.676667	0.673333	0.596667	3.925	1.25333	1.76667	1.28333	1.05333	1.12333	10.3833	6.7	8.46333	3.07667	2.91667	1.08667	1.945	2.8	1.59	2.05	3.51	4.81333	2.36	2.235	6.53333	1.82333	4.37	1.57333	11.92	1.47	8.10667	1.39333	4.15
Gh_A07G048400	A07	5647709	5648934	qtl8	GX154245_GX154251	Oleosin 16 kDa	AT4G25140.1	0	0	0	0.0266667	0	0	0	0	0.03	0.0533333	0.9	0.433333	0.54	0	0.77	0.323333	0.15	0.653333	1.41667	1.44	0.595	0	0	0	0.316667	142.3	383.533	4280.95	3062.5	0.055	0.0466667	0.54	0.15
Gh_A07G051300	A07	5987026	5993879	qtl8	GX154245_GX154251	Protein MEI2-like 1	AT5G61960.1	10.74	7.48	12.23	7.61	6.175	6.72667	6.44	7.38	5.6	8.03	7.96667	7.59667	2.26	5.50667	5.15	6.18667	4.815	6.74	5.51333	4.49	6.32	4.61	3.12	3.385	5.03667	7.17667	3.38333	6.95333	1.39	2.29	1.22333	1.14333	1.65
Gh_A07G054200	A07	6373339	6379661	qtl8	GX154245_GX154251	11-beta-hydroxysteroid dehydrogenase 1B	AT5G50700.1	0.0166667	0	0	0	0	0	0	0	0.0633333	0	0	0.0733333	5.63333	0	0.483333	0.0633333	0	0	0	0.06	0.07	4.92667	19.5633	29.38	7.62	0.5	0.776667	17.9267	18.42	0.19	0.0166667	0	0
Gh_A07G052900	A07	6231435	6233245	qtl8	GX154245_GX154251	Bidirectional sugar transporter SWEET10	AT5G50790.1	33.4233	47.8367	45.64	50.3667	54.535	65.5867	78.7233	84.5167	39.7933	37.6867	3.08667	20.1267	21.02	57.22	10.67	101.613	75.99	9.92333	11.7067	392.49	0.095	0.04	0.02	0.115	0.0766667	9.78	7.51	10.8933	13.12	2.24	1.58	3.73333	3.14
Gh_A07G047000	A07	5488346	5489603	qtl8	GX154245_GX154251	Ethylene-responsive transcription factor ERF034	AT2G44940.1	0.433333	2.82333	0.843333	0.75	0.715	0.37	0.483333	0.453333	2.94333	1.42	0.206667	1.06667	1.99333	0.196667	0.36	0.47	0.335	0	0	0.68	0.935	0.126667	0.0933333	0.025	0.02	0.123333	0.376667	0.116667	0.64	0.055	0.0366667	0.0166667	0.19
Gh_A07G049900	A07	5795695	5798334	qtl8	GX154245_GX154251	Cell division cycle 20.1, cofactor of APC complex	AT4G33270.1	0.196667	0.33	0.0933333	0.153333	0.305	0.03	0.0766667	0.126667	0.473333	0.143333	0.0833333	0.0633333	0.14	0	0.173333	0.103333	0.05	0.01	0.03	0	2.455	0.986667	1.14	0.35	0.423333	0.123333	0.0366667	0.24	0	0.06	0.0433333	0.0833333	0
Gh_A07G052800	A07	6209201	6213087	qtl8	GX154245_GX154251	Bidirectional sugar transporter SWEET14	AT4G25010.1	0	0	0	0	0	0	0	0	0	0	0	0	0	0	0	0	0	0	0	0	0	0	0	0.115	0.426667	1.32	0.383333	0.716667	2.98	2.015	2.09333	44.4733	163.86
Gh_A07G049800	A07	5792198	5795097	qtl8	GX154245_GX154251	Superoxide dismutase [Fe] 2, chloroplastic	AT5G51100.1	1.38333	8.62333	3.10333	5.08333	9.645	1.14667	2.45	3.75667	10.0833	1.22333	2.06333	2.34	4.04333	0.186667	2.50667	3.88333	4.015	0.643333	0.2	5.72	6.8	2.40667	3.48	2.525	2.62	3.11667	1.90667	3.42	0.32	0.9	0.866667	0.456667	0.33
Gh_A07G052700	A07	6205111	6205837	qtl8	GX154245_GX154251	NA	NA	0	3.02	0.33	1.29333	0.135	0	0.0633333	0	1.21	0.2	0	0	0	0	0	0	0	7.31333	0.13	0	0	0.166667	0	0	0.1	0	0.673333	0.476667	4.29	0.165	0.456667	0.17	1.86
Gh_A07G046900	A07	5464417	5468110	qtl8	GX154245_GX154251	DNA-directed RNA polymerase III subunit RPC4	AT5G09380.1	10.5767	9.14333	7.32333	5.91333	9.195	8.3	8.71	8.87667	15.26	10.2667	10.6833	8.82667	4.96667	7.9	8.67667	13.6633	7.055	9.54	6.58667	4.99	32.08	30.93	26.9067	13.84	13.3	9.45333	16.6367	10.7	8.52	2.41	3.88333	0.906667	0.98
Gh_A07G046800	A07	5460807	5463009	qtl8	GX154245_GX154251	60S ribosomal protein L15	AT4G16720.1	17.0267	21.26	20.3833	23.3233	21.005	22.19	23.1367	26.43	22.62	10.4	70.0567	65.1967	79.7833	23.4	111.797	90.57	71.155	43.6067	28.2133	67.44	84.115	44.83	57.0733	155.325	121.583	164.95	97.7333	72.47	86.25	159.01	131.89	132.76	109.59
Gh_A07G049700	A07	5786532	5790620	qtl8	GX154245_GX154251	Putative pterin-4-alpha-carbinolamine dehydratase	AT5G51110.1	213.753	99.4633	131.947	105.8	69.14	157.003	112.237	104.693	68.0767	154.86	6.32	22.14	82.2333	3.58333	5.09667	14.53	21.9	2.32667	3.55	20.99	4.17	8.12667	8.07	2.75	3.89667	3.20333	2.79333	3.16667	1.19	1.705	1.53333	1.18667	0.74
Gh_A07G052600	A07	6188328	6192488	qtl8	GX154245_GX154251	Probable serine/threonine-protein kinase At1g54610	AT5G50860.1	7.43667	10.6767	10.1533	7.91667	10.04	6.30333	8.83667	6.53667	11.89	9.69	2.17667	5.23667	5.75667	0.35	1.98	4.50667	1.895	0.0166667	0.183333	4.29	26.4	19.7267	27.3033	14.755	13.7467	10.32	7.58	14.73	3.62	2.36	2.8	0.426667	0.25
Gh_A07G049600	A07	5768485	5771448	qtl8	GX154245_GX154251	Polyadenylate-binding protein 2	AT5G65260.1	10.0667	8.36333	7.98	8.2	10.255	11.2333	12.1	11.4167	11.9767	9.11	17.4633	18.25	15.39	13.06	17.2833	20.38	12.295	13.55	13.5433	7.05	16.975	12.4833	11.9033	13.28	18.1733	23.78	17.7333	15.5967	10.72	11.44	10.34	7.09667	6.3
Gh_A07G052500	A07	6167761	6169416	qtl8	GX154245_GX154251	U-box domain-containing protein 11	AT5G50900.1	3.18667	7.21667	5.09667	6.67333	9.285	5.00667	6.08667	6.30333	9.89667	3.48667	3.99	3.66667	1.50667	0.686667	1.58	3.04667	3.7	0.08	0.7	2.54	8.57	3.71333	4.06667	1.605	1.83667	6.41333	1.73667	4.17667	3.13	0.705	0.326667	0.216667	1.09
Gh_A07G046700	A07	5438090	5442173	qtl8	GX154245_GX154251	Leucine-rich repeat receptor-like protein kinase TDR	AT5G61480.1	0.913333	0.593333	1.43	0.306667	0.32	0.656667	0.256667	0.353333	0.896667	0.683333	5.82667	5.01	0.303333	0.0266667	2.08333	1.38	1.395	0.01	0.0333333	1.03	0.315	0.563333	0.376667	1.3	0.436667	2.06333	1.21333	2.26667	0.73	0.325	0.113333	0.05	0
Gh_A07G054100	A07	6361798	6365456	qtl8	GX154245_GX154251	11-beta-hydroxysteroid dehydrogenase-like 6	AT5G50770.1	0.336667	0.07	0.163333	0.13	0.02	0.0833333	0.0566667	0.183333	0.0633333	0.236667	0.06	0.116667	0.0266667	0	0	0	0	0	0.0133333	0	0	0	0	0.025	0.0533333	0.776667	1.42667	53.5433	0	0.05	0.0533333	0	0
Gh_A07G048300	A07	5643622	5644272	qtl8	GX154245_GX154251	Ethylene-responsive transcription factor 2	AT4G17500.1	3.09667	4.34667	4.01667	3.99333	11.105	11.24	14.3967	10.8667	3.98333	2.45333	17.5967	28.3533	4.06667	11.93	6.83333	8.70667	31.71	10.09	82.8467	14.19	0.695	0.326667	1.58333	0	0.0266667	2.20667	4.92333	0.216667	3.56	0.455	0.783333	1.91333	1.6
Gh_A07G051200	A07	5980797	5985886	qtl8	GX154245_GX154251	Uncharacterized WD repeat-containing protein alr2800	AT5G50970.1	0.34	0.783333	0.856667	0.976667	0.965	0.563333	0.883333	0.606667	0.586667	0.373333	1.28	0.916667	0.54	0.136667	0.94	0.386667	0.205	0.1	0.166667	0.75	4.92	3.58667	1.57	1.045	1.50333	1.93667	1.11	2.8	0.6	0.33	0.22	0.0533333	0.09
Gh_A07G048200	A07	5621199	5622169	qtl8	GX154245_GX154251	Ethylene-responsive transcription factor ERF105	AT5G51190.1	30.33	46.53	44.4667	45.6667	62.81	47.84	56.52	77.4667	45.02	75.9267	285.33	672.557	183.283	136.14	83.19	297.34	182.32	106.03	231.727	133.7	264.525	465.56	539.24	39.21	28.63	83.6633	36.56	36.4433	20.19	49.195	98.2633	68.6467	50.62
Gh_A07G051100	A07	5971090	5974105	qtl8	GX154245_GX154251	Probable ubiquitin carboxyl-terminal hydrolase FAF-Y	AT5G61865.1	0	0	0.01	0	0	0	0	0	0	0	0.0633333	0.01	0	0	0	0	0	0	0	0	0	0	0	0.2	0.82	0	0.0266667	0	0	0.13	0.0366667	0	0
Gh_A07G054000	A07	6356816	6361511	qtl8	GX154245_GX154251	RecQ-mediated genome instability protein 1	AT5G63540.2	0.5	1.04333	0.646667	0.606667	1.03	0.61	0.75	0.783333	1.52	0.53	0.356667	0.613333	0.383333	0.273333	0.35	0.613333	0.48	0.0733333	0.19	0.51	0.675	0.286667	0.233333	0.44	0.576667	0.423333	0.153333	0.746667	0	0.13	0.0433333	0.0733333	0.22
Gh_A07G053900	A07	6353334	6353561	qtl8	GX154245_GX154251	NA	NA	0	0	0	0	0	0	0	0	0	0	2.16333	0.433333	0	0	0	0	0	0	0	0	0	0	0	0	0	2.71667	0	0	0	0	0	0	0
Gh_A07G048100	A07	5617500	5618439	qtl8	GX154245_GX154251	Ethylene-responsive transcription factor ERF106	AT5G07580.1	1.37	1.36667	1.45667	1.47333	0.27	2.02667	0.836667	1.44333	0.09	0.0166667	8.92667	8.96333	9.57	3.50667	1.16333	5.20667	42.81	0.35	0.56	35.64	49	46.57	87.5867	3.545	1.71	1.73333	2.60333	0.0366667	0	1.16	3.08	7.42	0.86
Gh_A07G051000	A07	5965999	5970071	qtl8	GX154245_GX154251	Floricaula/leafy homolog	AT5G61850.1	0.00666667	0.01	0.123333	0.0666667	0.015	0	0.0366667	0	0.0166667	0.0133333	0.0433333	0	0.0133333	0	0.01	0.05	0.27	0	0	0.11	0	0	0	0	0	0.813333	0.373333	0	0	0.025	0	0	0
Gh_A07G048000	A07	5606086	5612609	qtl8	GX154245_GX154251	ATP-dependent 6-phosphofructokinase 4, chloroplastic	AT5G61580.1	3.28333	5.29333	5.70333	3.55333	5.865	4.35667	4.95	6.48333	6.63667	3.16333	5.39667	5.72333	1.38333	4.15667	4.44	7.31	3.55	3.68333	5.86333	6.5	1.405	0.57	0.576667	2.8	3.15333	7.30333	4.19667	2.62333	0.45	5.075	3.75	5.75667	1.74
Gh_A07G050900	A07	5921957	5926192	qtl8	GX154245_GX154251	Random slug protein 5	AT1G01630.1	24.3033	20.6233	15.1067	23.6533	17.075	20.8067	28.22	17.2667	21.2	35.58	0	2.04333	25.82	3.88333	0.69	7.20333	7.47	1.83667	0.2	2.43	3.79	9.58333	14.1867	104.795	133	28.5	41.1367	9.18	0	154.87	230.36	30.4133	1.32
Gh_A07G053800	A07	6344639	6347769	qtl8	GX154245_GX154251	ACT domain-containing protein ACR4	AT1G69040.2	2.43667	4.42667	6.04333	6.06667	4.995	2.25	2.84333	9.04333	7.38333	2.76333	1.16	1.54333	2.88333	1.07333	2.31	4.62333	2.145	0.353333	1.03	3.85	6.795	5.12667	3.58	0.675	0.25	1.77667	3	0.576667	6.88	0.245	0.26	0.26	0.99
Gh_A07G046600	A07	5434222	5436951	qtl8	GX154245_GX154251	QWRF motif-containing protein 7	AT4G25190.2	0	0	0	0	0	0	0	0	0	0	0.02	0	0	0	0	0	0	0	0	0	0	0	0	0	0	0	0	0	0	0	0	0	0
Gh_A07G049500	A07	5763377	5765985	qtl8	GX154245_GX154251	Mediator of RNA polymerase II transcription subunit 31	AT5G19910.2	2.44667	2.09333	3.40333	2.28667	2.55	3.14667	3.2	3.00333	3.08	2.31333	12.58	9.43667	3.67	6.56	13.25	12.4467	7.935	12.54	9.26	9.74	11.435	8.15333	5.03333	2.745	7.24	6.88667	7.83667	3.38667	5.2	2.005	2.82333	1.07333	3.46
Gh_A07G052400	A07	6156352	6157807	qtl8	GX154245_GX154251	50S ribosomal protein L32	AT1G26740.1	9.55667	10.2767	10.15	8.57667	10.86	11.1467	10.63	13.3733	12.0833	9.56333	21.6667	15.3433	14.8233	15.4833	46.0533	42.6267	22.335	14.4433	23.2333	21.92	30.405	24.4267	23.7633	15.08	21.1767	23.19	12.1733	17.63	8.67	7.98	6.38667	6.38333	5.2
Gh_A07G046500	A07	5417945	5418565	qtl8	GX154245_GX154251	Zinc finger protein ZAT9	AT3G60580.1	0	0	0	0	0	0	0	0	0	0	0.05	0	0	0	0	0	0	0	0	0	0	0	0	0	0.0366667	0.496667	0.483333	0	0	0	0	0	0.84
Gh_A07G049400	A07	5760856	5762086	qtl8	GX154245_GX154251	Light-harvesting complex-like protein 3 isotype 1, chloroplastic	AT4G17600.1	0.656667	0.183333	0.33	0.0466667	0.265	0.233333	0.4	0.196667	0.43	0.196667	1.1	0.74	0.166667	0.49	0.78	0.4	0	1.27	0.596667	0.09	2.215	1.45333	0.343333	1.03	0.47	1.15333	0.746667	1.63	0	1.575	1.25	1.39	0.8
Gh_A07G052300	A07	6150139	6150963	qtl8	GX154245_GX154251	Protein bicaudal C homolog 1	AT3G48800.1	2.22333	3.14667	2.64	2.86667	5.205	3.04667	2.58	2.01	3.79667	3.54	3.14333	3.09	2.81667	0.34	6.39	6.43667	2.99	0.406667	1.58667	3.02	4.615	6.89333	7.21333	2.065	1.69333	3.64667	1.26	3.95333	1.31	0.425	0.336667	0.0966667	0.28
Gh_A07G046400	A07	5406379	5413428	qtl8	GX154245_GX154251	Structural maintenance of chromosomes protein 2-1	AT5G62410.1	0.03	0.0166667	0.00333333	0.0133333	0.015	0	0.00333333	0.02	0.0166667	0.0333333	0.18	0.24	0.0466667	0.03	0.12	0.03	0	0.0833333	0.433333	0	1.05	0.946667	0.583333	0.31	0.42	0.476667	0.18	0.86	0	0.025	0.0166667	0.593333	0.06
Gh_A07G049300	A07	5749159	5758016	qtl8	GX154245_GX154251	Succinate dehydrogenase assembly factor 2, mitochondrial	AT5G51150.1	1.71	1.84667	1.69667	1.51	1.34	0.936667	1.38333	1.48333	1.78667	1.34333	2.20333	2.22	0.686667	1.84	1.61	1.52667	0.97	2.66333	3.37667	1.39	3.295	2.93333	1.72667	1.825	3.29333	5.04333	2.45	3.01333	0.02	2.695	2.30333	2.45333	3.85
Gh_A07G052200	A07	6128585	6130269	qtl8	GX154245_GX154251	NPL4-like protein 1	AT3G63000.1	0	0	0	0	0	0	0	0	0	0	0	0.0733333	0.03	0.0433333	0.11	0	0	0.0366667	0.0333333	0	0	0.0433333	0.283333	0	0.143333	0.623333	0.143333	0.28	0	0	0	0	0
Gh_A07G046300	A07	5404108	5405037	qtl8	GX154245_GX154251	Probable aquaporin TIP5-1	AT3G47440.1	0	0	0	0	0	0	0.0233333	0	0	0	0	0.0166667	0	0	0.02	0.0533333	0	0.116667	0.153333	0	0	0	0	0	0	0.0633333	0	0	0	0	0	0	0
Gh_A07G049200	A07	5746303	5748112	qtl8	GX154245_GX154251	U6 snRNA phosphodiesterase	AT5G51170.1	0.336667	1.32333	0.61	0.75	1.055	0.346667	0.613333	1.04	0.853333	0.62	0.616667	0.956667	0.0866667	0.04	0.333333	0.11	0.04	0.103333	0.343333	0.1	1.535	2.79333	0.953333	0.045	0.866667	2.63333	0.786667	1.33333	0.06	0.71	0.493333	0.22	0.64
Gh_A07G052100	A07	6121377	6124391	qtl8	GX154245_GX154251	Transcription factor bHLH137	AT5G50915.1	0	0	0.0233333	0.0833333	0	0	0	0	0	0	0.02	0.176667	0	0.05	4.48	0.09	0.215	0.0366667	0.483333	0.25	4.925	1.64333	9.44333	11.09	18.7933	14.3733	17.7733	3.23333	0.35	0.23	2.92333	0.39	0.19
Gh_A07G050800	A07	5906758	5908989	qtl8	GX154245_GX154251	Succinate dehydrogenase assembly factor 2, mitochondrial	AT5G51040.3	32.9233	40.27	39.2433	26.6867	29.775	45.9667	37	34.3333	29.7933	48.1467	18.6233	37.2567	45.8667	19.97	53.7967	57.42	28.6	44.9533	18.4467	38.68	18.18	24.83	24.2533	41.89	44.4867	18.0767	31.6733	9.43333	35.64	24.84	24.9067	11.8633	16.99
Gh_A07G053700	A07	6339658	6342653	qtl8	GX154245_GX154251	60S ribosomal protein L7a-2	AT3G62870.1	33.5567	31.53	35.0067	42.7633	28.46	27.4967	32.28	40.2867	36.6567	16.3067	111.17	81.36	175.793	21.6767	95.5967	69.8067	45.095	24.3267	22.6667	44.55	94.87	80.98	79.29	142.095	138.617	75.2433	75.7633	85.9367	75.71	46.275	48.0467	39.2	42.95
Gh_A07G047900	A07	5585732	5602424	qtl8	GX154245_GX154251	Uncharacterized protein At3g06530	AT3G06530.2	1.59	3.03667	3.17333	2.76333	2.205	2.56333	3.43333	3.71	2.38	0.676667	3.07	2.51333	0.65	1.43	2.35667	2.89333	0.985	3.27	1.18	1.99	2.96	1.35667	1.71	0.95	2.31667	4.17667	1.30667	4.99	0.12	1.025	0.66	0.77	0.61
Gh_A07G047800	A07	5583614	5585453	qtl8	GX154245_GX154251	Ubiquinol-cytochrome-c reductase complex assembly factor 1	AT5G51220.1	4.60667	10.96	8.60333	11.1133	7.59	8.68	12.0833	12.5033	10.1467	4.31667	7.50333	10.1033	11.8533	6.69	13.53	11.6433	9.97	8.36667	3.74	13.39	14.44	8.12	8.52	26.135	25.31	9.57333	8.82667	5.55333	8.79	8.315	12.1267	6.57667	9.12
Gh_A07G050700	A07	5885433	5890435	qtl8	GX154245_GX154251	Putative gluconeogenesis factor	AT5G61820.1	0.55	0.376667	0.216667	0.07	9.735	0.766667	0.583333	0.44	0.293333	0.523333	7.26	1.09	2.9	9.2	1.11667	11.2533	6.35	7.80667	1.32	0.14	0	0.0166667	0.33	0	0	0	0	0.103333	0.18	0.13	0.04	0.05	0
Gh_A07G053600	A07	6330261	6335630	qtl8	GX154245_GX154251	Protein DEK	AT3G48710.1	8.89	11.7333	12.7333	10.1233	11.37	12.6633	11.8733	12.0867	11.5133	9.41667	18.52	14.13	9.99667	7.76	11.6	13.59	8.79	8.58	7.74667	10.87	40.62	24.49	14.1833	8.53	16.6567	26.85	10.8633	32.2033	4.76	3.85	4.06	2.99	3.31
Gh_A07G050600	A07	5877695	5880532	qtl8	GX154245_GX154251	Calcium-binding mitochondrial carrier protein SCaMC-1	AT5G51050.1	2.65333	4.04667	1.04667	1.64667	5.78	8.38333	2.73	4.02667	5.89333	3.84333	0.556667	0.303333	1.11	2.55667	0.09	4.29667	11.42	1.01667	0.296667	1.52	0.13	0.766667	1.75333	1.3	1.49333	0.383333	0.49	0.0833333	0	0.61	0.113333	0.0166667	0
Gh_A07G053500	A07	6321433	6325928	qtl8	GX154245_GX154251	Omega-hydroxypalmitate O-feruloyl transferase	AT5G41040.1	0	0	0	0	0	0	0	0	0	0	0	0	0	0	0.353333	0.676667	0	0.03	0	0	0	0	0	0	0	0	0	0	0	0	0	0	0
Gh_A07G047700	A07	5581979	5583285	qtl8	GX154245_GX154251	F-box protein At5g07610	AT5G07610.1	0	0	0	0	0.1	0	0.02	0.0166667	0.0766667	0	0.973333	0.2	0.0133333	0.0966667	0	0.0233333	0	0.293333	0.436667	0	0	0	0	0	0	0	0	0	0	0.065	0.0166667	0	0
Gh_A07G047600	A07	5541045	5543072	qtl8	GX154245_GX154251	L-type lectin-domain containing receptor kinase IV.1	AT2G37710.1	0.36	3.33667	1.06	1.93667	0.865	1.49667	2.3	3.37	4.76	0.376667	0.52	2.25333	0.256667	0.0966667	0.423333	1.68667	2.43	0.0533333	0.376667	0.92	0.015	0	0	0	0	0	0	0	0	0.015	0	0	0
Gh_A07G050500	A07	5857964	5861421	qtl8	GX154245_GX154251	Calnexin homolog	AT5G61790.1	49.47	56.1433	67.02	38.4133	42.655	57.4633	72.4267	85.21	62.9833	28.2267	91.38	64.9333	29.77	17.4	57.8167	50.82	43.685	37.6833	19.3733	49.05	33.975	34.7167	16.06	65.56	88.6233	96.4833	55.3067	78.3033	28.21	30.42	34.0967	40.2733	32.57
Gh_A07G053400	A07	6316682	6317206	qtl8	GX154245_GX154251	Auxin-responsive protein SAUR71	AT5G50760.1	0.233333	0	0.0566667	0	0.08	0.0633333	0.163333	0	0	0.113333	0.363333	0	0	0.11	0	0.0633333	0	0	0.48	0	0	0	0.0566667	0.775	0.296667	1.14333	0.85	0.113333	0	5.74	10.11	11.9267	5.01
Gh_A07G046200	A07	5399387	5399746	qtl8	GX154245_GX154251	Glutamate-1-semialdehyde 2,1-aminomutase	NA	8.91333	10.7733	11.26	5.97333	15.85	13.6	14.69	9.23	14.9867	18.5467	10.62	10.0833	6.51667	23.19	13.8433	28.6633	8.98	13.85	33.0133	13.41	10.455	13.8433	32.3767	7.04	5.60333	9.76667	8.02667	1.98	1.98	8.12	4.99	4.51	3.01
Gh_A07G049100	A07	5737780	5744571	qtl8	GX154245_GX154251	DNA (cytosine-5)-methyltransferase CMT3	AT1G69770.1	0.516667	0.566667	0.34	0.336667	0.335	0.216667	0.18	0.27	0.503333	0.25	14.6433	5.99	5.93667	0.286667	1.64333	0.17	0.235	0.266667	0.533333	1.33	26.92	18.9767	9.71333	9.375	16.23	10.5533	6.89	27.3833	0.71	0.995	0.203333	0.13	2.48
Gh_A07G052000	A07	6088252	6093246	qtl8	GX154245_GX154251	Mitochondrial phosphate carrier protein 2, mitochondrial	AT3G48850.1	6.98333	2.46667	0.46	0.636667	8.235	4.08667	1.75667	4.81667	11.53	3.3	0.156667	0.113333	0.926667	7.65333	0.25	12.4533	12.695	9.91333	1.39333	6.79	0	0	0.1	0	0	0.0533333	0.0433333	0	0	0.065	0.0266667	0.0133333	0
Gh_A07G049000	A07	5731178	5731678	qtl8	GX154245_GX154251	NA	AT5G61660.1	1.52333	15.3333	9.36	29.0967	8.41	4.46333	8.12333	20.2533	7.96333	1.66667	14.3033	4.38	2.85333	1.61333	5.83333	2.46333	1.19	10.7567	2.40333	45.78	15.6	1.09333	0.1	0	1.84333	9.71667	3.58667	8.66667	1.56	1.665	0.626667	2.65667	1
Gh_A07G051900	A07	6080498	6085271	qtl8	GX154245_GX154251	Chaperone protein ClpC, chloroplastic	AT5G50920.1	68.0433	94.3	108.073	92.3	81.32	96.1967	90.9267	134.573	80.5633	69.5767	18.9467	27.29	33.14	10	21.5967	27.38	21.7	26.7333	13.65	37.34	27.92	25.0667	21.8033	16.525	18.6267	26.35	16.1467	28.09	5.83	10.265	4.30667	3.79	6.42
Gh_A07G048900	A07	5721481	5725016	qtl8	GX154245_GX154251	Retrotransposon-derived protein PEG10	NA	0	0	0	0.0133333	0	0	0	0	0	0	0.0466667	0.0666667	0	0	0	0.213333	0	0.04	0	0	0	0	0	0	0	0.363333	0.09	0	0	0	0.08	0.253333	0
Gh_A07G051800	A07	6057799	6062556	qtl8	GX154245_GX154251	Auxin response factor 2	AT5G62000.1	34.01	32.06	40.18	25.4767	28.715	40.61	31.2767	30.2133	26.2567	38.0433	30.8067	27.04	9.96667	11.54	33.4133	44.58	19.98	22.3633	12.98	26.28	75.54	53.5833	33.6633	22.615	32.3533	28.7567	19.38	38.1267	4.17	10.485	8.75	12.32	9.08
Gh_A07G048800	A07	5683488	5687894	qtl8	GX154245_GX154251	Protein ORANGE-GREEN, chloroplastic	AT5G61670.1	25.5033	50.7867	52.3433	78.7067	41.105	36.3	54.7767	81.05	35.15	21.84	10.5767	20.6367	11.16	10.81	6.82333	14.89	7.855	4.65667	10.67	16.73	10.275	3.62	6.11667	7.04	10.11	15.4567	17.72	6.28	8.72	7.22	11.2633	9.43667	13.95
Gh_A07G051700	A07	6015161	6021067	qtl8	GX154245_GX154251	Signal recognition particle subunit SRP68	AT5G61970.1	5.00333	5.38333	5.74333	4.13333	5.88	5.82667	5.02333	6.72333	5.42667	3.13667	7.92	7.24333	5.62667	3.70667	9.19333	7.7	9.24	3.2	4.31	9.02	7.765	2.62667	3.84	6.975	9.84333	9.24667	8.09	13.0033	6.55	4.64	5.57	5.00333	6.51
Gh_A07G109800	A07	17572681	17573223	qtl9	GX155424	Transcriptional regulator TAC1	AT3G09290.1	0	0	0	0	0	0	0	0	0	0	0	0	0	0	0	0	0	0	0	0	0	0	0	0	0	0	0	0	0	0	0	0	0
Gh_A07G106900	A07	17063283	17065944	qtl9	GX155424	NADH dehydrogenase [ubiquinone] flavoprotein 1, mitochondrial	AT5G08530.1	8.38	10.1967	10.7033	8.38333	7.265	9.60333	7.93667	10.1133	9.23667	7.03667	17.6867	15.37	8.97333	8.62	17.47	12.83	8.755	8.62	11.5933	13.05	18.8	10.14	9.34	27.355	27.4567	30.5433	21.58	25.8767	15.83	16.59	16.1367	19.4767	17.84
Gh_A07G106800	A07	17059500	17059784	qtl9	GX155424	NA	NA	0	0	0	0	0	0	0	0	0	0	0	0	0	0	0	0	0	0	0	0	0	0	0	0	0	0	0	0	0	0	0	0	0
Gh_A07G109700	A07	17544572	17546982	qtl9	GX155424	Protein plastid transcriptionally active 16, chloroplastic	AT3G46780.1	135.777	115.35	140.117	157.327	75.535	87.9	105.917	123.143	79.78	93.9233	0.623333	16.2433	39.96	0.17	1.96	6.74667	14.045	0.0533333	0.0733333	14.58	0.1	0	0.0233333	0.035	0.0433333	0.163333	0.116667	0.313333	0.2	0.03	0.0733333	0.0233333	0.02
Gh_A07G109600	A07	17539183	17543621	qtl9	GX155424	Transcription initiation factor IIA subunit 1	AT1G07480.1	17.4167	18.62	21.0167	17.1133	17.195	24.1333	20.37	24.26	17.7033	18.1333	26.25	27.7333	7.99667	18.12	23.36	31.9267	15.415	22.6433	20.37	21.4	45.255	25.9533	19.1	26.865	33.0567	29.0367	22.76	28.7933	5.98	20.67	24.0567	22.9	20.93
Gh_A07G106700	A07	17035301	17036575	qtl9	GX155424	Vinorine synthase	AT1G24430.1	0	0	0	0	0	0	0	0	0	0	0.0333333	0	0	0	0	0	0	0	0	0	0	0	0	0	0	0	0	0	0	0	0	0	0
Gh_A07G108300	A07	17294516	17296395	qtl9	GX155424	PGR5-like protein 1B, chloroplastic	AT5G59400.2	8.38667	9.57333	10.1567	12.17	4.765	14.3	14.1733	15.3133	5.18	11.9067	2.47	2.78667	4.01333	5.56667	2.83333	3.97333	2.205	4.12	4.39333	2.68	5.47	6.17333	4.6	2.435	2.11	4.58333	1.79667	2.04	0.9	0.905	1.13333	2.2	0.78
Gh_A07G111200	A07	17799733	17800865	qtl9	GX155424	NA	AT5G59080.1	0	0.696667	2.17	0.363333	1.54	0.653333	1.30333	0.316667	0.12	0.0733333	14.57	33.45	1.58667	0	0.523333	0	9.515	0	0	0	0	0	0	0	0	0.373333	0.506667	0	0	0	0.273333	0.133333	0
Gh_A07G108200	A07	17291729	17293677	qtl9	GX155424	Xyloglucan galactosyltransferase MUR3	AT2G20370.1	0	0	0	0	0	0	0	0	0	0	0.02	0.01	0	0	0.09	0	0	0.43	0	0	0	0	0	0	0	0	0	0	0	0.015	0	0	0
Gh_A07G111100	A07	17797812	17799149	qtl9	GX155424	Retrovirus-related Pol polyprotein from transposon TNT 1-94	AT3G21000.1	0.293333	0.113333	0.183333	0.03	0.125	0.19	0.226667	0.0966667	0.0366667	0.16	0	0	0	0	0	0	0	0	0.0533333	0.03	0	0	0	0.015	0.0133333	0.1	0	0.0666667	0	0.03	0.05	0	0
Gh_A07G108100	A07	17235301	17237193	qtl9	GX155424	Expansin-A4	AT2G39700.1	17.9633	41.3033	10.6067	14.18	66.585	5.49667	3.90333	5.46	84.0867	10.34	17.6633	36.9267	10.9667	0.333333	3.36667	1.36	3.245	0.196667	2.02333	2.56	22.665	14.7533	12.8133	6.97	15.7033	68.73	41.45	17.83	2.14	119.54	109.44	3.99	0.19
Gh_A07G111000	A07	17719666	17720530	qtl9	GX155424	Tripeptidyl-peptidase SED1	AT2G01050.1	0	0.116667	0.2	0.0466667	0.03	0.0266667	0.273333	0.153333	0.323333	0.07	0.42	0.863333	0	0	0.716667	0.59	0.22	0.503333	0	0.47	0	0	0	0.04	0.03	0.0333333	0.0333333	0	0	0	0.0266667	0	0
Gh_A07G108000	A07	17201222	17201602	qtl9	GX155424	Flowering-promoting factor 1-like protein 1	AT5G24860.1	0	0	0	0	0	0	0	0	0	0	0	0	0	0	0	0	0	0	0	0	0	0	0	0	0	0	0	0	0	0	0	0	0
Gh_A07G110900	A07	17698842	17700360	qtl9	GX155424	UDP-glucose iridoid glucosyltransferase	AT5G59590.1	0	0.01	0.0533333	0.166667	0	0.06	0	1.01	0.01	0	0.36	0.07	0.0566667	0	0	0	0	0	0	0.04	0	0	0	0	0	0	0	0.03	0	0	0	0	0
Gh_A07G106600	A07	16976532	16977807	qtl9	GX155424	Putative ribonuclease H protein At1g65750	AT5G42905.1	0	0	0	0	0	0	0	0	0	0	0	0	0	0	0	0	0	0	0	0	0	0	0	0	0	0	0	0	0	0	0	0	0
Gh_A07G109500	A07	17538854	17539204	qtl9	GX155424	Myosin-1	NA	0	0	0	0	0	0	0	0	0	0	0	0.126667	0	0	0.29	0	0	1.03	0	0	0	0	0.216667	0	0	0	0	0	0	0	0	0	0
Gh_A07G109400	A07	17524455	17533518	qtl9	GX155424	Protein TOC75-3, chloroplastic	AT3G46740.1	3.62	4.79667	5.90333	5.69667	5.055	2.24333	3.13333	4.19	4.23667	1.61667	4.98667	7.71333	4.49	0.976667	3.24	3.6	1.515	0.986667	1.14	5.29	9.67	3.22667	3.05333	2.83	5.91	4.52333	4.04667	5.33	2.13	1.18	1.31	0.88	1.09
Gh_A07G109300	A07	17506369	17507382	qtl9	GX155424	Transcription factor LUX	AT3G46640.3	0.0666667	0.943333	0.0766667	1.49333	2.27	0.02	0.0766667	1.62	2.07	0.01	4.40333	5.86667	2.7	1.14	2.71667	1.71667	3.51	3.77667	1.94	5.12	12.345	17.3567	16.7567	2.15	2.50333	9.83333	1.57333	1.64	0	1.225	1.07333	0.873333	1.31
Gh_A07G109200	A07	17479163	17479988	qtl9	GX155424	NA	AT2G29180.1	19.04	41.1533	26.2667	41.6967	63.685	14.2767	17.5733	22.46	48.0833	19.1833	6.38667	6.71667	15.7167	0.89	6.99	8.51	5.65	0.753333	0.633333	16.38	10.69	7.67333	5.45667	3.4	4.24	20.0733	8.81667	25.04	12.49	4.155	2.72	1.77667	1.57
Gh_A07G107900	A07	17166708	17169182	qtl9	GX155424	CAX-interacting protein 4	AT2G28910.1	15.68	22.0767	20.42	18.7633	18.035	20.67	20.52	27.29	20.3633	14.4533	49.9833	40.07	12.5933	34.9367	46.6167	38.19	28.18	58.4367	35.77	51.23	45.295	62.1867	61.0333	61.765	37.9667	52.5767	54.7733	33.8667	20.87	31.4	40.8933	37.3433	43.8
Gh_A07G110800	A07	17675707	17678495	qtl9	GX155424	UDP-glucose iridoid glucosyltransferase	AT5G59590.1	1.04	0.366667	0.27	0.233333	0.035	0.04	0.183333	0.0433333	0.566667	0.34	1.34	0.693333	1.30667	0	0.656667	0.216667	0.09	0	0	0.48	0	0	0.0433333	0	0	0	0	4.66667	1.4	0	0.02	0	0
Gh_A07G107800	A07	17164405	17165446	qtl9	GX155424	Outer envelope pore protein 16, chloroplastic	AT2G28900.1	0.2	1.33333	0.0633333	1.44333	0.1	0.41	0.483333	1.60667	1.78	0.246667	0.25	0.283333	5.35333	0.156667	0	0	0.605	0.226667	0	0.95	0.11	0.07	0.263333	0.745	1.54667	0.53	1.26333	0.643333	1.08	2.765	0.763333	0	0.13
Gh_A07G110700	A07	17672087	17673071	qtl9	GX155424	17.3 kDa class I heat shock protein	AT1G07400.1	0	0	0	0	0	0	0	0	0	0	0	0	0	0	0	0	1.04	0	0	0	0	0	0	0	0	0	0	0.573333	0	0	0	0	0
Gh_A07G107700	A07	17161962	17164010	qtl9	GX155424	Pentatricopeptide repeat-containing protein At1g07590, mitochondrial	AT1G07590.1	0.426667	1.65	0.916667	1.55333	1.31	0.696667	1.38	1.63	1.41	0.503333	1.21333	1.25333	1.28667	0.333333	1.1	1.22	1.07	1.04	0.623333	2.7	2.77	1.38	0.883333	0.755	1.13333	1.55	0.666667	1.30333	0.21	0.38	0.436667	0.46	0.46
Gh_A07G110600	A07	17667503	17668387	qtl9	GX155424	Uncharacterized protein At2g29880	AT4G02210.1	3.81	4.08667	3.25	2.9	4.3	3.11333	5.01	3.73667	4.96	3.71333	1.39333	1.85333	0.613333	0.816667	2.21	1.90667	1.035	0.763333	0.903333	0.89	4.09	2.36	3.78667	2.09	1.71	1.97	1.56	2.77	1.13	1.585	0.933333	0.576667	0.96
Gh_A07G107600	A07	17149102	17150608	qtl10	GX155426	Fasciclin-like arabinogalactan protein 4	AT3G46550.1	10.1767	12.1967	10.6867	6.41	11.565	5.63333	5.72667	8.01333	16.88	8.53	15.6333	22.4667	13.0133	3.57	19.6633	16.5867	12.165	2.78	5.32333	21.11	17.825	8.76333	10.47	14.68	15.2933	13.66	5.58	20.4667	7.08	13.805	5.53	1.15	1.65
Gh_A07G110500	A07	17661855	17663730	qtl10	GX155426	F-box/LRR-repeat protein At1g67190	NA	2.56	3.44	5.16667	3.21333	8.07	3.79	6.18667	4.60333	7.15667	7.7	4.09	3.22667	1.17	22.84	3.90333	5.21333	4.395	14.4267	13.0767	2.39	5.87	5.03667	4.33667	2.295	3.29	4.66	5.28667	4.53	5.03	3.94	2.53	2.67667	2.02
Gh_A07G110400	A07	17634524	17637403	qtl10	GX155426	Ras-related protein Rab11C	AT1G07410.1	3.99	3.96333	3.67	3.69667	4.88	4.39	3.96667	3.55333	2.86333	2.43667	11.9433	12.67	6.44	4.74	6.01	6.36333	12.25	6.65333	7.44	12.43	4.97	5.16	5.24667	4.995	8.76333	9.23333	7.62667	9.18667	17.12	8.855	8.18667	4.14667	2.93
Gh_A07G107500	A07	17146331	17147976	qtl10	GX155426	Actin	AT3G53750.1	0.0566667	0	0.0433333	0.0233333	0	0.0433333	0	0	0.0366667	0.0633333	0.733333	0.546667	0.163333	0	0.09	0.0366667	0.09	0.146667	0	0	1.44	0.416667	0.243333	1.085	0.46	0.386667	0.136667	0.63	0	0.02	0.156667	0.0366667	0.14
Gh_A07G109100	A07	17472126	17478970	qtl10	GX155426	Pumilio homolog 1	AT2G29200.1	5.47667	8.94333	7.74333	8.09667	9.855	10.5767	10.0133	11.7733	9.32	5.37667	13.4467	11.3933	2.20667	6.00333	9.77333	12.4733	4.415	9.88333	4.51333	8.51	2.29	1.35667	2.23	5.785	5.57333	15.75	10.3433	23.2533	1.91	10.535	11.3267	6.96	4.07
Gh_A07G109000	A07	17455310	17456743	qtl10	GX155426	E3 ubiquitin-protein ligase RDUF1	AT3G46620.1	0.636667	1.22333	0.373333	0.506667	2.93	0.74	1.15	1.05667	1.72667	1.13333	84.6233	88.5133	13.5633	11.2367	19.6567	59.7567	64.385	14.31	15.5733	21.91	41.39	203.997	192.777	2.97	2.86	38.2167	1.24667	15.58	0	7.3	5.69333	2.06667	0.34
Gh_A07G108900	A07	17361281	17365195	qtl10	GX155426	Abscisic acid 8'-hydroxylase 2	AT2G29090.1	0	0.0366667	0.00666667	0	0	0.0833333	0.09	0.0133333	0.12	0.0933333	0	0	0.01	0	0.0133333	0	0.1	0	1.45333	5.6	0	0	0	0	0	0.0166667	0.0533333	0	0	0	0	0	0
Gh_A07G108800	A07	17349597	17350018	qtl10	GX155426	Protein DETOXIFICATION 44, chloroplastic	AT2G38330.1	0.183333	0	0.56	0.753333	0	0	0	0.48	1.72333	0	0	0	0	0	0.253333	0	0	0.373333	0	0	0	0	0	0	0.283333	0.103333	0	0	0	0.49	0	0	0
Gh_A07G107400	A07	17125477	17125986	qtl10	GX155426	Cyclin-dependent protein kinase inhibitor SMR3	AT5G02420.1	2.55	1.43333	2.75333	1.67	1.285	1.04333	1.07	0.786667	3.07333	1.91	9.74667	0.866667	1.57	0.296667	0.963333	1.78	1.45	0	0	1.71	0.225	0	0	0	0.193333	0.53	0	0.373333	0.66	0.06	0.04	1.42667	4.01
Gh_A07G110300	A07	17627924	17634332	qtl10	GX155426	Metal tolerance protein B	AT2G29410.1	0	0.0166667	0	0	0	0	0.0133333	0.0666667	0	0	0.0933333	0.12	0	0.15	0	0	0	0.136667	0.0333333	0	0	0.106667	0	0	0	0	0.02	0	0	0	0	0	0
Gh_A07G110200	A07	17617258	17621538	qtl10	GX155426	Serine/threonine-protein phosphatase PP1	AT5G59160.1	4.41333	5.71	4.05333	4.01333	4.945	5.24	5.43	5.54333	7.43333	4.20333	16.8167	9.47667	4.26667	5.36667	6.43333	5.42	9.045	5.89	7.80333	6.2	9.59	3.98	3.23	7.85	9.96333	11.64	9.31333	7.51	2.46	4.945	5.07	6.52667	6.19
Gh_A07G107300	A07	17121372	17123111	qtl10	GX155426	Uncharacterized protein At3g17950	AT5G02440.1	0.0333333	0.1	0.0933333	0.09	0.18	0.07	0.1	0	0.376667	0	1.48667	2.04	0.24	0.0433333	0.98	0	0	0.03	0.0266667	0	3.255	2.34	1.61333	0.87	1.56667	0.593333	0.916667	0.163333	0.63	0.205	0	0	0.31
Gh_A07G107200	A07	17118201	17120503	qtl10	GX155426	Putative E3 ubiquitin-protein ligase XBAT31	AT2G28840.1	4.99	4.04	2.92333	1.77667	5.26	5.02333	5.05333	3.7	5.09333	8.37333	3.22333	1.51333	3.33667	6.72667	2.31333	4.93667	7.395	3.65667	4.48333	9.61	9.105	5.07667	6.23667	5	5.12333	13.68	6.34667	8.55667	4.92	3.305	5.32333	10.06	14.76
Gh_A07G110100	A07	17602531	17603015	qtl10	GX155426	Dynein light chain 1, cytoplasmic	AT4G15930.1	0.816667	4.04667	3.19667	1.40333	1.115	2.81	2.62667	0	2.09	2.09	0.236667	0.466667	0	0	0	0.166667	0	0.263333	0.116667	0	2.64	1.65	1.74667	0	0.596667	1.14	0.553333	0.84	2.82	1.405	0.126667	0.923333	0.78
Gh_A07G110000	A07	17595613	17602480	qtl10	GX155426	DNA-directed RNA polymerase 1, mitochondrial	AT1G68990.2	1.73	2.35333	3.24333	1.43667	4.96	1.54333	1.70333	2.57667	3.05667	3.03667	1.89667	2.66333	1.38667	1.77	0.93	1.62	1.85	1.70333	1.25333	1.67	4.42	2.44	3.27333	2.395	2.51	5.59333	1.62667	3.79333	0.18	0.36	1.00333	0.61	0.47
Gh_A07G107100	A07	17075921	17076403	qtl10	GX155426	18.2 kDa class I heat shock protein	AT1G53540.1	0	0.106667	0.436667	0.0533333	0	0	0	0.05	0	0	5.51667	3.79333	0.97	0.386667	0.32	0	2.115	19.17	0.286667	0.46	0.35	0	0	1.165	1.17	2.75	0.876667	0.216667	0	0.09	0.253333	0.223333	0
Gh_A07G108700	A07	17343801	17347049	qtl10	GX155426	Scarecrow-like protein 14	AT1G07530.1	6.43	9.83333	6.02	6.11667	12.47	8.74333	8.94333	10.6967	13.21	7.85667	18.12	12.6733	1.70667	9.66333	9.86667	15.0833	8.035	7.55	6.55333	6.43	7.06	8.92333	3.59667	4.5	6.47667	8.62333	5.7	7.66	0.67	5.785	5.93667	8.4	5.17
Gh_A07G108600	A07	17322530	17324824	qtl10	GX155426	Scarecrow-like protein 14	AT1G07530.1	0.653333	1.07333	1.67	0.596667	1.295	1.42667	1.15667	0.86	1.11667	1.05333	1.98667	1.17667	0.14	1.25333	1.53	1.46333	0.7	0.99	1.39333	1.54	1.38	0.516667	0.69	0.33	0.836667	2.41	1.57667	1.28667	0.58	0.31	0.37	0.236667	0.36
Gh_A07G108500	A07	17308207	17309089	qtl10	GX155426	Actin-binding protein IPP	NA	9.52	15.7333	17.9333	12.5467	10.895	18.36	11.6667	8.06667	10.69	17.9667	14.4133	10.8867	13.56	7.67333	9.57667	6.87	6.645	11.3333	11.27	5.3	9.21	28.9533	22.3767	15.835	27.5867	30.6433	17.7333	12.89	15.27	70.36	47.7167	108.117	33.32
Gh_A07G111400	A07	17867992	17869866	qtl10	GX155426	UDP-glucose iridoid glucosyltransferase	AT3G11340.1	19.1933	22.4467	25.0633	18.07	31.03	18.7033	19.4933	20.0533	24.5867	21.7333	0.55	11.4933	4.87	6.8	9.21667	16.6667	9.015	4.7	6.84333	8.23	0.82	0.216667	0.56	0.23	0.76	0.293333	0.276667	1.86	0.81	0.605	0.72	0.673333	0.93
Gh_A07G108400	A07	17297496	17299067	qtl10	GX155426	Uncharacterized protein C20orf24 homolog	AT5G59410.1	0	0	0	0	0	0.29	0.0966667	0	0	0	0.493333	0.22	0	0	0	0	0	0	0	0.67	0	0.226667	0	0.24	0.45	0.393333	0.0933333	1.08	0	0.425	0.88	0.16	0
Gh_A07G111300	A07	17812749	17815199	qtl10	GX155426	Armadillo repeat-containing protein 7	AT5G37290.1	6.48333	6.25333	5.35667	5.53667	5.3	6.10667	5.06	6.01667	8.73667	7.18667	5.30333	5.25667	4.37333	1.80667	3.02	3.67	2.78	0.856667	1.37667	2.26	8.39	8.42667	7.02	4.575	6.47	3.68	4.29667	5.10333	3.54	2.18	1.58667	1.59	0.82
Gh_A07G107000	A07	17067347	17073086	qtl10	GX155426	SEC12-like protein 2	AT2G01470.1	11.26	12.3467	12.4333	10.9667	12.15	12.29	14.27	12.0067	12.0333	12.38	13.2267	12.2267	4.29333	4.97333	7.72333	7.32667	5.58	2.94333	8.75667	11.15	13.665	6.63333	4.15667	7.415	20.1	16.5967	14.6533	10.5467	4.76	9.755	9.28333	9.68333	8.02
Gh_A07G109900	A07	17577082	17580545	qtl10	GX155426	PTS system glucitol/sorbitol-specific EIIC component	NA	0	9.22	13.4567	15.7133	15.545	9.02333	8.34	8.73333	5.5	3.68333	0.0633333	0.0766667	0	0	0.08	0	0	0	1.27667	10.79	22.71	0	0	0	0	0	0	0	58.81	0	0.0666667	0	31.27
Gh_A07G175700	A07	47235804	47236007	qtl11	GX158816	Protein RALF-like 30	NA	0	0	0	0	0	0	0	0	0	0	0	0	0	0	0	0	0	1.92	0	0	0	0	0	0	0	0	0	0	0	0	0	0	0
Gh_A07G175400	A07	46653250	46653594	qtl11	GX158816	Uncharacterized mitochondrial protein AtMg00860	ATMG00860.1	0	0	0	0	0	0	0	0	0	0	0	0	0	0	0	0.853333	0	0	0	0	0	0	0	0	0	0	0	0	0	0	0	0	0
Gh_A07G175300	A07	46528768	46529184	qtl11	GX158816	Transposon Tf2-11 polyprotein	NA	0	0	0	0	0	0	0	0	0	0	0	0	0	0	0	0	0	0	0	0	0	0	0	0	0	0	0	0	0	0	0	0	0
Gh_A07G175600	A07	46900798	46901163	qtl11	GX158816	Retrovirus-related Pol polyprotein from transposon opus	ATMG00860.1	0	0	0	0	0	0.16	0.15	0.146667	0	0	0.26	0.206667	0	0	0.14	0	0	0.19	0.0866667	0	0	0.93	0.56	0	0	1.34667	0.133333	0.8	0	0	0.09	0	0
Gh_A07G175500	A07	46671041	46671244	qtl11	GX158816	Protein RALF-like 33	NA	0	0	0	0	0	0	0	0	0	0	0	0	0	0	0	0	0	0	0	0	0	0	0	0	0	0	0	0	0	0	0	0	0
Gh_A07G185200	A07	57808532	57809411	qtl12	GX159483	Pentatricopeptide repeat-containing protein At5g48910	AT5G48910.1	31.49	9.96	0.586667	15.23	0.08	7.43333	14.7533	14.4933	0.13	5.23667	0	3.75	8.05	0	0	0	0.175	0	0	0	0	0	0	0	0	0	0	0.333333	0	0	0	0	0
Gh_A07G185100	A07	57807043	57808415	qtl12	GX159483	Chlorophyll a-b binding protein 151, chloroplastic	AT2G05100.1	1725.58	1493.22	1803.38	3422.44	78.89	940.663	1453.03	2247.22	123.967	547.227	0.446667	197.99	1217.03	0.0933333	0.306667	0.533333	8.325	0	0.29	20.04	0.785	0.346667	0.0666667	0	0.203333	0.586667	3.33667	1.23667	0	0	0	0.0733333	0.04
Gh_A07G201000	A07	82661552	82661884	qtl13	GX161915	NA	NA	0.123333	0.133333	0.193333	0.123333	0	0.476667	0	0	0.3	0.29	58.38	3.89333	0	0	1.31667	2.88333	0	0.226667	0.193333	0.47	0	1.33	2.91333	6.085	5.57667	3.71333	1.90667	0.463333	0	38.25	13.42	62.6333	108.51
Gh_A07G200900	A07	82626066	82626410	qtl13	GX161915	Protein RALF-like 33	NA	20.5933	15.02	27.4267	30.08	5.415	4.23667	8.75	11.01	23.2733	15.9633	0	0.103333	35.8033	0.786667	1.13667	10.3533	13.195	0.446667	1.21667	9.59	0.505	0.903333	0.143333	0.8	0.113333	0.336667	0.55	0	0	0	0	0	0
Gh_A07G200800	A07	82616891	82620167	qtl13	GX161915	Transmembrane protein 45B	AT3G01360.1	0	0	0	0	0	0	0	0	0	0	0	0	0	0	0	0	0	0	0	0	0	0	0	0	0	0	0	0	0	0	0	0	0
Gh_A07G200700	A07	82562333	82565092	qtl13	GX161915	Receptor-like protein kinase FERONIA	AT3G51550.1	3.64	9.24667	6.54	9.72	17.39	8.36333	9.87333	9.57333	10.19	4.03333	0.00666667	1.13	0.906667	0.0133333	1.78333	1.13	4.235	0	0.203333	4.56	0.355	0.176667	0.25	0.265	0.673333	0.706667	0.286667	0.113333	0	0.085	0.00666667	0.00666667	0
Gh_A07G200600	A07	82536150	82536847	qtl13	GX161915	NA	NA	0	0	0	0	0	0	0	0	0	0	0	0	0	0	0	0	0	0	0	0	0	0	0	0	0	0	0	0	0	0	0	0	0
Gh_A07G200500	A07	82508641	82509003	qtl13	GX161915	Protein RALF-like 32	NA	8.00333	10.85	6.4	5.24	4.15	3.79333	5.97333	2.35667	7.49667	6.11333	0	1.73	11.3667	0	0	0.71	6.515	0	0.183333	0.41	0	0	0	0	0.77	2.06333	6.54	1.04333	7.94	0.335	0.386667	0.853333	3.55
Gh_A07G200400	A07	82171288	82172862	qtl13	GX161915	Receptor-like protein kinase FERONIA	AT3G51550.1	7.69667	11.2867	7.16333	6.84333	13.475	11.1533	10.0133	11.13	15.9333	10.2133	12.4833	19.41	3.48333	4.07	11.6133	25.9367	26.56	3.3	6.98	16.85	2.355	1.09	2.33333	5.65	5.57667	8.74333	6.38333	1.90333	1.16	4.725	7.96	12.61	12.71
Gh_A07G200300	A07	82161018	82163757	qtl13	GX161915	Transposase for insertion sequence element IS905	AT1G64255.1	0.0133333	0.03	0.01	0.01	0	0.0133333	0	0	0	0	0.00666667	0.00666667	0	0	0.0266667	0.00666667	0	0.0266667	0.03	0	0	0	0	0	0	0.0333333	0	0	0	0	0	0	0
Gh_A07G200200	A07	82135866	82136465	qtl13	GX161915	Protein RALF-like 19	NA	47.61	33.0867	30.5133	29.2767	9.3	33.92	26.5767	35.1733	16.0067	20.6333	16.3967	17.3933	30.9567	10.84	15.5333	26.91	136.04	8.06	14.12	124.39	0.95	0.0466667	0.87	0.645	0.88	1.19333	0.203333	0	0	0.36	0.553333	0.166667	0
Gh_A07G200100	A07	82054896	82057084	qtl13	GX161915	Cytochrome P450 714C2	AT5G24910.1	15.8633	11.7567	3.73667	8.19	6.455	16.64	13.7167	15.39	19.9233	21.22	44.1967	24.6933	4.93333	5.55333	15.03	18.0733	13.035	0.316667	3.64333	5.75	0.38	1.16	1.64667	1.85	0.896667	3.49333	2.92	0.683333	0	0.46	0.433333	0.16	0.08
Gh_A07G200000	A07	81984078	81985331	qtl13	GX161915	Putative receptor-like protein kinase At5g39000	AT5G39000.1	0.583333	0.57	0.236667	0.24	1.2	0.78	0.813333	0.66	1.56333	0.496667	0.936667	2.54	0.266667	3.78667	2.24	4.03667	1.37	1.19333	3.93333	1.41	0.31	0.06	0.463333	0.44	0.953333	0.78	0.34	0.226667	0	1.01	1.16	0.956667	0.04
Gh_A07G201500	A07	82793589	82796175	qtl13	GX161915	Receptor-like protein kinase FERONIA	AT3G51550.1	0.0833333	0.176667	0.12	0.1	0.17	0.353333	0.21	0.186667	0.116667	0.176667	1.41667	0.59	0.0166667	0.07	0.0233333	0.133333	0.01	0.0833333	0.0733333	0.1	0.975	0.0333333	0.08	0.02	0.03	0.17	0.01	0.0333333	0	0.02	0.0233333	0	0.02
Gh_A07G201400	A07	82783899	82786850	qtl13	GX161915	Receptor-like protein kinase FERONIA	AT3G51550.1	0.05	0.166667	0.133333	0.25	0.33	0.14	0.11	0.2	0.256667	0.11	0.363333	0.106667	0.0633333	0	0.63	0.0766667	0	0.00666667	0.12	0.35	0	0.00666667	0.0233333	0.16	0.06	0.07	0	0	0	0.125	0.0733333	0.0266667	0.02
Gh_A07G201300	A07	82778910	82781519	qtl13	GX161915	Receptor-like protein kinase FERONIA	AT3G51550.1	1.53333	3.13333	1.8	2.68667	2.585	2.48333	2.32333	3.1	2.95333	1.25333	13.4033	10.2	1.53333	0.706667	7.08333	2.27	1.375	0.323333	1.79667	4.95	0.055	0.24	0.0566667	0.165	0.21	2.05667	1.22333	0.133333	0	1.28	5.41667	2.20667	0.18
Gh_A07G199900	A07	81978102	81979346	qtl13	GX161915	Putative receptor-like protein kinase At5g39000	AT3G51550.1	0.0566667	0.256667	0.0433333	0.163333	0.17	0.1	0.126667	0.273333	0.573333	0.0666667	1.07	1.88667	0.153333	1.56	0.203333	1.75667	1.04	1.09	1.43	0.05	0	0.0166667	0.0866667	0.18	0.0166667	0.0533333	0.0166667	0	0	0.06	0.0133333	0.08	0
Gh_A07G201200	A07	82723042	82724237	qtl13	GX161915	RNA1 polyprotein	NA	0.923333	1.33667	0.15	0.62	1.425	1.66	2.10667	2.69667	4.05	2.27667	2.73333	0.433333	0.716667	0.553333	1.41667	0.65	2.32	0.523333	0.296667	0	2.33	0.39	0.906667	1.925	2.82	1.12333	0.663333	0.48	0	1	0.513333	0.336667	0
Gh_A07G201100	A07	82673890	82674673	qtl13	GX161915	Flagellar hook-basal body complex protein FliE	NA	0	0	0	0	0	0	0	0	0	0	0	0	0	0	0	0	0	0	0	0	0	0	0	0	0	0	0	0	0	0	0	0	0
Gh_A08G091200	A08	23025245	23036853	qtl14	GX167706_GX167707	Probable protein phosphatase 2C 44	AT4G28400.1	7.29333	8.59	9.25667	6.01333	13.01	10.8533	12.2433	9.44667	12.69	8.02333	16.06	15.21	3.73333	16.3067	10.2767	18.1333	23.6	12.62	7.33333	10.73	8.74	5.85	6.57667	9.16	10.36	10.21	9.00333	3.55667	1.8	10.27	10.91	7.25667	4.91
Gh_A08G091100	A08	22899271	22901059	qtl14	GX167706_GX167707	Probable deoxyhypusine synthase	NA	0	0	0	0	0	0	0	0	0	0	0	0	0	0	0	0	0	0	0	0	0	0	0	0	0	0.116667	0	0.0133333	0	0	0	0	0
Gh_A08G091000	A08	22778461	22805700	qtl14	GX167706_GX167707	NA	AT5G24710.1	10.4067	11.4933	12.87	8.04	12.805	11.6133	12.6767	13.4067	12.03	8.03667	26.1167	26.97	3.92333	13.8067	16.56	19.88	11.455	14.14	14.8967	18.47	23.645	14.2233	12.43	26.34	36.48	34.37	25.48	28.0767	4.7	28.66	29.0267	38.1133	36.51
Gh_A08G090900	A08	22711547	22712044	qtl14	GX167706_GX167707	Inorganic phosphate transporter 1-4	AT2G38940.1	0.666667	0.93	1.41667	2.66	0.445	0.193333	0.3	2.26	0.656667	0.0633333	0	1.71	0.0733333	0.49	0.0566667	0.17	0.545	0.346667	0.0866667	1.56	2.725	3.52	1.79	0.795	1.60667	0.1	0	0.173333	0	0.075	0.0466667	0.42	0.43
Gh_A08G090800	A08	22709183	22711039	qtl14	GX167706_GX167707	Glutaredoxin-C4	AT5G20500.1	28.7867	51.1033	31	61.3833	43.425	42.62	58.1033	63.7433	48.48	20.0333	41.5333	46.7967	78.86	18.2367	52.45	31.5333	43.5	6.13667	11.5867	47.67	25.635	13.3167	19.9967	125.125	110.927	89.0233	60.3333	47.3567	97.65	106.015	76.0033	83.3167	36
Gh_A08G090700	A08	22700807	22703108	qtl14	GX167706_GX167707	50S ribosomal protein L18, chloroplastic	AT1G48350.1	114.103	133.09	92.7133	113.827	139.565	68.8967	50.29	74.5867	179.37	87.6433	8.50667	28.2567	89.2267	1.46333	14.6467	27.56	52.68	0.666667	0.85	61.05	11.835	9.96	8.83333	6.95	10.4667	10.5533	7.99333	16.3567	6.4	4.58	2.24333	1.04333	0.98
Gh_A08G090600	A08	22535264	22540079	qtl14	GX167706_GX167707	Sodium transporter HKT1	AT4G10310.1	11.46	5.02667	5.41333	3.31667	3.175	7.95667	5.36	5.87667	3.33333	12.0833	9.24667	2.04333	0.606667	3.03	0.99	1.12667	3.355	0.723333	2.87667	2.56	0.075	0.0333333	0.01	0.04	0.0833333	0.33	0.0933333	0.0733333	0	0.03	0.02	0.0266667	0
Gh_A08G090500	A08	22249219	22256817	qtl14	GX167706_GX167707	Ethanolamine-phosphate cytidylyltransferase	AT2G38670.1	13.8167	14.5533	15.0033	14.4267	12.01	15.07	13.5167	15.83	11.42	7.2	21.6233	21.8633	15.17	17.9867	21.4667	14.6433	22.42	26.9567	17.2033	38.86	31.99	16.4933	12.57	20.16	30.0433	35.8767	25.9933	41.7967	19.84	19.225	21.62	17.5467	30.71
Gh_A08G090400	A08	22215674	22216444	qtl14	GX167706_GX167707	Transmembrane protein 230	AT4G29850.1	0.99	0.656667	0.416667	0.113333	1.81	0.986667	1.01	1.53667	0.916667	0.143333	5.55667	3.52333	0.116667	17.8733	0.356667	4.93333	2.205	8.40667	18.1933	0	0	0.196667	1.72	0.835	0.506667	0.326667	0.163333	0.223333	0	1.78	1.58	1.30333	0
Gh_A08G090300	A08	22206566	22208605	qtl14	GX167706_GX167707	Macrophage migration inhibitory factor homolog	AT5G57170.2	22.55	12.2233	7.29	9.33333	11	14.24	10.0767	8.59667	20.4433	20.54	7.68	9.85333	30.3167	3.19667	18.82	16.4167	15.68	2.88667	2.71667	2.37	1.635	2.17667	2.82	1.215	3.26333	5.39333	2.59	1.02667	0.27	1.72	1.53667	1.20667	2.3
Gh_A08G090200	A08	22180274	22195157	qtl14	GX167706_GX167707	Putative clathrin assembly protein At5g57200	AT5G57200.1	0	0	0	0	0	0	0	0	0	0	0.0833333	0	0	0	0	0	0	0.146667	0	0	0	0	0	0	0	0	0	0	0	0	0	0	0
Gh_A08G090100	A08	22153057	22157708	qtl14	GX167706_GX167707	TBC1 domain family member 5	AT4G29950.1	9.97	8.13333	8.87667	6.95	9.875	9.29667	8.65667	9.25667	10.29	8.07667	7.69333	6.16	2.01333	15	9.52333	11.0833	5.71	17.0867	12.5767	4.84	10.75	8.52667	8.74333	5.52	6.81333	10.6067	7.14667	8.08667	2.03	3.445	3.57	6.77	4.16
Gh_A08G112000	A08	60688035	60692145	qtl15	GX173700	Glutaminyl-peptide cyclotransferase	AT4G25720.1	21.2967	36.4367	16.8567	34.32	39.865	30.19	34.0767	54.86	61.6533	14.82	28.1967	34	10.03	33.0667	18.5467	27.5167	22.305	17.24	28.1133	30.98	1.505	0.81	1.83667	15.83	23.1	17.7367	16.1033	5.11333	2.83	30.46	39.6867	46.0967	29.07
Gh_A08G112200	A08	60817294	60821050	qtl15	GX173700	Protein SGT1 homolog B	AT4G11260.1	19.12	33.89	29.0067	25.5767	28.645	34.57	36.5233	33.1967	39.94	19.7533	21.61	24.09	20.07	4.08	17.73	25.08	21.89	3.07	5.39	25.1	33.875	20.8433	21.0033	41.705	39.4733	23.62	17.5267	22.2833	13.49	26.085	17.6367	8.55	16.03
Gh_A08G111900	A08	60685782	60687593	qtl15	GX173700	Probable serine/threonine-protein kinase At1g01540	AT1G01540.2	0	0	0	0	0.04	0	0	0.01	0.0133333	0	0.0966667	0.0866667	0	0	0	0.106667	0	0	0.0133333	0	0.095	0.0266667	0.0833333	0.075	0.123333	2.41	4.32333	0.676667	1.09	0.04	0.0533333	0.02	0
Gh_A08G111800	A08	59974837	59977466	qtl15	GX173700	E3 ubiquitin-protein ligase SINAT4	AT4G27880.1	8.63333	12.9067	9.47667	10.3567	11.34	6.46333	7.38333	8.57667	13.3367	8.48	16.9933	26.2567	10.4167	5.57667	14.3267	8.00333	11.32	3.62	6.28	15.83	20.32	13.3867	9.23333	25.72	36.6967	24.3033	30.4433	21.5767	11.87	20.695	37.5267	26.5833	43.53
Gh_A08G112100	A08	60710779	60715005	qtl15	GX173700	Uncharacterized protein At3g49140	AT5G24060.2	57.5233	39.5633	49.64	40.63	27.505	44.72	41.0733	40.3067	24.1233	51.1867	2.84667	5.99333	12.47	3.37	2.12667	4.42333	2.715	1.75	3.57333	3.72	3.585	2.66333	3.12333	1.96	2.63667	3.17333	1.96	5.56667	1.73	0.555	0.54	0.31	0.54
Gh_A08G117700	A08	73038569	73039364	qtl16	GX176692	CEN-like protein 1	AT5G62040.1	0	0	0	0	0	0	0	0	0	0	3.02	0.04	0	0	0	0	0	0	0	0	0.34	0	0.203333	0	0.126667	0	0	0	0	0	0	0	0
Gh_A08G117600	A08	72847609	72851962	qtl16	GX176692	E3 ubiquitin-protein ligase XBAT33	AT5G07270.1	6.41	6.12667	6.39333	5.51333	4.93	5.9	5.54333	7.43667	6.86333	5.36	8.34	10.63	2.67667	6.32	11.9067	10.8567	12	12.77	9.33333	12.04	14.235	8.97333	6.34	7.05	9.18333	7.88	6.24333	6.89	0.54	2.55	2.55667	1.88667	2.26
Gh_A08G117500	A08	72842357	72843721	qtl16	GX176692	Protein ROOT PRIMORDIUM DEFECTIVE 1	AT4G33495.1	2.49	3	3.11333	3.71	2.325	2.99	3.16667	4.38333	3.30667	2.55	2.28	2.59333	1.49333	1.33333	3.17	2.42667	1.965	1.89667	1.68333	4.01	5.91	6.56333	3.31	2.2	3.80667	4.70667	3.02667	5.32333	1.27	1.055	1.03	0.666667	0.9
Gh_A08G117400	A08	72537519	72541931	qtl16	GX176692	Homeobox-leucine zipper protein ANTHOCYANINLESS 2	AT4G00730.1	0.85	1.46667	1.05333	0.873333	2.22	1.47333	1.01	0.923333	1.17667	0.696667	0.28	1.84667	0.62	12.1667	1.28	6.90667	15.78	5.95667	1.02667	10.18	14.06	10.36	10.6567	12.215	19.7933	13.55	7.83	8.26	1.06	14.86	18.27	8.08667	5.53
Gh_A08G143700	A08	97553238	97554105	qtl17	GX186913	Auxin-responsive protein SAUR32	AT2G46690.1	0.606667	0.603333	2.46667	1.25	1.845	1.42667	1.97	1.60333	1.09	1.77667	2.57667	3.26333	0.756667	1.44333	8.41667	10.42	3.835	0.706667	4.28667	3.37	0.245	0	0	8.39	11.8667	4.63333	9.31333	2.92333	1.26	80.095	50.9067	186.693	268.43
Gh_A08G143600	A08	97542490	97545606	qtl17	GX186913	Dicarboxylate transporter 1, chloroplastic	AT5G12860.1	1.12333	0.81	0.386667	0.226667	0.64	0.43	0.87	0.546667	1.92667	0.553333	0.536667	0.17	0	0.343333	0.11	0.333333	0.5	0.706667	0.03	0.11	0.06	0.45	0.156667	0	0	0.736667	0.04	0.406667	0	0.195	0.0966667	0.32	0
Gh_A08G143500	A08	97533876	97536938	qtl17	GX186913	Rho GTPase-activating protein 3	AT2G46710.1	5.67	1.65667	4.60333	1.91667	1.365	1.80667	1.64333	1.11667	1.71667	6.03667	3.69667	5.55333	0.886667	1.68333	1.16	1.59667	0.85	1.52667	2.91667	0.54	4.785	7.59333	5.66	2.215	1.43	1.91333	2.36667	0.86	0.22	1.28	7.58667	3.69667	2.1
Gh_A08G143400	A08	96697291	96698721	qtl17	GX186913	Transcription factor bHLH14	AT4G00870.1	0.463333	1.15333	1.35333	1.78333	2.15	0.583333	0.536667	1.08333	1.83	0.563333	13.86	3.05667	0.69	2.35333	60.08	16.6733	13.93	0.03	0.703333	34.65	0.015	0.01	0	0	0.05	0.0233333	0.01	0	0	0.065	0.0266667	0	0
Gh_A08G172500	A08	108431065	108431667	qtl18	GX188259	Glycine-rich protein A3	NA	376.637	412.243	406.577	454.433	530.62	525.71	577.98	660.347	542.977	212.19	593.527	715.497	546.417	5120.57	969.34	1145.78	4388.21	2644.02	1791.65	4462.26	230.18	732.637	518.027	44.705	70.6433	192.547	334.667	172.14	823.21	31.76	94.2433	62.0833	265.23
Gh_A08G172400	A08	108423737	108429151	qtl18	GX188259	ABC transporter E family member 2	AT4G19210.1	31.77	32.9633	32.81	26.7833	34.795	38.6633	34.2467	43.1467	33.48	19.2567	62.0633	51.9233	20.0467	45.1167	59.7067	67.1267	91.11	71.88	52.3433	188.94	57.54	39.32	38.7967	53.185	56.9767	63.2567	56.2	60.4133	19.1	47.845	50.0667	43.62	39.02
Gh_A08G172300	A08	108399154	108400211	qtl18	GX188259	Transposon Ty3-G Gag-Pol polyprotein	NA	0	0	0	0	0	0	0	0	0	0	0	0	0	0	0	0	0	0	0	0	0	0	0	0	0	0	0	0	0	0	0	0	0
Gh_A08G173900	A08	108706846	108707701	qtl18	GX188259	SUMO-conjugating enzyme SCE1	AT3G57870.1	0.163333	0.276667	0.613333	0.51	0.075	0.583333	0.0966667	0.376667	0.61	0.37	0.503333	0.556667	0.0833333	0.203333	0	0	0	0.18	0.283333	0.88	0.92	0.126667	0.453333	0.65	0.353333	0.453333	0.746667	0.193333	0.84	0.445	1.36	0.516667	0.45
Gh_A08G173800	A08	108704751	108705709	qtl18	GX188259	Protein PAM68, chloroplastic	AT4G19100.1	14.74	19.38	15.5467	18.6667	27.86	13.7367	14.9333	18.1833	25.8167	13.09	4.13333	8.55333	34.3567	1.27667	5.84667	11.67	15.405	1.17333	1.34667	15.97	4.245	2.15	2.42333	2.34	2.09333	1.12	1.7	3.89333	7.57	0.655	0.52	0.146667	0.55
Gh_A08G173700	A08	108698389	108703497	qtl18	GX188259	Cyclin-dependent kinase F-4	AT4G19110.2	38.5267	43.72	36.61	37.76	41.82	54.34	53.22	57.48	42.07	46.13	43.57	48.0633	6.47333	112.92	32.8933	49.1533	23.315	154.73	83.3633	27.05	18.345	11.43	12.9767	32.205	46.18	53.3267	46.9	42.1067	6.96	85.325	112.323	152.653	104.5
Gh_A08G173600	A08	108686678	108690565	qtl18	GX188259	Probable methyltransferase PMT21	AT4G19120.1	0.423333	1.14	0.86	0.783333	0.915	0.39	0.386667	0.576667	1.67667	0.53	2.95333	2.50333	0.36	0.74	1.62	0.816667	0.755	2.47	4.20333	6.19	5.52	3.95667	2.15333	2.755	4.46667	4.1	4.19667	4.91667	0.99	7.425	6.96667	13.3067	6.84
Gh_A08G172200	A08	108387638	108393347	qtl18	GX188259	Arabinosyltransferase XEG113	AT2G35610.1	7.52333	7.25	4.30333	4.86667	8.915	7.12333	6.96667	10.1167	12.1167	5.13	17.1433	11.0867	5.66333	5.59333	12.46	11.44	10.27	3.68667	5.52	8.83	9.015	6.93667	6.77	7.75	11.6	13.0233	7.48667	10.3233	0.52	4.915	7.54	4.84	3.31
Gh_A08G172100	A08	108380841	108381677	qtl18	GX188259	Uncharacterized mitochondrial protein AtMg00810	AT4G23160.1	0	0	0	0	0	0	0	0	0	0	0	0	0	0	0	0	0	0	0	0	0	0	0	0	0	0	0	0	0	0	0	0	0
Gh_A08G172000	A08	108269368	108270261	qtl18	GX188259	NA	NA	0	0	0	0	0	0	0	0	0	0	0	0	0	0	0	0	0	0	0	0	0	0	0	0	0	0	0	0	0	0	0	0	0
Gh_A08G171900	A08	108267787	108268244	qtl18	GX188259	Uncharacterized mitochondrial protein AtMg00860	ATMG00860.1	0	0	0	0	0	0	0	0	0	0	0	0	0	0	0	0	0	0	0	0	0	0	0	0	0	0.0866667	0	0	0	0	0	0	0
Gh_A08G173500	A08	108624911	108627364	qtl18	GX188259	NA	AT4G19140.1	2.16667	3.34333	3.41333	5.81667	6.325	3.66	3.68667	4	5.28667	3.40333	2.03	4.31667	1.11	2.51667	2.78333	5.33333	3.72	3.1	4.02333	5.45	3.19	1.88667	0.946667	1.31	2.94333	4.87333	3.13	3.19333	0.25	1.67	1.42667	0.25	1.08
Gh_A08G173400	A08	108617179	108619993	qtl18	GX188259	UPF0162 protein PD_0709	AT4G19160.2	4.14667	7.03	6.42667	5.62	12.97	4.04	5.15333	7.85333	9.85	4.64333	9.25333	5.52	2.10667	5.47	3.43667	4.15333	3.64	2.87333	2.21667	4.18	5.72	4.02667	5.07667	4.115	3.04333	5.41	5.10667	9.55333	2.73	2.38	1.85333	0.873333	0.69
Gh_A08G173300	A08	108612385	108616047	qtl18	GX188259	Protein root UVB sensitive 1, chloroplastic	AT3G45890.1	2.37	5.35667	4.06	4.49	4.5	2.3	3.08667	4.52	5.93667	1.8	3.72	3.36667	1.79667	1.53	1.84333	2.25	1.675	1.3	1.07	3.6	5.045	3.74333	1.84333	1.96	3.09	3.29333	1.78333	8.25	1.03	1.535	0.79	0.53	0.71
Gh_A08G173200	A08	108608351	108612213	qtl18	GX188259	WAT1-related protein At4g19185	AT4G19185.1	4.56333	5.55	5.48	3.81667	4.465	3.92667	4.20333	5.41	5.74333	4.08333	6.52	6.79333	2.60667	4.11333	4.17	4.34	3.94	5.89	4.89667	5.99	3.64	1.14667	2.67667	4.955	7.83667	11.7267	7.23667	14.5133	1.49	10.62	20.8267	35.43	7.55
Gh_A08G171800	A08	108163712	108166242	qtl18	GX188259	Abscisic acid 8'-hydroxylase 1	AT5G45340.1	3.35333	2.45333	3.50667	1.87667	2.225	3.73	3.51	2.83333	0.653333	1.34333	24.0133	36.5533	7.88667	14.2333	2.25667	1.57667	2.9	4.77	2.87	2.61	14.195	11.9033	8.47333	2.82	0.816667	12.4967	10.5633	4.45	0.24	0.135	0.606667	0.193333	0.12
Gh_A08G174500	A08	108864574	108866750	qtl18	GX188259	Protein LOW PSII ACCUMULATION 3, chloroplastic	AT5G48790.1	62.49	54.43	56.0133	47.8667	81.93	61.43	51.8633	50.15	59.64	72.76	0.163333	4.38	18.8	0.0366667	0.333333	0.966667	12.455	0.07	0.28	12.69	0.06	0	0.186667	0.045	0.23	0	0.11	0.116667	0	0.06	0.106667	0.0566667	0
Gh_A08G171500	A08	108128416	108130375	qtl18	GX188259	Aldehyde oxidase 1	AT4G19370.1	0.533333	0.57	1.7	0.34	0.435	1.39	1.88667	1.43333	0.186667	0.706667	8.26	14.47	0.296667	4.42	1.07	1.24	0.505	0.806667	4.23333	0.2	0.055	0.0933333	0.0933333	0.045	0	6.55667	17.86	5.99333	1.41	0.87	19.5067	18.2867	1.67
Gh_A08G174400	A08	108854282	108864478	qtl18	GX188259	Protein ENHANCED DISEASE RESISTANCE 2	AT4G19040.2	6.53333	8.63	8.99	5.86333	6.42	11.85	10.2033	9.03	9.19	10.6667	5.83	4.59	1.71333	7.33	5.22333	7.59333	1.96	5.58667	5.79	4.94	10.635	4.39333	2.55	3.53	5.40667	9.67	5.38667	9.79333	1.26	4.26	4.71	3.02	2.42
Gh_A08G173100	A08	108603418	108606567	qtl18	GX188259	Uncharacterized mitochondrial protein AtMg00820	ATMG00820.1	0.03	0	0.0366667	0	0.04	0.0933333	0.11	0.01	0.02	0.0566667	0	0.0166667	0	0	0.0266667	0	0.095	0	0	0	0	0.0433333	0	0	0.0766667	0.1	0	0	0	0	0	0.0233333	0
Gh_A08G173000	A08	108598681	108602618	qtl18	GX188259	Conserved oligomeric Golgi complex subunit 6	AT1G31780.1	7.46333	7.98	7.48	6.04333	7.945	7.59	6.45	7.78667	9.11667	4.52333	11.9833	12.5167	4.01667	3.88667	9.55667	6.94333	7.34	5.9	3.46	10.27	9.405	4.83667	3.34333	11.555	17.1933	21.0967	14.7267	19.39	5.49	22.225	23.7733	34	15.81
Gh_A08G172900	A08	108500840	108504180	qtl18	GX188259	ABC transporter G family member 14	AT1G31770.1	1.21	1.21	1.81	1.33	1.4	3.40333	2.7	3.05667	0.63	1.8	35.0733	9.45667	0.676667	0.496667	4.74667	1.89333	0.72	0.256667	0.236667	1.43	2.37	2.91333	0.616667	0.5	1.36667	9.82667	4.59333	1.69	0.63	0.715	1.78	1.01333	0.69
Gh_A08G172800	A08	108488208	108491870	qtl18	GX188259	Uncharacterized zinc finger CCHC domain-containing protein At4g19190	AT4G19190.1	3.49667	3.84333	4.56333	3.48	4.195	5.09333	4.23	4.86333	4.03667	3.32667	4.62667	4.03	1.34667	2.90667	4.86667	5.54	3.76	6.21	3.87667	3.94	11.425	6.34	5.26667	4.59	5.10667	9.32	4.34	6.49333	2.19	2.335	1.50667	1.13667	1.39
Gh_A08G171400	A08	107957890	107958159	qtl18	GX188259	Precursor of CEP4	AT2G35612.1	0	0	0	0	0	0	0	0	0	0	0	0	0	0	0	0	0	0	0	0	0	0	0	0	0	0.263333	0	0	0	0	0	0	0
Gh_A08G174300	A08	108831482	108834594	qtl18	GX188259	Probable N-acetyltransferase CML3	AT1G72030.1	34.34	16.8467	32.1133	12.7167	1.22	36.06	27.0167	11.5533	1.55667	53.2667	1.55	2.99667	4.87	0.0233333	0.543333	0.266667	0.3	0.35	0.01	0.3	0.085	0.443333	0.0266667	0	0.173333	0.316667	0.13	1.70333	0	0.035	0	0.02	0
Gh_A08G171700	A08	108158634	108162241	qtl18	GX188259	NA	AT4G19350.1	0	0.306667	0.213333	0.0966667	0	0	0.0933333	0	0.103333	0	0	0	0	0	0	0.103333	0	0	0	0	0.5	0.406667	0.09	0.22	0	0.0933333	0	0.133333	0	0	0	0.243333	0
Gh_A08G171600	A08	108149867	108158158	qtl18	GX188259	AP-4 complex subunit epsilon	AT1G31730.1	3.71667	5	4.89333	3.9	4.915	5.98	4.55333	5.19333	3.76	2.76667	5.93333	6.45	1.42667	3.54333	4.56333	4.35	3.74	3.98333	4.23	6.02	6.12	2.15	2.13	4.42	6.66333	10.42	8.78667	12.98	2.74	6.41	6.83333	7.09	5.62
Gh_A08G174200	A08	108795914	108798757	qtl18	GX188259	Transmembrane protein 45B	AT1G32120.1	4.71333	6.57333	6.21667	5.28	7.79	9.10667	8.93	7.27667	8.27667	6.86	10.5	7.96667	3.37333	7.21667	7.5	10.44	8.35	3.93	8.13333	6.47	10.865	6.76333	8.74333	7.89	13.9767	9.99333	8.56333	2.73333	7.54	4.895	5.03	2.35	12.6
Gh_A08G174100	A08	108715129	108716798	qtl18	GX188259	U3 small nucleolar ribonucleoprotein protein IMP4	AT5G17370.1	2.26	0.7	1.41333	0.29	2.945	1.48667	1.72	1.7	1.90667	2.61667	0.556667	1.01	1.07667	0.436667	0.696667	0.29	0.98	1.65	0.0466667	0	0.9	0.84	1.07	0	0.586667	2.12333	3.14667	0.873333	0	1.125	0.906667	1.41333	0
Gh_A08G174000	A08	108707907	108712711	qtl18	GX188259	MOB kinase activator-like 1A	AT5G45550.1	30.6467	32.3767	31.6467	31.38	39.68	43.2933	46.6233	39.5333	41.5733	46.1467	43.96	53.2367	22.16	30.78	35.5833	42.5167	39.385	19.43	28.03	33.6	35.775	52.12	50.79	37.41	33.8067	35.5967	43.2567	30.1033	35.94	34.455	31.3067	16.2267	18.16
Gh_A08G172700	A08	108481581	108487152	qtl18	GX188259	Coatomer subunit zeta-2	AT1G60970.1	6.67	8.14	6.92	7.83	7.09	5.83	6.61333	7.15667	7.34333	3.96333	44.5667	29.2767	37.45	5.39	53.11	36.6133	14.15	35.8733	15.77	16.93	53.95	57.0433	56.32	65.585	64.2033	57.7867	34.7033	35.51	29.69	49.055	39.4333	44.77	23.85
Gh_A08G172600	A08	108459710	108463487	qtl18	GX188259	Uncharacterized mitochondrial protein AtMg00860	ATMG00860.1	0	0.313333	0.57	0.27	0.24	0.0266667	0.0466667	0.106667	0.0633333	0.03	0	0	0	0	0	0.183333	0	0	0	0.42	0	0	0	0	0	0.14	0	0	0	0	0.03	0	0
Gh_A09G037900	A09	11344376	11346490	qtl19	GX192254	CTP synthase	NA	0	0	0	0	0	0	0	0	0	0	0	0	0	0	0	0	0	0	0	0	0	0	0	0	0	0.01	0	0	0	0	0	0	0
Gh_A09G037800	A09	10974226	10976621	qtl19	GX192254	Terpene synthase 10	AT3G25830.1	0.31	0.39	0.0833333	0.03	1.07	0.34	0.12	0.283333	1.33333	0.606667	5.92667	0.483333	0.266667	0.07	0.266667	1.72333	7.235	0.19	0.0633333	0.64	0.115	0	0	0.015	0	0	0	0.503333	0	0.015	0	0.01	0
Gh_A09G038500	A09	11798270	11799663	qtl19	GX192254	Probable pectate lyase 22	AT5G63180.1	0.0266667	0.463333	0.166667	0.2	0.685	0.38	0.32	0.533333	1.42333	0.366667	4.98333	4.48667	0.173333	0.116667	0.516667	0.09	0.64	0	0.233333	0.64	0.26	0.0266667	0	0	0.06	0.0433333	0	0	0	0	0	0	0
Gh_A09G038400	A09	11794439	11796911	qtl19	GX192254	Glycerol-3-phosphate dehydrogenase [NAD(+)]	AT5G40610.1	0.33	0.49	0.393333	0.46	0.44	0.153333	0.126667	0.38	1.56667	0.25	6.40333	2.81	0.953333	0.103333	1.63667	0.11	0.25	0.133333	0.0933333	1.12	9.97	3.66333	2.56	3.725	6.64667	2.57333	2.39	55.08	29.67	0.355	0.17	0.0166667	0.04
Gh_A09G038300	A09	11644209	11647320	qtl19	GX192254	Protein transport protein Sec24-like At4g32640	AT4G32640.1	14.72	20.0933	18.4167	12.1133	46.41	15.4867	14.7067	15.3	22.9367	23.2833	17.3567	7.77333	1.84333	3.80667	6.25	5.74333	3.8	7.99333	2.25667	8.95	21.38	30.8133	30.24	7.68	6.01667	13.78	15.6733	15.3233	0	3.52	4.18	1.25333	0
Gh_A09G038200	A09	11564906	11567303	qtl19	GX192254	(-)-alpha-terpineol synthase	AT3G25810.1	0	0	0	0	0	0	0	0	0	0	140.29	7.92333	0	0	0.0133333	0.03	0	0	0.0533333	0	0.025	0	0.0333333	0	0	0	0	0	0	0	0	0	0
Gh_A09G038100	A09	11543722	11546078	qtl19	GX192254	Guanylate kinase	NA	0	0	0	0	0	0	0	0	0	0	0	0	0	0	0	0	0	0	0	0	0	0	0	0	0	0	0	0	0	0	0	0	0
Gh_A09G038000	A09	11404954	11425031	qtl19	GX192254	Terpene synthase 10	AT3G25810.1	0	0	0	0	0	0	0	0	0	0	2.54	0.276667	0	0	0.01	0.0766667	0	0	0	0	0.02	0	0	0	0	0.06	0	0.0733333	0	0	0	0	0
Gh_A10G124800	A10	69272554	69273293	qtl21	GX213755	Protein RALF-like 24	AT3G23805.1	4.83333	8.23333	7.37667	7.49333	7.535	5.25333	6.17	6.42333	6.79	5.37333	21.5133	18.0567	6.06333	1.14667	10.06	6.43333	9.495	1.69	2.18	16.6	17.245	10.0467	14.3267	27.245	21.6333	22.7767	28.2867	13.46	15.26	28.61	40.15	24.33	22.81
Gh_A10G124700	A10	69219299	69220576	qtl21	GX213755	Reticulocyte-binding protein 2 homolog a	NA	4.09333	4.45	5.48	3.49	3.88	4.86667	4.16667	4.17	5.54	4.50667	8.34667	6.96667	1.32667	3.99667	6.23667	6.34333	4.445	7.54	4.73	8.8	11.97	25.63	20.2267	11.54	8.03	15.07	8.34667	8.46333	4.11	5.22	6.10667	6.34333	6.43
Gh_A10G124600	A10	69171587	69191917	qtl21	GX213755	Small subunit processome component 20 homolog	AT4G30990.2	1.41	1.87	1.56667	1.32333	1.405	1.86	2.11667	2.52667	1.65	0.616667	2.29333	2.24	0.553333	0.603333	1.37667	1.84333	0.675	1.20333	0.396667	0.9	2.065	0.963333	0.7	0.755	1.79	2.52667	0.923333	3.92333	0.12	0.67	0.443333	0.433333	0.36
Gh_A10G124500	A10	69127061	69133584	qtl21	GX213755	Serine/arginine-rich splicing factor SC35	AT3G23900.1	0.2	0.326667	0.313333	0.226667	0.73	0.31	0.246667	0.233333	0.386667	0.25	0.56	0.663333	0.133333	0.356667	0.22	0.303333	0.225	0.143333	0.14	0.51	1	0.346667	0.2	0.49	1.17667	1.94333	0.656667	1.37667	0.15	0.685	0.383333	0.186667	0.82
Gh_A10G123700	A10	68707960	68709315	qtl21	GX213755	NA	AT4G31115.2	3.94667	0	0	0.616667	0	5.90667	1.76	5.07	7.08667	0.93	1.04667	0	0	0	0	2.87	0	0	0	0	0	0	0	0	0	0.27	0	0.406667	0	0	0	0	0
Gh_A10G124400	A10	69105685	69109124	qtl21	GX213755	Transposon Tf2-8 polyprotein	NA	0	0	0	0	0	0	0	0	0	0	0	0	0	0	0	0	0	0.01	0	0	0	0	0	0.01	0	0.0333333	0	0.0233333	0	0	0	0	0
Gh_A10G123600	A10	68698022	68700252	qtl21	GX213755	Adenosylhomocysteinase	AT4G13940.1	47.0333	51.84	44.9633	40.72	24.715	33.1667	36.7733	56.8067	54.65	24.1767	193.763	258.43	64.0367	19.7533	279.873	74.3733	117.565	22.02	63.83	109.74	62.875	20.1467	29.8333	392.335	340.873	153.74	338.113	140.653	50.55	174.69	90.1467	122.537	116.3
Gh_A10G124300	A10	69014773	69022231	qtl21	GX213755	NA	AT5G43490.1	1.87333	1.95	2.32667	1.88333	2.715	2.21667	1.86667	1.91333	2.21667	1.96333	6.24667	5.87	1.08667	5.04333	7.00667	5.83	4.64	6.50667	6.33	5.53	6.875	10.5267	7.61	6.955	5.93333	8.78333	4.95667	6.61667	1.34	1.72	3.83333	5.19	10.13
Gh_A10G123500	A10	68686543	68689149	qtl21	GX213755	Receptor-like protein 12	AT1G47890.1	0.253333	1.36333	1.29	0.533333	0.705	7.65	1.72	0.713333	0.84	1.18667	0.0266667	0.00666667	0	0.286667	1.72333	0.766667	2.235	0.0766667	0.266667	1.56	0	0	0	0.03	0.02	0.0733333	0.02	0	0	0.015	0	0	0.02
Gh_A10G124200	A10	68984329	68986404	qtl21	GX213755	Glycine-rich RNA-binding protein 2, mitochondrial	AT4G13850.1	8.19667	21.6567	17.5467	42.13	20.89	11.9867	25.3933	30.7633	20.1967	3.4	14.43	19.0033	32.6767	8.15667	18.55	10.7	17.695	13.1833	7.32667	19.48	27.965	27.0933	24.65	15.57	18.91	14.59	14.5733	11.8767	16.17	11.055	7.70667	6.52	2.41
Gh_A10G124100	A10	68978402	68983130	qtl21	GX213755	Methylenetetrahydrofolate reductase 2	AT2G44160.1	13.9733	21.4133	26.9133	16.25	11.515	11.68	18.5567	19.26	13.19	7.98667	42.3567	84.42	9.92333	6.37667	21.5033	6.04333	14.365	5.23333	40.5967	33.27	13.62	6.73667	3.96333	44.695	76.5833	23.6767	26.5567	11.0433	2.63	38.775	29.5033	14.7433	7.34
Gh_A10G124000	A10	68949717	68951081	qtl21	GX213755	UDP-glucuronate 4-epimerase 6	AT3G23820.1	17.6867	28.25	34.2433	21.81	33.58	12.6533	15.4733	20.58	35.8967	8.73	18.83	54.39	14.0833	36.2833	153.353	47.5633	167.77	14.3067	40.0067	331.22	6.285	6.66667	17.0067	15.905	12.14	7.52	3.77667	2.57	0.73	3.27	1.62	0.603333	1.06
Gh_A10G125500	A10	69612904	69613335	qtl21	GX213755	Coiled-coil domain-containing protein 25	AT5G11500.1	0	0	0	0	0	0	0	0	0	0.1	0.0733333	0	0	0.0833333	0	0	0	0	0	0	0.115	0	0	0	0.133333	0.07	0.14	0	0	0	0	0	0
Gh_A10G125400	A10	69592103	69595100	qtl21	GX213755	Selenium-binding protein 2	AT4G14040.1	20.94	6.43	3.55	3.60667	2.94	5.05333	6.64333	5.94667	0.85	10.52	3.12667	2.78333	12.6333	11.0767	2.59	20.47	4.585	19.35	6.71333	1.67	3.08	2.04333	3.91	1.205	4.76667	1.86333	1.57333	21.8767	0.67	0.145	0.186667	0.0233333	0
Gh_A10G125300	A10	69580237	69581989	qtl21	GX213755	Retrovirus-related Pol polyprotein from transposon 17.6	ATMG00860.1	0	0	0	0	0	0	0	0	0	0	0	0	0	0	0	0	0	0	0	0	0	0	0	0	0	0	0	0	0	0	0	0	0
Gh_A10G123900	A10	68764485	68768098	qtl21	GX213755	Werner Syndrome-like exonuclease	AT4G13870.2	11.7067	16.1267	12.1733	13.0533	14.275	8.40667	9.65667	10.1433	18.77	8.29667	9.53	11.8533	9.44333	4.01667	7.09	5.12667	7.25	3.66	4.82	8.63	12.9	10.5267	8.64333	8.93	15.7433	11.1167	8.42	11.21	4.72	11.57	8.78	7.64333	5.85
Gh_A10G123800	A10	68752416	68755342	qtl21	GX213755	Serine hydroxymethyltransferase 4	AT4G13930.1	50.81	46.2567	40.22	32.7433	21.645	41.2767	48.1967	68.08	37.1033	25.5367	125.337	269.433	35.6533	20.1933	121.707	47.9333	78.365	20.0267	91.0667	88.9	18.94	11.35	7.91333	215.78	236.427	187.677	314.41	117.933	39.99	152.425	117.757	105.3	169.23
Gh_A10G125200	A10	69419542	69435984	qtl21	GX213755	Probable acyl-activating enzyme 16, chloroplastic	AT3G23790.1	1.89667	3.53667	5.89333	3.75667	8.405	3.18	2.93333	4.48333	4.84333	2.73333	2.58	2.03	0.693333	1.83333	1.88333	3.83667	1.74	0.8	2.20667	3.98	6.93	3.62667	2.30333	3.495	5.11333	8.71333	4.48333	1.95333	2.35	3.9	5.64667	1.77333	11.55
Gh_A10G125100	A10	69361749	69364021	qtl21	GX213755	Probable xyloglucan galactosyltransferase GT14	AT4G13990.1	0	0	0	0	0	0	0	0	0	0	0	0	0	0	0	0	0	0	0	0	0	0	0	0	0	0	0	0	0	0	0	0	0
Gh_A10G125000	A10	69338402	69338617	qtl21	GX213755	NA	NA	3.52667	8.39	6.73	6.17	12.45	11.0233	4.10667	13.4567	10.1233	5.43667	32.7667	22.53	10.9	1.39333	18.83	8.68667	0	0.55	0.416667	11.82	38.29	8.66667	3.84	4.745	5.66667	22.8167	24.3433	12.2267	16.84	15.32	18.2733	42.1167	91.94
Gh_A10G124900	A10	69331180	69332349	qtl21	GX213755	Probable xyloglucan galactosyltransferase GT14	AT4G13990.1	1.83333	2.33	1.34333	1.98667	2.14	3.61667	5.16333	4.82667	3.98667	2.78	8.46333	9.10667	1.62	0.356667	2.72333	2.57667	0.46	0.236667	0.856667	2.7	6.38	3.84	2.95333	4.67	2.14667	4.33	4.74	2.37333	0.38	1.28	2.19	1.06333	1.13
Gh_A10G146600	A10	80372880	80379591	qtl23	GX216186	Acetolactate synthase small subunit 2, chloroplastic	AT2G31810.1	0.373333	0.766667	0.526667	0.486667	0.515	0.506667	0.256667	0.783333	1.54333	0.346667	0.1	0.233333	0.36	0	0.09	0	0	0	0	0.22	4.54	0.553333	0.726667	1.335	0.953333	0.616667	0.1	0.77	0.21	0.725	0.61	0.583333	2.33
Gh_A10G147300	A10	81346718	81348985	qtl23	GX216186	Protein LURP-one-related 15	AT5G01750.2	0	0	0	0	0	0	0	0	0	0	0	0	0	0	0	0	0	0.02	0	0	0	0	0	0	0	0	0	0	0	0	0	0	0
Gh_A10G147200	A10	80977794	80979783	qtl23	GX216186	Shikimate O-hydroxycinnamoyltransferase	AT5G48930.1	58.4267	32.4533	40.01	11.2067	4.855	41.5533	24.5533	12.7633	4.04667	55.4067	0.493333	4.96333	31.0733	0.386667	3.43333	7.98333	1.215	2.81	0.48	3.42	0.23	0.703333	2.87333	36.155	18.0567	0.143333	0.04	0.14	0	1.815	0.14	0.0666667	0.78
Gh_A10G147100	A10	80905969	80907132	qtl23	GX216186	Kinesin-like protein KIF3C	NA	0	0.0666667	0.21	0.0666667	0.135	0.0766667	0.0433333	0.15	0.03	0.01	0.0533333	0	0	0.05	0.06	0.0666667	0	0.0633333	0.116667	0	0.35	0.05	0.0133333	0.06	0.0433333	0.09	0.09	0.0766667	0	0.02	0	0.0166667	0
Gh_A10G147000	A10	80881992	80884297	qtl23	GX216186	Subtilisin-like protease SBT6.1	AT5G19660.1	0.0333333	0.166667	0.346667	0	0	0	0.09	0	0.306667	0.15	0	0	0.22	0	0	0	0	0	0	0	0	0	0	0	0	0	0	0	0	0	0	0	0
Gh_A10G146900	A10	80688233	80688535	qtl23	GX216186	1-deoxy-D-xylulose 5-phosphate reductoisomerase	NA	32.22	20.9333	9.73	11.79	17.75	20.1233	21.3233	28.4333	32.7833	22.9933	5.40667	7.94	8.9	4.20333	9.76667	21.3033	12.15	2.94333	2.17	7.88	15.6	23.0667	17.4967	11.045	6.85	5.59	13.5033	1.4	0	2.05	3.08	0.47	0.52
Gh_A10G146800	A10	80400822	80401535	qtl23	GX216186	Kinesin-like protein KIF15	NA	0	0	0	0	0	0	0	0	0	0	0	0	0	0	0	0	0	0	0	0	0	0	0	0	0	0.0333333	0	0.156667	0	0	0	0	0
Gh_A10G146700	A10	80380245	80381588	qtl23	GX216186	NADP-dependent alkenal double bond reductase P2	AT5G16990.1	0	0	0	0	0	0	0	0	0	0	0	0	0	0	0	0	0	0	0	0	0	0	0.296667	2.735	0.63	0.436667	0	0	0	0.38	0	0	0
Gh_A11G146800	A11	15945585	15947725	qtl24	GX221977	Cytochrome b5	AT2G32720.1	32.0767	60.0833	34.6033	59.9	63.045	48.3033	85.0433	88.0233	75.97	30.56	74.1133	71.5767	46.09	31.9267	62.73	86.5533	64.845	51.54	43.3533	50.48	87.76	52.5733	48.01	121.095	123.6	162.2	131.22	221.787	130.71	156.945	112.207	63.7767	14.47
Gh_A11G149700	A11	16782004	16784822	qtl24	GX221977	Peptidyl-prolyl cis-trans isomerase FKBP15-1	AT3G25220.1	41.93	43.27	35.7933	53.4133	44.72	36.8233	43.9433	50.05	51.3367	34.8033	48.57	45.06	67.4367	25.2333	39.62	29.6933	35.645	15.2767	28.4033	39.05	20.58	14.54	14.48	52.225	72.8033	54.8967	33.3467	39	37.77	50.315	59.76	40.35	51.47
Gh_A11G149600	A11	16767255	16770795	qtl24	GX221977	UV-B-induced protein At3g17800, chloroplastic	AT3G07310.1	16.0733	39.3167	15.71	55.13	35.615	11.73	28.77	60.28	29.05	3.55333	19.6467	28.5933	15.02	7.35	4.53667	13.0933	7.405	10.5567	7.14333	7.8	94.8	59.5867	83.8833	8.515	4.50333	9.17667	9.07667	3.5	1.13	3.14	3.79667	2.22667	2.37
Gh_A11G146700	A11	15944270	15945085	qtl24	GX221977	60S ribosomal protein L13a-4	AT5G48760.1	14.8267	13.0233	11.88	16.2533	14.59	14.1233	14.55	19.6967	15.9267	7.63	30.08	22.27	68.4433	10.6833	34.86	24.66	21.955	10.2167	13.2967	18.65	32.485	32.1033	19.8067	28.285	27.7433	31.47	23.52	65.78	54.35	12.805	7.82667	8.5	3.9
Gh_A11G146600	A11	15943661	15943966	qtl24	GX221977	Putative ubiquitin carboxyl-terminal hydrolase 11	NA	1.02333	1.16	2.88333	0.36	0.435	0.47	2.07	2.18333	1.59667	1.22667	3.72333	3.15333	2.13333	3.78667	8.47667	4.84333	4.015	3.24	1.43333	2.49	0.245	0.636667	0.376667	0.47	0.956667	0.826667	0.966667	2.14333	0	0.26	0.143333	0.206667	0.5
Gh_A11G149500	A11	16755310	16757460	qtl24	GX221977	3-oxoacyl-[acyl-carrier-protein] synthase II, chloroplastic	AT1G74960.2	0	0	0	0	0	0	0	0	0	0	0	0	0	0	0	0	0	0	0	0	0	0	0	0	0.0833333	0	0	0	0	0	0	0	0
Gh_A11G149400	A11	16714850	16727186	qtl24	GX221977	Serine/threonine-protein kinase MHK	AT4G13020.3	30.9167	20.5167	22.95	20.39	17.99	21.78	21.21	27.9733	19.9	23.86	12.7067	11.16	3.38333	12.7433	8.97	9.94667	13.05	18.8067	13.28	13.01	16.965	17.4767	14.3067	7.3	10.78	14.8533	8.90667	10.2833	1.21	11.66	8.59667	4.73	1.55
Gh_A11G146500	A11	15941077	15941715	qtl24	GX221977	Protein flightless-1 homolog	AT2G34930.1	0.23	0.58	0.246667	0.226667	0	0.06	0.18	0	0.176667	0.0566667	0.286667	0.363333	0.373333	0.57	1.04667	1.43667	0.57	1.14667	0.543333	0	0.28	0.936667	0.286667	0	0.0566667	0.196667	0.0566667	0.533333	1.95	0	0	0.1	0
Gh_A11G146400	A11	15902870	15903904	qtl24	GX221977	NA	NA	0	0	0	0	0	0	0.0166667	0	0	0	0	0	0	0	0.0233333	0	0	0	0	0	0	0	0	0	0	0	0	0	0	0	0	0	0
Gh_A11G149300	A11	16704980	16705363	qtl24	GX221977	Anthocyanidin 3-O-glucosyltransferase	AT5G54010.1	0.233333	0.476667	0.543333	0.11	0.495	0	0.443333	0	0.11	0	0	0	0	0	0	0	0	0	0	0	0	0	0	0	0	0	0	0	0	0	0	0	0
Gh_A11G148000	A11	16441684	16446068	qtl24	GX221977	GPI transamidase component PIG-T	AT3G07140.1	0.09	0.343333	0.116667	0.25	0.45	0.0433333	0.183333	0.27	0.923333	0.22	0.323333	0.756667	0.103333	0.216667	1.13333	0.476667	0.44	0.213333	0.15	0.15	0.73	0.376667	0.31	0.175	0.876667	1.55	0.923333	1.96	0	0.225	0.0733333	0.09	0.02
Gh_A11G147900	A11	16410725	16415084	qtl24	GX221977	Purple acid phosphatase 15	AT3G07130.1	0.22	0.656667	1.17667	0.683333	1.19	1.83333	1.91667	1.90333	0.296667	0.306667	6.15333	4.31667	0.24	9.88667	6.32333	5.79667	1.49	13.3167	12.9967	3.22	3.135	0.646667	0.513333	6.195	9.92	37.8133	37.4133	29.8333	19.5	14.57	26.0933	28.2733	48.58
Gh_A11G147800	A11	16407742	16408830	qtl24	GX221977	Probable E3 ubiquitin-protein ligase LUL3	AT3G07120.1	0.59	0.873333	1.06667	0.746667	0.805	0.806667	0.936667	0.94	0.62	0.736667	10.23	7.93667	1.59	4.03333	8.29667	4.16667	3.13	3.39667	7.13	3.23	6.405	6.50667	6.96	4.565	5.01667	21.7667	12.14	8.6	6.69	4.97	5.36333	13.83	14.12
Gh_A11G147700	A11	16397271	16399333	qtl24	GX221977	Pentatricopeptide repeat-containing protein At5g48730, chloroplastic	AT5G48730.1	8.15	7.55	8.88333	8.84667	6.08	8.69333	9.4	10.71	5.65333	7.07333	5.01333	9.28	6.09	0.53	2.4	2.05667	0.6	1.06333	1.37667	2.49	21.325	7.68667	5.42	4.915	7.25667	8.37667	5.57	7.90333	3.86	2.23	1.92667	1.61667	1.49
Gh_A11G149200	A11	16704247	16704957	qtl24	GX221977	Anthocyanidin 3-O-glucosyltransferase	AT2G22930.1	0	0	0.106667	0.163333	0.105	0	0	0	0	0	0	0.0466667	0	0	0	0	0	0	0	0.19	0	0	0	0	0	0	0	0.0566667	0	0	0	0	0
Gh_A11G146300	A11	15888014	15901511	qtl24	GX221977	Chromatin modification-related protein EAF1 A	AT3G24880.1	2.08333	2.09667	2.97	1.25	2.285	2.14333	2.27	2.21333	2.18667	1.64667	2.58667	2.38	0.426667	1.56	1.36667	2.71	0.76	2.25333	0.806667	1.28	4.49	1.76667	1.59333	0.795	2.24667	5.00667	1.47667	4.69667	0.22	1.1	0.83	0.476667	0.31
Gh_A11G146200	A11	15871170	15874699	qtl24	GX221977	Chromatin modification-related protein EAF1 B	AT3G24870.1	4.24667	4.71333	5.61667	2.48	4.765	4.46	4.20333	4.18	6.65	4.02333	9.88333	8.40667	1.51333	7.42667	7.25667	12.8467	5.375	11.06	7.50333	7.12	15.73	12.71	11.6733	6.27	8.82	13.1467	6.05	13.7067	1.31	1.86	2.26333	1.76	2.75
Gh_A11G149100	A11	16653500	16657492	qtl24	GX221977	tRNA dimethylallyltransferase 1	AT4G13030.1	1.89	4.74	3.09	4.89667	6.1	2.55	3.10667	4.96	5.76667	2.98333	7.69667	4.56	1.48667	4.58667	4.06333	4.86333	2.645	4.47333	8.86333	6.04	9.275	4.50333	5.63333	7.725	7.38	11.2333	8.27333	4.58	3.24	7.79	7.48333	8.29	9.73
Gh_A11G149000	A11	16650734	16652684	qtl24	GX221977	GTP cyclohydrolase 1	AT3G07270.1	0.0633333	0.0466667	0.116667	0	0	0	0.0533333	0.05	0.0366667	0.1	15.5167	1.49	0.103333	0.0133333	0.0133333	0	0	0.0933333	0.27	0.08	0.165	1.16333	0.48	0.05	0.193333	0.223333	0.0533333	0	0	0.055	0	0.05	0
Gh_A11G146100	A11	15869624	15870217	qtl24	GX221977	Trihelix transcription factor ASIL2	AT3G24860.1	1.74333	2.70667	1.75667	1.38333	2.135	1.61	1.19	1.85333	3	2.35667	2.27	2.17667	1.43	0.716667	3.40667	1.56667	3.085	5.80667	2.14	2.47	9.31	9.48333	6.69333	4.105	3.08333	2.12667	2.15667	2.32667	0.92	0.29	0.436667	0.326667	0.31
Gh_A11G146000	A11	15863379	15868892	qtl24	GX221977	Phosphatidylinositol/phosphatidylcholine transfer protein SFH9	AT3G24840.1	0.623333	1.05667	1.19	0.616667	1.765	1.42333	1.63333	1.40667	1.68667	1.76	1.07667	1.07	0.123333	7.39333	2.08667	1.62333	1.005	11.3	16.1467	1.49	1.39	1.48	2.43	2.175	2.79	5.91667	3.78333	2.9	1.26	1.7	1.56667	1.05667	4.96
Gh_A11G148900	A11	16599540	16604548	qtl24	GX221977	Cyclin-C1-2	AT5G48640.1	15.8167	20.84	17.9567	19.1467	17.685	18.58	21.97	21.7867	21.7067	18.7433	24.19	25.2833	10.6367	28.75	29.7267	27.92	15	28.6467	44.7267	21.3	21.955	14.9833	12.9933	26.455	36.35	53.4233	32.6333	37.9933	14.09	29.395	29.7033	21.4833	15.13
Gh_A11G147600	A11	16315496	16317123	qtl24	GX221977	Copia protein	ATMG00240.1	0	0	0	0	0	0	0	0	0	0	0	0	0	0	0	0	0	0	0	0	0	0	0	0	0	0	0	0	0	0	0	0	0
Gh_A11G147500	A11	16313186	16315483	qtl24	GX221977	Retrovirus-related Pol polyprotein from transposon TNT 1-94	AT3G21000.1	0	0	0	0	0	0	0	0	0	0	0	0	0	0	0	0	0	0	0	0	0	0	0	0	0	0	0	0	0	0	0	0	0
Gh_A11G147400	A11	16184173	16188180	qtl24	GX221977	Chaperone protein dnaJ 10	AT4G04940.1	0.52	1.61667	0.236667	1.00333	3.285	2.99667	1.16	1.43667	1.39667	0.43	1.20667	0.476667	2.01	0	2.30667	0.64	0	0	0	0	0	2.71	2.49	0	4.22667	1.74667	1.53333	2.60333	0	0.765	0	0	0
Gh_A11G147300	A11	16183468	16183889	qtl24	GX221977	Dynein light chain 1, cytoplasmic	AT4G15930.1	0	8.68	10.02	5.64333	12.365	5.87	2.81667	0.703333	7.2	4.94333	1.26667	2.60667	0	0	0	0	0	0	0.696667	0.91	1.84	0.883333	0.573333	0	1.06	2.88	0.29	3.15	0	0.465	0.456667	0	0
Gh_A11G148800	A11	16575840	16577468	qtl24	GX221977	Ninja-family protein AFP3	AT3G07250.1	0	0.02	0.0433333	0	0	0	0.02	0.0533333	0.0866667	0.02	0.213333	0.0766667	0.0466667	3.41	0.406667	1.39333	0.2	9.45	3.50333	0.24	2.29	1.23333	1.84667	0.03	0.236667	2.03333	0.31	3.08333	2.92	0.03	0.02	0.02	0
Gh_A11G145900	A11	15837691	15839639	qtl24	GX221977	Synapse-associated protein 1	AT3G24820.1	4.18667	4.98333	4.81667	4.69667	5.745	3.12333	2.85	4.76	5.56	3.78333	12.1933	9.53333	5.60667	6.18667	14.3	9.41333	8.52	4.04667	10.09	7.94	13.095	5.57333	12.0967	8.215	6.53	11.48	9.12	8.66	2	2.49	7.06667	2.10667	3.22
Gh_A11G145800	A11	15833204	15836538	qtl24	GX221977	E3 ubiquitin-protein ligase PRT1	AT3G24800.1	7.03667	8.64333	7.81	6.76333	8.59	7.71667	7.33333	9.78667	8.98333	5.51333	10.58	10.2133	5.42333	14.53	13.1867	13.9533	14.605	21	13.23	15.15	13.435	10.6967	15.4533	7.735	7.94	10.6133	10.6933	8.52667	5.7	4.635	4.26333	4.65667	4.88
Gh_A11G148700	A11	16530075	16535476	qtl24	GX221977	Putative G3BP-like protein	AT3G25150.2	18.0567	16.6467	19.46	17.64	18.675	19.0167	20.0633	22.3967	19.9833	13.1033	39.4667	33.8433	28.01	8.69	29.1933	27.3833	17.25	10.5667	7.73667	21	66.92	34.1833	33.3567	41.975	42.4067	52.8933	48.19	59.1233	32.04	28.175	20.0467	12.4667	10.4
Gh_A11G145700	A11	15815096	15822288	qtl24	GX221977	Transcriptional corepressor LEUNIG_HOMOLOG	AT2G32700.7	18.2133	22.4667	44.0767	23.3767	6.655	37.41	41.45	24.1433	5.30333	37.7233	2.34667	4.96	3.00667	0.803333	0.743333	1.67	1.09	0.376667	0.283333	3.5	8.565	3.87	3.01	4.325	6.87	4.79333	3.06667	21.9067	4.58	1.955	1.74333	0.33	0.73
Gh_A11G148600	A11	16517293	16518621	qtl24	GX221977	NA	AT3G25130.1	0.826667	0.596667	0.416667	0.326667	0.66	0.243333	0.466667	0.54	2.85333	0.456667	13.4233	8.87333	1.32667	0.42	1.71667	0.566667	0.135	0.04	0.33	0.75	1.89	5.69667	5.03667	6.715	10.8633	8.31	8.52333	4.94	2.09	18.34	36.0467	1.96333	0.07
Gh_A11G145600	A11	15808027	15811230	qtl24	GX221977	Desumoylating isopeptidase 1	AT3G07090.1	16.01	12.7833	24.2067	11.3367	12.65	13.4167	14.6367	12.2867	16.6133	15.13	26.03	23.27	20.73	12.5833	16.2667	15.9133	13.08	14.4533	13.48	11.89	15.5	18.24	13.0433	31.28	38.7467	35.9833	42.5733	18.6267	13.14	34	36.3733	13.8533	11.4
Gh_A11G148500	A11	16491911	16496404	qtl24	GX221977	Ethylene-responsive transcription factor-like protein At4g13040	AT4G13040.3	0.433333	0.726667	0.48	0.343333	0.39	0.173333	0.203333	0.186667	1.26	0.256667	0.416667	0.69	0.31	0.0633333	0.02	0.263333	0.17	0.0466667	0.02	0.27	0.43	0.0633333	0.0466667	0.09	0.106667	0.0266667	0.0233333	0	0	0	0	0	0
Gh_A11G147200	A11	16026730	16026954	qtl24	GX221977	ATP synthase epsilon chain, chloroplastic	ATCG00470.1	0	0	0	0	0	0	0	0	0	0	14.48	0	0	1.31	0	0	0	0	0	0	0	0	0	0	0	0	0	0	0	0	0	0	0
Gh_A11G147100	A11	16007077	16009872	qtl24	GX221977	Transcription elongation factor SPT6 homolog	AT1G65440.1	26.52	26.4667	21.9367	16.95	20.875	24.3033	22.4333	21.78	22.9733	25.95	8.90333	11.2633	4.41667	8.41667	6.89667	6.91667	3.27	5.69667	5.58	7.73	28.135	24.1567	17.5467	11.455	12.1533	24.84	8.02333	22.2067	3.46	7.555	4.72	4.53	2.01
Gh_A11G147000	A11	15949417	15952488	qtl24	GX221977	BTB/POZ domain-containing protein At5g48800	AT5G48800.1	0.886667	0.94	1.39	1.24667	1.045	1.42333	1.88	1.06333	0.726667	1.07333	5.64667	11.2933	0.876667	0.976667	1.64667	2.83	0.01	0.476667	3.32	0.29	1.01	0.646667	0.763333	0.815	0.49	1.33667	1.61	1.21667	0.24	0.685	1.31333	1.12667	0.91
Gh_A11G149900	A11	16797220	16800146	qtl24	GX221977	Transcription factor bHLH62	AT3G07340.1	0.28	0.256667	0.223333	0.22	0.15	0.09	0.123333	0.09	0.52	0.09	25.28	11.2233	0.41	3.70333	3.92333	1.42	1.475	5.06333	5.34333	0.62	0.14	0.586667	1.43333	0.665	1.49	4.77333	4.11333	0.97	0.46	1.135	1.35667	0.913333	1.83
Gh_A11G149800	A11	16785675	16789270	qtl24	GX221977	Peptidyl-prolyl cis-trans isomerase FKBP62	AT3G25230.2	21.8733	32.0633	51.9967	13.94	14.815	16.2967	12.6	12.8933	28.4267	26.5433	25.6233	25.5767	13.5833	6.23333	13.7533	6.47667	6.95	7.11667	7.9	12.37	7.83	27.9633	22.3567	30.185	69.7067	24.2367	21.88	27.4367	7.94	45.78	24.9967	34.9967	29.77
Gh_A11G146900	A11	15948446	15949243	qtl24	GX221977	NA	AT1G06980.1	0.0966667	0.193333	0.643333	0.106667	0.135	0.613333	0.516667	0.21	0.273333	0.42	0.773333	0.793333	0.0933333	0.133333	0.273333	0.703333	0.08	0.446667	0.533333	0	0.2	0.41	0.483333	0.165	0	1.32667	1.00667	1.15667	4.09	0.065	0.133333	0.443333	4.91
Gh_A11G145500	A11	15803460	15805765	qtl24	GX221977	Uncharacterized vacuolar membrane protein YML018C	AT3G07080.1	6.72	5.40667	4.42	3.95	6.28	4.66667	5.78	6.50667	6.30667	4.69	7.68667	6.64667	1.51	3.7	3.16667	4.01333	2.875	3.53	4.15	3.23	2.58	2.49	1.53333	3.345	4.61	7.52667	4.69	6.79	0.76	3.04	3.23	4.58667	1.22
Gh_A11G148400	A11	16486454	16489536	qtl24	GX221977	E3 ubiquitin-protein ligase RNF4	AT5G48655.2	7.33667	8.59667	7.65	6.60333	11.305	8.81333	9.3	9.11667	11.6467	9.45	13.36	15.6767	11.12	11.2333	12.8667	11.4133	27.105	21	12.81	14.05	13.24	52.7533	33.9833	3.48	4.92	12.8967	6.51667	5.30333	6.12	3.635	3.52	3.57667	3.31
Gh_A11G148300	A11	16464283	16470642	qtl24	GX221977	Nuclear pore complex protein NUP62	AT2G45000.1	6.14333	11.0233	9.08	6.14667	9.435	8.3	9.97333	11.79	11.3533	3.22	25.68	16.0467	3.59667	4.08	16.35	14.9433	8.405	3.99	3.26333	15.99	25.015	17.7767	10.83	21.49	26.63	23.3333	15.3867	27.7933	1.77	8.915	12.0433	8.57333	9.23
Gh_A11G148200	A11	16450429	16457573	qtl24	GX221977	Cell division control protein 45 homolog	AT3G25100.1	0.0166667	0.06	0.03	0.0233333	0.03	0	0.00666667	0	0	0.0233333	0.0233333	0.0166667	0.0133333	0	0	0	0	0	0	0.09	1.28	0.546667	0.153333	0.145	0.09	0.116667	0.01	0.0533333	0	0	0	0	0
Gh_A11G148100	A11	16446585	16447997	qtl24	GX221977	Biotin carboxylase	AT3G07150.1	1.02	3.15	3.90333	1.27333	5.46	1.29667	1.21	0.993333	3.82	2.04333	0.99	1.55667	1.90667	0.43	0.886667	1.5	1.22	1.54333	0.443333	1.7	0.945	2.02	1.51	1.005	1.44667	1.9	1.26667	1.33333	2.26	3.875	1.29667	1.51	1.52
Gh_A11G252200	A11	85677134	85686045	qtl25	GX229562	Protein DETOXIFICATION 25	AT5G17700.1	0	5.76667	7.71333	2.76333	7.62	2.41667	1.29333	1.15333	2.79667	2.53333	0.0133333	0.0266667	0.01	0	0	0	0	0	0.05	5.68	0.15	0	0	0	0	0.06	0	0.0933333	0.38	0.045	0	0	11.45
Gh_A11G252100	A11	85412230	85415607	qtl25	GX229562	NA	AT5G17640.1	16.9533	12.4933	24.1933	7.44667	10.255	24.2	15.9667	12.7533	9.47333	15.22	27.06	11.0067	3.46333	34.3367	9.52	18.3567	8.43	35.1167	38.16	6.55	7.73	8.03667	9.25333	6.645	7.89667	31.12	17.3733	7.37	3.71	3.33	6.47667	1.13667	0.81
Gh_A11G252000	A11	85302852	85304868	qtl25	GX229562	Glycine-rich protein A3	NA	26.8567	32.2733	22.92	31.78	46.495	30.8867	33.4567	35.8033	40.2333	26.3733	218.487	178.867	79.6933	434.387	103.237	187.603	142.325	606.103	357.377	86.16	130.84	267.633	258.237	75.14	86.3767	166.793	150.213	59.6667	49.22	92.35	79.32	48.26	76.08
Gh_A11G251900	A11	85298407	85301388	qtl25	GX229562	tRNA (guanine-N(7)-)-methyltransferase	AT5G17660.1	2.97	4.81	4.61	4.95667	4.925	2.23333	2.09333	2.79333	4.41333	2.68667	3.20667	3.65	4.46667	0.94	1.5	1.79	1.15	1.26333	1.03667	6.03	7.2	4.70667	3.79	3.2	3.29333	2.57667	2.09	2.31667	0.33	1.8	1.02	1.27	0.98
Gh_A11G251800	A11	85295920	85298032	qtl25	GX229562	GPI inositol-deacylase	AT5G17670.1	31.49	22.91	23.6133	12.4567	13.76	22.9567	12.86	8.05	16.2633	43.4733	0.14	0.826667	12.76	0.153333	0.09	0.373333	1.77	0.116667	0.0133333	1.39	0.42	0.56	0.136667	0.395	0.383333	0.183333	0.13	0.123333	0	0.105	0.05	0.03	0
Gh_A11G251700	A11	85293087	85293335	qtl25	GX229562	NA	NA	1.64333	14.0567	15.8833	12.0067	3.02	1.89333	6.55	10.03	17.5667	3.54333	6.27667	6.62	6.13333	2.39667	5.52333	6.09333	4.005	3.98333	6.87667	13.13	57.505	26.2633	21.8633	11.295	12.74	7.57667	7.01	12.3333	30.74	7.695	6.39	2.76333	1.89
Gh_A11G251600	A11	85291195	85292055	qtl25	GX229562	Uncharacterized mitochondrial protein AtMg00810	AT4G23160.1	2.72	1.01	0.86	0.44	1.035	0.94	1.1	1.03667	3.7	2.17667	0.783333	1.42667	0.163333	0.616667	0.726667	1.86	0.795	0.696667	0.583333	0	1.575	2.49667	1.71	0.7	1.12667	4.67333	5.76333	0.276667	0	0.62	0.356667	0.0766667	0
Gh_A11G251500	A11	85290425	85290928	qtl25	GX229562	Retrovirus-related Pol polyprotein from transposon TNT 1-94	AT4G23160.1	7.36667	4.02333	4.47667	1.52	4.41	3.59667	5.99667	4.19	12.54	7.74667	1.61667	4.62667	0.136667	0.46	1.4	3.29	1.93	0.89	0.183333	0	3.625	4.51333	2.45667	1.82	2.06333	10.03	6.24333	0.993333	0	1.095	1.09	0.263333	0
Gh_A11G251400	A11	85239384	85249182	qtl25	GX229562	UTP--glucose-1-phosphate uridylyltransferase	AT3G03250.1	1.83	6.33667	6.56667	7.14667	6.165	4.30333	5.07667	7.43667	5.24333	1.32667	9.02333	7.44333	3.83667	3.24333	6.48	8.23	5.215	3.13667	3.10667	14.33	5.64	2.73667	2.12333	9.56	13.4467	7.78333	6.17667	5.57667	1.22	6.895	8.8	6.07667	7.33
Gh_A11G255500	A11	88781759	88784112	qtl26	GX231058	Histone-lysine N-methyltransferase SUVR3	AT3G03750.2	1.98667	2.69333	2.56	3.63	4.045	2.55667	2.52333	2.52333	3.33667	2.20333	3.94667	3.01667	2.29	0.346667	3.52333	2.16667	1.41	0.403333	0.873333	2.45	9.14	3.81333	4.95	5.08	4.44667	4.59	3.34	7.3	5.2	2.335	1.50667	0.623333	0.91
Gh_A11G255400	A11	88768166	88772189	qtl26	GX231058	Ubiquitin-conjugating enzyme E2 2	AT2G02760.1	36.18	50.22	35.9133	40.3133	40.22	51.2233	51.95	44.91	46.56	40.4433	52.32	52.0433	31.6833	34.2	46.4967	34.6467	32.79	33.2267	27.5033	27.19	37.995	32.6	34.7533	56.895	62.4533	55.9133	58.9067	65.7467	54.97	62.98	66.2233	80.83	42.17
Gh_A11G255300	A11	88719583	88724524	qtl26	GX231058	Nuclear envelope integral membrane protein 2	AT1G28760.1	1.81667	2.56667	1.55667	1.21	2.735	2.45333	2.05	1.87667	3.18	1.77667	3.18667	2.83667	2.03333	1.35	1.46667	1.74667	1.03	1.15	1.36	1.6	3.99	2.35	1.33	2.51	4.1	3.53	1.99333	2.56	1.64	1.6	2.13333	2.75	1.68
Gh_A11G255200	A11	88577216	88582073	qtl26	GX231058	BTB/POZ and MATH domain-containing protein 4	AT3G03740.1	10.3633	11.5	11.3133	9.07	9.115	12.1	12.6967	11.5033	11.8	13.1	14.6667	12.0333	5.37667	15.9667	16.7867	16.5567	13.135	18.2267	14.8933	18.15	32.925	25.8633	23.1067	21.105	18.7033	17.7433	17.95	14.6967	8.51	11.02	6.63	3.90667	1.96
Gh_A11G255100	A11	88571023	88575902	qtl26	GX231058	Cationic amino acid transporter 4, vacuolar	AT3G03720.1	21.1767	11.25	11.59	7.42	12.905	11.95	9.71333	12.5	11.0333	22.4	10.2067	8.14	7.43667	21.5	4.92667	11.5433	6.245	14.1367	18.6967	5.04	7.965	7.07333	6.09667	5.7	9.92	13.0467	8.28	4.33333	0.97	7.89	7.96667	3.03	3.37
Gh_A11G255000	A11	88470251	88476069	qtl26	GX231058	Cationic amino acid transporter 2, vacuolar	AT1G58030.1	49.32	41.89	56.8067	22.9967	44.54	67.5867	52.9267	45.64	41.5	75.57	71.3467	69.0867	10.3033	59.32	22.9967	38.9	28.43	43.29	62.2933	20.66	33.5	29.09	22.2167	23.22	25.07	52.0133	31.9967	36.0633	10.26	30.9	17.8867	30.3667	30.29
Gh_A11G253900	A11	87918135	87919241	qtl26	GX231058	Cytosolic sulfotransferase 15	AT5G07010.1	0	0.713333	0.0933333	0.583333	0.115	0.49	0.266667	0.22	0	0.22	7.05	0.366667	0	0	0	0	0	0	0	0.12	0.095	0	0	0	0.1	0.143333	0.126667	0	0	0.12	0.11	0.03	0
Gh_A11G254900	A11	88421268	88427010	qtl26	GX231058	Transposon Ty3-G Gag-Pol polyprotein	NA	0.04	0.0133333	0.0333333	0.0566667	0.05	0.09	0.0133333	0.0633333	0.11	0.0966667	0.39	0.47	0.78	0.626667	0.2	0.476667	0.455	0.196667	0.0833333	0.87	0.325	0.923333	0.946667	0.145	0.31	0.0866667	0.483333	0.2	0	0.105	0.17	0.0433333	0
Gh_A11G254800	A11	88362995	88365862	qtl26	GX231058	Septation ring formation regulator EzrA	NA	0.01	0.0333333	0.06	0.0166667	0.02	0.0833333	0.03	0.00666667	0.00333333	0.0433333	0.0733333	0.0466667	0	0.0266667	0.0466667	0.0966667	0	0.16	0.146667	0.02	0.18	0.0266667	0.0633333	0	0.0166667	0.23	0	0.0766667	0	0.03	0.02	0.00666667	0.05
Gh_A11G254700	A11	88151219	88177043	qtl26	GX231058	Protein transport protein Sec24-like CEF	AT3G44340.1	12.3667	10.17	10.5	8.4	13.2	10.8633	10.2133	11.22	11.5167	12.7867	5.69333	5.41667	1.63667	4.65	5.23	5.70667	4.37	4.86	3.11333	6.39	19.485	10.92	9.97	6.655	7.63333	16.13	9.27667	13.3467	1.7	4.255	3.70667	2.17667	1.82
Gh_A11G253800	A11	87874889	87878129	qtl26	GX231058	Cytosolic sulfotransferase 15	AT5G07010.1	0	0.126667	0.0466667	0	0	0.0233333	0	0	0	0	11.75	0.563333	0	0	0	0	0	0	0	0	0	0	0.1	0.09	0.0233333	0	0	0.0566667	0	0.11	0.143333	0.0666667	0
Gh_A11G254600	A11	88120705	88121142	qtl26	GX231058	Photosystem II CP47 reaction center protein	ATCG00680.1	0	0	0	0	0	0	0	0	0	0	0	0	0	0	0	0	0	0	0	0	0	0	0	0	0	0	0	0	0	0	0	0	0
Gh_A11G254500	A11	88104937	88107409	qtl26	GX231058	Microfibrillar-associated protein 1	AT4G08580.1	8.88333	10.8567	10.48	7.26	8.735	11.22	11	11.4933	13.1233	10.1867	18.0267	15.88	3.59	15.6133	20.0767	20.04	9.225	19.2533	16.8067	16.73	12.595	12.4567	11.8667	11.73	13.8067	21.09	11.9233	10.59	3.01	8.225	8.62667	7.91667	9.67
Gh_A11G254400	A11	88049988	88053783	qtl26	GX231058	Replication factor C subunit 3	AT5G27740.1	3.67	4.87333	2.68	4.65333	6.66	2.83667	4.03333	4.90667	4.86333	2.76667	10.7033	8.32667	9.28667	3.33	6.94	6.54333	4.26	6.41667	2.64667	4.02	13.705	7.59	5.55	6.835	12.6533	6.86333	6.32333	10.18	2.92	3.32	3.03667	1.7	0.47
[truncated: 2,438 more rows]

## Sheet: Sheet9
Table S9 GO analysis list of all candidate genes in eight trait QTL.
Traits	GO ID	Description	out	All	pvalue
PH	GO:0071763	nuclear membrane organization	2	9	2.63423e-05
PH	GO:0016973	poly(A)+ mRNA export from nucleus	2	31	0.000250406
[truncated: 451 more rows]
